# Supplementary material for: Representability of algebraic topology for biomolecules in machine learning based scoring and virtual screening
Source: PLoS Comput Biol. 2018 Jan 8;14(1):e1005929. doi: 10.1371/journal.pcbi.1005929 (PMC5774846; doi:10.1371/journal.pcbi.1005929)
Supplement: S1 Code — Code for generating the features used in the final models in the Results section. It takes PDB files for proteins and Mol2 files for ligands as inputs. (ZIP) [file pcbi.1005929.s002.zip]

Archive with 47 entries (42 files):
- 1a8i/
- 1a8i/1a8i_protein_feature_complex_alpha_2DCNN.npy
- 1a8i/1a8i_protein_feature_complex_alpha_1DCNN.npy
- 1a8i/1a8i_protein_feature_complex_alpha_heavy_ML.npy
- 1a8i/1a8i_protein_feature_complex_alpha_carbon_ML.npy
- 1a8i/1a8i_protein_feature_complex_electrostatics_1DCNN.npy
- 1a8i/1a8i_protein_feature_complex_electrostatics_ML.npy
- 1a8i/1a8i_protein_feature_complex_interaction_1DCNN.npy
- 1a8i/1a8i_protein_feature_complex_interaction_ML.npy
- 1a8i/1a8i_ligand_feature_ligand_level1_handcrafted.npy
- 1a8i/1a8i_ligand_feature_alpha_handcrafted.npy
- 1a8i/1a8i_protein.pqr
- 1a8i/1a8i_ligand.mol2
- 1a8i/1a8i_protein.pdb
- TopBio/
- TopBio/__init__.pyc
- TopBio/__init__.py
- TopBio/ReadFile/
- TopBio/ReadFile/ReadPQR.pyc
- TopBio/ReadFile/ReadPQR.py
- TopBio/ReadFile/ReadPDB.pyc
- TopBio/ReadFile/__init__.pyc
- TopBio/ReadFile/ReadPDB.py
- TopBio/ReadFile/ReadMOL2.py
- TopBio/ReadFile/__init__.py
- TopBio/ReadFile/ReadMOL2.pyc
- TopBio/Feature/
- TopBio/Feature/ComplexFeature.pyc
- TopBio/Feature/LigandFeature.pyc
- TopBio/Feature/__init__.pyc
- TopBio/Feature/__init__.py
- TopBio/Feature/LigandFeature.py
- TopBio/Feature/ComplexFeature.py
- TopBio/PersistentHomology/
- TopBio/PersistentHomology/PHComplex.py
- TopBio/PersistentHomology/PHSmallMolecule.pyc
- TopBio/PersistentHomology/PHComplex.pyc
- TopBio/PersistentHomology/__init__.pyc
- TopBio/PersistentHomology/PHSmallMolecule.py
- TopBio/PersistentHomology/__init__.py
- PerformanceOrderAlphaHand.npy
- PH_Alpha.R
- PH_Alpha_ligand.R
- PH_complex_charge.m
- PH_complex_interaction.m
- PH_small_molecule_level1.m
- test_example.py
