# Supplementary material for: Representability of algebraic topology for biomolecules in machine learning based scoring and virtual screening
Source: PLoS Comput Biol. 2018 Jan 8;14(1):e1005929. doi: 10.1371/journal.pcbi.1005929 (PMC5774846; doi:10.1371/journal.pcbi.1005929)
Supplement: S1 Code — Code for generating the features used in the final models in the Results section. It takes PDB files for proteins and Mol2 files for ligands as inputs. (ZIP) [file pcbi.1005929.s002.zip › 1a8i/1a8i_protein.pqr]

REMARK   1 PQR file generated by PDB2PQR (Version 2.1.0)
REMARK   1
REMARK   1 Command line used to generate this file:
REMARK   1 --ff=amber /home/cang/Dropbox/PHBinding_v2/Data/1a8i/1a8i_protein.pdb /home/cang/Dropbox/PHBinding_v2/Data/1a8i/1a8i_protein.pqr
REMARK   1
REMARK   1 Forcefield Used: AMBER
REMARK   1
REMARK   5 Gap in backbone detected between ASN A 250 and GLY A 261!
REMARK   5 Gap in backbone detected between PHE A 316 and ARG A 323!
REMARK   5 Gap in backbone detected between ASN B 250 and GLY B 261!
REMARK   5 Gap in backbone detected between PHE B 316 and ARG B 323!
REMARK   5
REMARK   5 WARNING: PDB2PQR was unable to assign charges
REMARK   5          to the following atoms (omitted below):
REMARK   5              6534 N1 in LLP 680
REMARK   5              6535 C2 in LLP 680
REMARK   5              6536 C2' in LLP 680
REMARK   5              6537 C3 in LLP 680
REMARK   5              6538 O3 in LLP 680
REMARK   5              6539 C4 in LLP 680
REMARK   5              6540 C4' in LLP 680
REMARK   5              6541 C5 in LLP 680
REMARK   5              6542 C6 in LLP 680
REMARK   5              6543 C5' in LLP 680
REMARK   5              6544 OP4 in LLP 680
REMARK   5              6545 P in LLP 680
REMARK   5              6546 OP1 in LLP 680
REMARK   5              6547 OP2 in LLP 680
REMARK   5              6548 OP3 in LLP 680
REMARK   5              6549 N in LLP 680
REMARK   5              6550 H in LLP 680
REMARK   5              6551 CA in LLP 680
REMARK   5              6552 CB in LLP 680
REMARK   5              6553 CG in LLP 680
REMARK   5              6554 CD in LLP 680
REMARK   5              6555 CE in LLP 680
REMARK   5              6556 NZ in LLP 680
REMARK   5              6557 HZ1 in LLP 680
REMARK   5              6558 HZ2 in LLP 680
REMARK   5              6559 C in LLP 680
REMARK   5              6560 O in LLP 680
REMARK   5              14664 N1 in LLP 680
REMARK   5              14665 C2 in LLP 680
REMARK   5              14666 C2' in LLP 680
REMARK   5              14667 C3 in LLP 680
REMARK   5              14668 O3 in LLP 680
REMARK   5              14669 C4 in LLP 680
REMARK   5              14670 C4' in LLP 680
REMARK   5              14671 C5 in LLP 680
REMARK   5              14672 C6 in LLP 680
REMARK   5              14673 C5' in LLP 680
REMARK   5              14674 OP4 in LLP 680
REMARK   5              14675 P in LLP 680
REMARK   5              14676 OP1 in LLP 680
REMARK   5              14677 OP2 in LLP 680
REMARK   5              14678 OP3 in LLP 680
REMARK   5              14679 N in LLP 680
REMARK   5              14680 H in LLP 680
REMARK   5              14681 CA in LLP 680
REMARK   5              14682 CB in LLP 680
REMARK   5              14683 CG in LLP 680
REMARK   5              14684 CD in LLP 680
REMARK   5              14685 CE in LLP 680
REMARK   5              14686 NZ in LLP 680
REMARK   5              14687 HZ1 in LLP 680
REMARK   5              14688 HZ2 in LLP 680
REMARK   5              14689 C in LLP 680
REMARK   5              14690 O in LLP 680
REMARK   5 This is usually due to the fact that this residue is not
REMARK   5 an amino acid or nucleic acid; or, there are no parameters
REMARK   5 available for the specific protonation state of this
REMARK   5 residue in the selected forcefield.
REMARK   5
REMARK   6 Total charge on this protein: -4.0000 e
REMARK   6
ATOM      1  N   GLN     7      -4.211  17.702  33.051  0.1493 1.8240
ATOM      2  CA  GLN     7      -4.095  16.318  33.578  0.0536 1.9080
ATOM      3  C   GLN     7      -4.191  15.318  32.428  0.6123 1.9080
ATOM      4  O   GLN     7      -3.576  14.259  32.375 -0.5713 1.6612
ATOM      5  CB  GLN     7      -5.231  16.005  34.556  0.0651 1.9080
ATOM      6  CG  GLN     7      -6.628  16.089  33.946 -0.0903 1.9080
ATOM      7  CD  GLN     7      -7.608  16.789  34.864  0.7354 1.9080
ATOM      8  OE1 GLN     7      -8.806  16.693  34.615 -0.6133 1.6612
ATOM      9  NE2 GLN     7      -7.114  17.460  35.897 -1.0031 1.8240
ATOM     10 HE21 GLN     7      -7.755  17.947  36.555  0.4429 0.6000
ATOM     11 HE22 GLN     7      -6.086  17.499  36.048  0.4429 0.6000
ATOM     12  H2  GLN     7      -3.367  18.197  33.248  0.1996 0.6000
ATOM     13  H3  GLN     7      -4.361  17.663  32.065  0.1996 0.6000
ATOM     14  HG3 GLN     7      -6.955  15.163  33.772  0.0331 1.4870
ATOM     15  HB3 GLN     7      -5.187  16.655  35.319  0.0050 1.4870
ATOM     16  H   GLN     7      -4.982  18.156  33.494  0.1996 0.6000
ATOM     17  HA  GLN     7      -3.190  16.230  33.993  0.1015 1.1000
ATOM     18  HG2 GLN     7      -6.571  16.597  33.090  0.0331 1.4870
ATOM     19  HB2 GLN     7      -5.104  15.076  34.910  0.0050 1.4870
ATOM     20  N   GLU     8      -5.045  15.723  31.494 -0.5163 1.8240
ATOM     21  H   GLU     8      -5.472  16.665  31.605  0.2936 0.6000
ATOM     22  CA  GLU     8      -5.423  14.945  30.332  0.0397 1.9080
ATOM     23  C   GLU     8      -4.252  14.563  29.447  0.5366 1.9080
ATOM     24  O   GLU     8      -4.163  13.391  29.066 -0.5819 1.6612
ATOM     25  CB  GLU     8      -6.479  15.731  29.540  0.0560 1.9080
ATOM     26  CG  GLU     8      -7.752  15.996  30.323  0.0136 1.9080
ATOM     27  CD  GLU     8      -8.820  16.751  29.558  0.8054 1.9080
ATOM     28  OE1 GLU     8      -8.776  16.828  28.308 -0.8188 1.6612
ATOM     29  OE2 GLU     8      -9.748  17.293  30.210 -0.8188 1.6612
ATOM     30  HG2 GLU     8      -8.138  15.123  30.590 -0.0425 1.4870
ATOM     31  HA  GLU     8      -5.906  14.098  30.633  0.1105 1.3870
ATOM     32  HG3 GLU     8      -7.519  16.537  31.120 -0.0425 1.4870
ATOM     33  HB3 GLU     8      -6.716  15.197  28.751 -0.0173 1.4870
ATOM     34  HB2 GLU     8      -6.085  16.599  29.303 -0.0173 1.4870
ATOM     35  N   LYS     9      -3.362  15.506  29.120 -0.3479 1.8240
ATOM     36  H   LYS     9      -3.470  16.490  29.437  0.2747 0.6000
ATOM     37  CA  LYS     9      -2.227  15.086  28.293 -0.2400 1.9080
ATOM     38  C   LYS     9      -1.317  14.215  29.156  0.7341 1.9080
ATOM     39  O   LYS     9      -0.998  13.098  28.750 -0.5894 1.6612
ATOM     40  CB  LYS     9      -1.449  16.198  27.614 -0.0094 1.9080
ATOM     41  CG  LYS     9      -0.505  15.729  26.512  0.0187 1.9080
ATOM     42  CD  LYS     9      -1.112  14.656  25.622 -0.0479 1.9080
ATOM     43  CE  LYS     9      -0.446  14.624  24.261 -0.0143 1.9080
ATOM     44  NZ  LYS     9      -1.294  15.287  23.227 -0.3854 1.8240
ATOM     45  HZ1 LYS     9      -2.207  14.794  23.161  0.3400 0.6000
ATOM     46  HZ2 LYS     9      -1.453  16.279  23.495  0.3400 0.6000
ATOM     47  HZ3 LYS     9      -0.810  15.248  22.307  0.3400 0.6000
ATOM     48  HA  LYS     9      -2.564  14.544  27.531  0.1426 1.3870
ATOM     49  HE2 LYS     9       0.434  15.099  24.315  0.1135 1.1000
ATOM     50  HE3 LYS     9      -0.290  13.671  23.994  0.1135 1.1000
ATOM     51  HG2 LYS     9      -0.255  16.520  25.941  0.0103 1.4870
ATOM     52  HG3 LYS     9       0.333  15.364  26.935  0.0103 1.4870
ATOM     53  HD3 LYS     9      -2.080  14.850  25.499  0.0621 1.4870
ATOM     54  HD2 LYS     9      -0.990  13.770  26.059  0.0621 1.4870
ATOM     55  HB3 LYS     9      -0.904  16.673  28.307  0.0362 1.4870
ATOM     56  HB2 LYS     9      -2.101  16.841  27.209  0.0362 1.4870
ATOM     57  N   ARG    10      -1.005  14.688  30.354 -0.3479 1.8240
ATOM     58  H   ARG    10      -1.341  15.633  30.630  0.2747 0.6000
ATOM     59  CA  ARG    10      -0.197  13.912  31.300 -0.2637 1.9080
ATOM     60  C   ARG    10      -0.731  12.486  31.326  0.7341 1.9080
ATOM     61  O   ARG    10       0.017  11.559  30.988 -0.5894 1.6612
ATOM     62  CB  ARG    10      -0.166  14.654  32.620 -0.0007 1.9080
ATOM     63  CG  ARG    10      -0.505  16.117  32.749  0.0390 1.9080
ATOM     64  CD  ARG    10       0.362  16.968  33.642  0.0486 1.9080
ATOM     65  NE  ARG    10       0.231  16.872  35.082 -0.5295 1.8240
ATOM     66  HE  ARG    10       0.020  15.923  35.450  0.3456 0.6000
ATOM     67  CZ  ARG    10       0.343  17.826  35.994  0.8076 1.9080
ATOM     68  NH1 ARG    10       0.586  19.070  35.622 -0.8627 1.8240
ATOM     69 HH11 ARG    10       0.689  19.300  34.613  0.4478 0.6000
ATOM     70 HH12 ARG    10       0.674  19.819  36.338  0.4478 0.6000
ATOM     71  NH2 ARG    10       0.210  17.594  37.293 -0.8627 1.8240
ATOM     72 HH21 ARG    10       0.009  16.631  37.631  0.4478 0.6000
ATOM     73 HH22 ARG    10       0.306  18.375  37.973  0.4478 0.6000
ATOM     74  HG3 ARG    10      -1.473  16.206  33.082  0.0285 1.4870
ATOM     75  HA  ARG    10       0.746  13.898  30.981  0.1560 1.3870
ATOM     76  HG2 ARG    10      -0.501  16.544  31.814  0.0285 1.4870
ATOM     77  HD3 ARG    10       0.214  17.953  33.366  0.0687 1.3870
ATOM     78  HD2 ARG    10       1.346  16.776  33.391  0.0687 1.3870
ATOM     79  HB3 ARG    10       0.782  14.525  33.025  0.0327 1.4870
ATOM     80  HB2 ARG    10      -0.784  14.139  33.278  0.0327 1.4870
ATOM     81  N   LYS    11      -2.014  12.273  31.594 -0.3479 1.8240
ATOM     82  H   LYS    11      -2.590  13.096  31.863  0.2747 0.6000
ATOM     83  CA  LYS    11      -2.676  10.985  31.541 -0.2400 1.9080
ATOM     84  C   LYS    11      -2.334  10.194  30.281  0.7341 1.9080
ATOM     85  O   LYS    11      -1.773   9.102  30.324 -0.5894 1.6612
ATOM     86  CB  LYS    11      -4.199  11.211  31.515 -0.0094 1.9080
ATOM     87  CG  LYS    11      -4.865  11.454  32.855  0.0187 1.9080
ATOM     88  CD  LYS    11      -6.354  11.159  32.788 -0.0479 1.9080
ATOM     89  CE  LYS    11      -6.838  10.331  33.970 -0.0143 1.9080
ATOM     90  NZ  LYS    11      -8.320  10.145  33.929 -0.3854 1.8240
ATOM     91  HZ1 LYS    11      -8.786  11.074  33.961  0.3400 0.6000
ATOM     92  HZ2 LYS    11      -8.582   9.655  33.050  0.3400 0.6000
ATOM     93  HZ3 LYS    11      -8.620   9.577  34.747  0.3400 0.6000
ATOM     94  HA  LYS    11      -2.396  10.436  32.349  0.1426 1.3870
ATOM     95  HE2 LYS    11      -6.395   9.435  33.943  0.1135 1.1000
ATOM     96  HE3 LYS    11      -6.590  10.799  34.819  0.1135 1.1000
ATOM     97  HG2 LYS    11      -4.449  10.858  33.541  0.0103 1.4870
ATOM     98  HG3 LYS    11      -4.736  12.409  33.118  0.0103 1.4870
ATOM     99  HD3 LYS    11      -6.546  10.653  31.948  0.0621 1.4870
ATOM    100  HD2 LYS    11      -6.854  12.024  32.782  0.0621 1.4870
ATOM    101  HB3 LYS    11      -4.621  10.399  31.092  0.0362 1.4870
ATOM    102  HB2 LYS    11      -4.380  12.005  30.922  0.0362 1.4870
ATOM    103  N   GLN    12      -2.669  10.770  29.130 -0.4157 1.8240
ATOM    104  H   GLN    12      -3.130  11.701  29.179  0.2719 0.6000
ATOM    105  CA  GLN    12      -2.445  10.208  27.816 -0.0031 1.9080
ATOM    106  C   GLN    12      -1.007   9.794  27.530  0.5973 1.9080
ATOM    107  O   GLN    12      -0.772   8.859  26.751 -0.5679 1.6612
ATOM    108  CB  GLN    12      -2.829  11.250  26.747 -0.0036 1.9080
ATOM    109  CG  GLN    12      -4.318  11.511  26.665 -0.0645 1.9080
ATOM    110  CD  GLN    12      -4.688  12.722  25.835  0.6951 1.9080
ATOM    111  HG2 GLN    12      -4.766  10.703  26.265  0.0352 1.4870
ATOM    112  HA  GLN    12      -3.027   9.370  27.728  0.0850 1.3870
ATOM    113  HG3 GLN    12      -4.674  11.643  27.597  0.0352 1.4870
ATOM    114  HB3 GLN    12      -2.515  10.918  25.857  0.0171 1.4870
ATOM    115  HB2 GLN    12      -2.368  12.109  26.965  0.0171 1.4870
ATOM    116 HE22 GLN    12      -6.638  12.541  26.472  0.4251 0.6000
ATOM    117  OE1 GLN    12      -3.862  13.330  25.156 -0.6086 1.6612
ATOM    118  NE2 GLN    12      -5.970  13.081  25.886 -0.9407 1.8240
ATOM    119 HE21 GLN    12      -6.303  13.901  25.340  0.4251 0.6000
ATOM    120  N   ILE    13      -0.050  10.520  28.110 -0.4157 1.8240
ATOM    121  H   ILE    13      -0.298  11.299  28.753  0.2719 0.6000
ATOM    122  CA  ILE    13       1.354  10.209  27.831 -0.0597 1.9080
ATOM    123  C   ILE    13       1.706   8.864  28.439  0.5973 1.9080
ATOM    124  O   ILE    13       1.966   8.687  29.626 -0.5679 1.6612
ATOM    125  CB  ILE    13       2.204  11.417  28.222  0.1303 1.9080
ATOM    126  CG1 ILE    13       1.689  12.589  27.360 -0.0430 1.9080
ATOM    127  CG2 ILE    13       3.683  11.205  28.024 -0.3204 1.9080
ATOM    128  CD1 ILE    13       2.242  13.924  27.796 -0.0660 1.9080
ATOM    129  HA  ILE    13       1.424  10.107  26.839  0.0869 1.3870
ATOM    130 HG22 ILE    13       4.175  12.036  28.286  0.0882 1.4870
ATOM    131 HG21 ILE    13       3.987  10.441  28.594  0.0882 1.4870
ATOM    132  HB  ILE    13       2.026  11.635  29.157  0.0187 1.4870
ATOM    133 HG12 ILE    13       1.949  12.416  26.417  0.0236 1.4870
ATOM    134 HG13 ILE    13       0.697  12.608  27.432  0.0236 1.4870
ATOM    135 HD13 ILE    13       3.239  13.910  27.727  0.0186 1.4870
ATOM    136 HD12 ILE    13       1.877  14.644  27.206  0.0186 1.4870
ATOM    137 HG23 ILE    13       3.862  10.998  27.062  0.0882 1.4870
ATOM    138 HD11 ILE    13       1.976  14.102  28.743  0.0186 1.4870
ATOM    139  N   SER    14       1.684   7.862  27.549 -0.4157 1.8240
ATOM    140  H   SER    14       1.413   8.075  26.568  0.2719 0.6000
ATOM    141  CA  SER    14       2.021   6.495  27.893 -0.0249 1.9080
ATOM    142  C   SER    14       3.479   6.365  28.306  0.5973 1.9080
ATOM    143  O   SER    14       3.729   5.519  29.167 -0.5679 1.6612
ATOM    144  CB  SER    14       1.747   5.555  26.696  0.2117 1.9080
ATOM    145  OG  SER    14       2.585   5.961  25.610 -0.6546 1.7210
ATOM    146  HA  SER    14       1.452   6.218  28.680  0.0843 1.3870
ATOM    147  HB3 SER    14       0.807   5.649  26.431  0.0352 1.3870
ATOM    148  HB2 SER    14       1.977   4.638  26.956  0.0352 1.3870
ATOM    149  HG  SER    14       2.271   6.843  25.267  0.4275 0.0000
ATOM    150  N   VAL    15       4.422   7.188  27.794 -0.4157 1.8240
ATOM    151  H   VAL    15       4.169   7.896  27.076  0.2719 0.6000
ATOM    152  CA  VAL    15       5.794   7.070  28.260 -0.0875 1.9080
ATOM    153  C   VAL    15       5.916   7.407  29.757  0.5973 1.9080
ATOM    154  O   VAL    15       6.880   6.954  30.382 -0.5679 1.6612
ATOM    155  CB  VAL    15       6.888   7.885  27.538  0.2985 1.9080
ATOM    156  CG1 VAL    15       7.163   7.376  26.139 -0.3192 1.9080
ATOM    157  CG2 VAL    15       6.547   9.368  27.485 -0.3192 1.9080
ATOM    158  HA  VAL    15       6.091   6.114  28.140  0.0969 1.3870
ATOM    159 HG11 VAL    15       8.150   7.270  26.006  0.0791 1.4870
ATOM    160 HG21 VAL    15       6.913   9.761  26.642  0.0791 1.4870
ATOM    161  HB  VAL    15       7.736   7.780  28.063 -0.0297 1.4870
ATOM    162 HG12 VAL    15       6.715   6.490  26.008  0.0791 1.4870
ATOM    163 HG13 VAL    15       6.808   8.027  25.466  0.0791 1.4870
ATOM    164 HG23 VAL    15       5.554   9.479  27.504  0.0791 1.4870
ATOM    165 HG22 VAL    15       6.953   9.828  28.275  0.0791 1.4870
ATOM    166  N   ARG    16       4.966   8.117  30.351 -0.3479 1.8240
ATOM    167  H   ARG    16       4.171   8.471  29.782  0.2747 0.6000
ATOM    168  CA  ARG    16       5.003   8.416  31.776 -0.2637 1.9080
ATOM    169  C   ARG    16       4.600   7.278  32.706  0.7341 1.9080
ATOM    170  O   ARG    16       4.654   7.480  33.917 -0.5894 1.6612
ATOM    171  CB  ARG    16       4.161   9.657  32.108 -0.0007 1.9080
ATOM    172  CG  ARG    16       4.866  10.894  31.589  0.0390 1.9080
ATOM    173  CD  ARG    16       4.062  12.165  31.813  0.0486 1.9080
ATOM    174  NE  ARG    16       4.969  13.301  31.689 -0.5295 1.8240
ATOM    175  HE  ARG    16       5.890  13.121  31.240  0.3456 0.6000
ATOM    176  CZ  ARG    16       4.731  14.541  32.094  0.8076 1.9080
ATOM    177  NH1 ARG    16       3.534  14.765  32.668 -0.8627 1.8240
ATOM    178 HH11 ARG    16       2.854  13.985  32.773  0.4478 0.6000
ATOM    179 HH12 ARG    16       3.289  15.718  33.006  0.4478 0.6000
ATOM    180  NH2 ARG    16       5.679  15.469  31.908 -0.8627 1.8240
ATOM    181 HH21 ARG    16       6.578  15.210  31.454  0.4478 0.6000
ATOM    182 HH22 ARG    16       5.516  16.448  32.217  0.4478 0.6000
ATOM    183  HG3 ARG    16       5.026  10.800  30.604  0.0285 1.4870
ATOM    184  HA  ARG    16       5.958   8.707  32.021  0.1560 1.3870
ATOM    185  HG2 ARG    16       5.747  10.998  32.056  0.0285 1.4870
ATOM    186  HD3 ARG    16       3.689  12.137  32.720  0.0687 1.3870
ATOM    187  HD2 ARG    16       3.370  12.218  31.120  0.0687 1.3870
ATOM    188  HB3 ARG    16       4.085   9.725  33.078  0.0327 1.4870
ATOM    189  HB2 ARG    16       3.301   9.574  31.655  0.0327 1.4870
ATOM    190  N   GLY    17       4.322   6.086  32.193 -0.4157 1.8240
ATOM    191  H   GLY    17       4.297   5.982  31.158  0.2719 0.6000
ATOM    192  CA  GLY    17       4.051   4.922  33.015 -0.0252 1.9080
ATOM    193  C   GLY    17       2.575   4.762  33.391  0.5973 1.9080
ATOM    194  O   GLY    17       1.657   5.403  32.881 -0.5679 1.6612
ATOM    195  HA2 GLY    17       4.356   4.082  32.526  0.0698 1.3870
ATOM    196  HA3 GLY    17       4.602   4.974  33.870  0.0698 1.3870
ATOM    197  N   LEU    18       2.399   3.912  34.395 -0.4157 1.8240
ATOM    198  H   LEU    18       3.231   3.481  34.846  0.2719 0.6000
ATOM    199  CA  LEU    18       1.065   3.567  34.883 -0.0518 1.9080
ATOM    200  C   LEU    18       0.742   4.209  36.214  0.5973 1.9080
ATOM    201  O   LEU    18       1.597   4.329  37.100 -0.5679 1.6612
ATOM    202  CB  LEU    18       1.087   2.029  35.116 -0.1102 1.9080
ATOM    203  CG  LEU    18       1.612   1.232  33.907  0.3531 1.9080
ATOM    204  CD1 LEU    18       2.015  -0.162  34.312 -0.4121 1.9080
ATOM    205  CD2 LEU    18       0.543   1.270  32.801 -0.4121 1.9080
ATOM    206 HD22 LEU    18       0.375   2.218  32.542  0.1000 1.4870
ATOM    207 HD23 LEU    18       0.872   0.757  32.012  0.1000 1.4870
ATOM    208 HD21 LEU    18      -0.298   0.859  33.146  0.1000 1.4870
ATOM    209 HD13 LEU    18       1.226  -0.649  34.694  0.1000 1.4870
ATOM    210 HD12 LEU    18       2.354  -0.666  33.514  0.1000 1.4870
ATOM    211 HD11 LEU    18       2.740  -0.121  35.004  0.1000 1.4870
ATOM    212  HA  LEU    18       0.386   3.883  34.198  0.0922 1.3870
ATOM    213  HG  LEU    18       2.401   1.719  33.526 -0.0361 1.4870
ATOM    214  HB3 LEU    18       0.166   1.741  35.287  0.0457 1.4870
ATOM    215  HB2 LEU    18       1.686   1.852  35.873  0.0457 1.4870
ATOM    216  N   ALA    19      -0.519   4.554  36.390 -0.4157 1.8240
ATOM    217  H   ALA    19      -1.179   4.491  35.589  0.2719 0.6000
ATOM    218  CA  ALA    19      -1.010   5.021  37.679  0.0337 1.9080
ATOM    219  C   ALA    19      -1.782   3.837  38.299  0.5973 1.9080
ATOM    220  O   ALA    19      -3.006   3.833  38.188 -0.5679 1.6612
ATOM    221  CB  ALA    19      -1.862   6.250  37.468 -0.1825 1.9080
ATOM    222  HA  ALA    19      -0.246   5.234  38.266  0.0823 1.3870
ATOM    223  HB1 ALA    19      -1.489   7.017  37.993  0.0603 1.4870
ATOM    224  HB3 ALA    19      -1.874   6.493  36.496  0.0603 1.4870
ATOM    225  HB2 ALA    19      -2.799   6.070  37.772  0.0603 1.4870
ATOM    226  N   GLY    20      -1.074   2.852  38.815 -0.4157 1.8240
ATOM    227  H   GLY    20      -0.036   2.908  38.796  0.2719 0.6000
ATOM    228  CA  GLY    20      -1.719   1.677  39.417 -0.0252 1.9080
ATOM    229  C   GLY    20      -2.549   2.176  40.605  0.5973 1.9080
ATOM    230  O   GLY    20      -2.131   3.051  41.399 -0.5679 1.6612
ATOM    231  HA2 GLY    20      -2.315   1.248  38.755  0.0698 1.3870
ATOM    232  HA3 GLY    20      -1.029   1.046  39.739  0.0698 1.3870
ATOM    233  N   VAL    21      -3.735   1.583  40.809 -0.4157 1.8240
ATOM    234  H   VAL    21      -4.057   0.803  40.202  0.2719 0.6000
ATOM    235  CA  VAL    21      -4.563   2.073  41.919 -0.0875 1.9080
ATOM    236  C   VAL    21      -3.925   1.859  43.275  0.5973 1.9080
ATOM    237  O   VAL    21      -4.075   2.761  44.119 -0.5679 1.6612
ATOM    238  CB  VAL    21      -5.998   1.491  41.874  0.2985 1.9080
ATOM    239  CG1 VAL    21      -6.615   1.818  40.527 -0.3192 1.9080
ATOM    240  CG2 VAL    21      -6.011   0.001  42.187 -0.3192 1.9080
ATOM    241  HA  VAL    21      -4.696   3.071  41.785  0.0969 1.3870
ATOM    242 HG11 VAL    21      -7.603   1.660  40.562  0.0791 1.4870
ATOM    243 HG21 VAL    21      -5.070  -0.327  42.271  0.0791 1.4870
ATOM    244  HB  VAL    21      -6.529   1.959  42.563 -0.0297 1.4870
ATOM    245 HG12 VAL    21      -6.441   2.777  40.301  0.0791 1.4870
ATOM    246 HG13 VAL    21      -6.212   1.234  39.822  0.0791 1.4870
ATOM    247 HG23 VAL    21      -6.498  -0.151  43.047  0.0791 1.4870
ATOM    248 HG22 VAL    21      -6.473  -0.487  41.447  0.0791 1.4870
ATOM    249  N   GLU    22      -3.232   0.789  43.622 -0.5163 1.8240
ATOM    250  H   GLU    22      -3.053   0.020  42.945  0.2936 0.6000
ATOM    251  CA  GLU    22      -2.724   0.726  44.998  0.0397 1.9080
ATOM    252  C   GLU    22      -1.553   1.713  45.162  0.5366 1.9080
ATOM    253  O   GLU    22      -1.369   2.276  46.246 -0.5819 1.6612
ATOM    254  CB  GLU    22      -2.352  -0.673  45.465  0.0560 1.9080
ATOM    255  CG  GLU    22      -3.621  -1.507  45.741  0.0136 1.9080
ATOM    256  CD  GLU    22      -3.500  -2.892  45.135  0.8054 1.9080
ATOM    257  OE1 GLU    22      -3.372  -2.932  43.867 -0.8188 1.6612
ATOM    258  OE2 GLU    22      -3.492  -3.927  45.827 -0.8188 1.6612
ATOM    259  HG2 GLU    22      -3.708  -1.605  46.705 -0.0425 1.4870
ATOM    260  HA  GLU    22      -3.451   0.967  45.639  0.1105 1.3870
ATOM    261  HG3 GLU    22      -4.372  -1.056  45.318 -0.0425 1.4870
ATOM    262  HB3 GLU    22      -1.870  -0.601  46.302 -0.0173 1.4870
ATOM    263  HB2 GLU    22      -1.869  -1.117  44.753 -0.0173 1.4870
ATOM    264  N   ASN    23      -0.795   1.872  44.072 -0.4157 1.8240
ATOM    265  H   ASN    23      -1.003   1.352  43.196  0.2719 0.6000
ATOM    266  CA  ASN    23       0.348   2.808  44.148  0.0143 1.9080
ATOM    267  C   ASN    23      -0.137   4.230  44.417  0.5973 1.9080
ATOM    268  O   ASN    23       0.490   4.914  45.252 -0.5679 1.6612
ATOM    269  CB  ASN    23       1.120   2.765  42.850 -0.2041 1.9080
ATOM    270  CG  ASN    23       2.544   3.268  42.958  0.7130 1.9080
ATOM    271  HA  ASN    23       0.900   2.527  44.937  0.1048 1.3870
ATOM    272  HB3 ASN    23       0.639   3.328  42.170  0.0797 1.4870
ATOM    273  HB2 ASN    23       1.146   1.815  42.522  0.0797 1.4870
ATOM    274  OD1 ASN    23       3.137   3.394  44.040 -0.5931 1.6612
ATOM    275  ND2 ASN    23       3.102   3.556  41.765 -0.9191 1.8240
ATOM    276 HD22 ASN    23       2.554   3.430  40.890  0.4196 0.6000
ATOM    277 HD21 ASN    23       4.081   3.904  41.719  0.4196 0.6000
ATOM    278  N   VAL    24      -1.148   4.696  43.703 -0.4157 1.8240
ATOM    279  H   VAL    24      -1.538   4.091  42.952  0.2719 0.6000
ATOM    280  CA  VAL    24      -1.742   6.000  43.907 -0.0875 1.9080
ATOM    281  C   VAL    24      -2.207   6.128  45.354  0.5973 1.9080
ATOM    282  O   VAL    24      -1.883   7.121  46.011 -0.5679 1.6612
ATOM    283  CB  VAL    24      -2.863   6.329  42.932  0.2985 1.9080
ATOM    284  CG1 VAL    24      -3.636   7.619  43.184 -0.3192 1.9080
ATOM    285  CG2 VAL    24      -2.314   6.363  41.489 -0.3192 1.9080
ATOM    286  HA  VAL    24      -1.041   6.699  43.747  0.0969 1.3870
ATOM    287 HG11 VAL    24      -4.611   7.458  43.032  0.0791 1.4870
ATOM    288 HG21 VAL    24      -2.591   7.220  41.063  0.0791 1.4870
ATOM    289  HB  VAL    24      -3.548   5.572  42.976 -0.0297 1.4870
ATOM    290 HG12 VAL    24      -3.490   7.916  44.127  0.0791 1.4870
ATOM    291 HG13 VAL    24      -3.314   8.328  42.557  0.0791 1.4870
ATOM    292 HG23 VAL    24      -1.320   6.300  41.524  0.0791 1.4870
ATOM    293 HG22 VAL    24      -2.691   5.590  40.986  0.0791 1.4870
ATOM    294  N   THR    25      -2.924   5.131  45.885 -0.4157 1.8240
ATOM    295  H   THR    25      -3.202   4.326  45.288  0.2719 0.6000
ATOM    296  CA  THR    25      -3.320   5.156  47.284 -0.0389 1.9080
ATOM    297  C   THR    25      -2.101   5.264  48.209  0.5973 1.9080
ATOM    298  O   THR    25      -2.150   6.037  49.185 -0.5679 1.6612
ATOM    299  CB  THR    25      -4.093   3.862  47.672  0.3654 1.9080
ATOM    300  OG1 THR    25      -5.273   3.756  46.837 -0.6761 1.7210
ATOM    301  CG2 THR    25      -4.552   3.936  49.109 -0.2438 1.9080
ATOM    302  HA  THR    25      -3.903   5.964  47.442  0.1007 1.3870
ATOM    303 HG22 THR    25      -4.866   4.866  49.324  0.0642 1.4870
ATOM    304 HG21 THR    25      -5.310   3.294  49.264  0.0642 1.4870
ATOM    305  HB  THR    25      -3.501   3.061  47.483  0.0043 1.3870
ATOM    306 HG23 THR    25      -3.795   3.699  49.726  0.0642 1.4870
ATOM    307  HG1 THR    25      -5.020   3.407  45.932  0.4102 0.0000
ATOM    308  N   GLU    26      -1.065   4.458  47.998 -0.5163 1.8240
ATOM    309  H   GLU    26      -1.079   3.786  47.204  0.2936 0.6000
ATOM    310  CA  GLU    26       0.097   4.520  48.889  0.0397 1.9080
ATOM    311  C   GLU    26       0.774   5.901  48.777  0.5366 1.9080
ATOM    312  O   GLU    26       1.007   6.554  49.810 -0.5819 1.6612
ATOM    313  CB  GLU    26       1.019   3.367  48.605  0.0560 1.9080
ATOM    314  CG  GLU    26       2.232   3.108  49.433  0.0136 1.9080
ATOM    315  CD  GLU    26       2.134   2.711  50.873  0.8054 1.9080
ATOM    316  OE1 GLU    26       1.095   2.216  51.393 -0.8188 1.6612
ATOM    317  OE2 GLU    26       3.144   2.909  51.619 -0.8188 1.6612
ATOM    318  HG2 GLU    26       2.780   2.377  48.964 -0.0425 1.4870
ATOM    319  HA  GLU    26      -0.192   4.371  49.835  0.1105 1.3870
ATOM    320  HG3 GLU    26       2.820   3.950  49.400 -0.0425 1.4870
ATOM    321  HB3 GLU    26       1.332   3.464  47.636 -0.0173 1.4870
ATOM    322  HB2 GLU    26       0.451   2.516  48.630 -0.0173 1.4870
ATOM    323  N   LEU    27       0.990   6.396  47.567 -0.4157 1.8240
ATOM    324  H   LEU    27       0.725   5.835  46.733  0.2719 0.6000
ATOM    325  CA  LEU    27       1.593   7.715  47.380 -0.0518 1.9080
ATOM    326  C   LEU    27       0.846   8.820  48.111  0.5973 1.9080
ATOM    327  O   LEU    27       1.477   9.668  48.799 -0.5679 1.6612
ATOM    328  CB  LEU    27       1.729   8.103  45.887 -0.1102 1.9080
ATOM    329  CG  LEU    27       2.701   7.194  45.129  0.3531 1.9080
ATOM    330  CD1 LEU    27       2.517   7.224  43.618 -0.4121 1.9080
ATOM    331  CD2 LEU    27       4.144   7.559  45.486 -0.4121 1.9080
ATOM    332 HD22 LEU    27       4.281   7.443  46.468  0.1000 1.4870
ATOM    333 HD23 LEU    27       4.769   6.961  44.987  0.1000 1.4870
ATOM    334 HD21 LEU    27       4.316   8.510  45.234  0.1000 1.4870
ATOM    335 HD13 LEU    27       2.659   8.156  43.282  0.1000 1.4870
ATOM    336 HD12 LEU    27       3.180   6.611  43.188  0.1000 1.4870
ATOM    337 HD11 LEU    27       1.590   6.925  43.388  0.1000 1.4870
ATOM    338  HA  LEU    27       2.544   7.683  47.734  0.0922 1.3870
ATOM    339  HG  LEU    27       2.580   6.244  45.459 -0.0361 1.4870
ATOM    340  HB3 LEU    27       2.077   9.016  45.847  0.0457 1.4870
ATOM    341  HB2 LEU    27       0.846   8.010  45.474  0.0457 1.4870
ATOM    342  N   LYS    28      -0.507   8.814  48.046 -0.3479 1.8240
ATOM    343  H   LYS    28      -1.000   8.099  47.474  0.2747 0.6000
ATOM    344  CA  LYS    28      -1.266   9.812  48.780 -0.2400 1.9080
ATOM    345  C   LYS    28      -1.036   9.718  50.275  0.7341 1.9080
ATOM    346  O   LYS    28      -0.835  10.703  51.003 -0.5894 1.6612
ATOM    347  CB  LYS    28      -2.769   9.679  48.438 -0.0094 1.9080
ATOM    348  CG  LYS    28      -3.087  10.207  47.054  0.0187 1.9080
ATOM    349  CD  LYS    28      -4.439   9.860  46.478 -0.0479 1.9080
ATOM    350  CE  LYS    28      -5.625  10.405  47.255 -0.0143 1.9080
ATOM    351  NZ  LYS    28      -6.853   9.633  46.812 -0.3854 1.8240
ATOM    352  HZ1 LYS    28      -6.995   9.766  45.790  0.3400 0.6000
ATOM    353  HZ2 LYS    28      -6.718   8.622  47.016  0.3400 0.6000
ATOM    354  HZ3 LYS    28      -7.686   9.983  47.327  0.3400 0.6000
ATOM    355  HA  LYS    28      -0.984  10.733  48.465  0.1426 1.3870
ATOM    356  HE2 LYS    28      -5.488  10.256  48.217  0.1135 1.1000
ATOM    357  HE3 LYS    28      -5.755  11.355  47.040  0.1135 1.1000
ATOM    358  HG2 LYS    28      -2.993  11.230  47.068  0.0103 1.4870
ATOM    359  HG3 LYS    28      -2.363   9.876  46.406  0.0103 1.4870
ATOM    360  HD3 LYS    28      -4.527   8.854  46.434  0.0621 1.4870
ATOM    361  HD2 LYS    28      -4.492  10.216  45.533  0.0621 1.4870
ATOM    362  HB3 LYS    28      -3.278  10.201  49.106  0.0362 1.4870
ATOM    363  HB2 LYS    28      -3.004   8.720  48.477  0.0362 1.4870
ATOM    364  N   LYS    29      -1.076   8.502  50.801 -0.3479 1.8240
ATOM    365  H   LYS    29      -1.233   7.685  50.177  0.2747 0.6000
ATOM    366  CA  LYS    29      -0.906   8.279  52.232 -0.2400 1.9080
ATOM    367  C   LYS    29       0.442   8.853  52.681  0.7341 1.9080
ATOM    368  O   LYS    29       0.598   9.558  53.680 -0.5894 1.6612
ATOM    369  CB  LYS    29      -0.974   6.772  52.486 -0.0094 1.9080
ATOM    370  CG  LYS    29      -0.907   6.373  53.943  0.0187 1.9080
ATOM    371  CD  LYS    29      -0.017   5.138  54.079 -0.0479 1.9080
ATOM    372  CE  LYS    29      -0.262   4.440  55.409 -0.0143 1.9080
ATOM    373  NZ  LYS    29      -0.679   3.013  55.177 -0.3854 1.8240
ATOM    374  HZ1 LYS    29      -1.555   2.996  54.616  0.3400 0.6000
ATOM    375  HZ2 LYS    29       0.074   2.512  54.662  0.3400 0.6000
ATOM    376  HZ3 LYS    29      -0.843   2.548  56.093  0.3400 0.6000
ATOM    377  HA  LYS    29      -1.635   8.753  52.727  0.1426 1.3870
ATOM    378  HE2 LYS    29       0.577   4.448  55.943  0.1135 1.1000
ATOM    379  HE3 LYS    29      -0.988   4.912  55.899  0.1135 1.1000
ATOM    380  HG2 LYS    29      -0.510   7.110  54.471  0.0103 1.4870
ATOM    381  HG3 LYS    29      -1.814   6.149  54.269  0.0103 1.4870
ATOM    382  HD3 LYS    29       0.931   5.421  54.038  0.0621 1.4870
ATOM    383  HD2 LYS    29      -0.231   4.508  53.345  0.0621 1.4870
ATOM    384  HB3 LYS    29      -0.208   6.342  52.003  0.0362 1.4870
ATOM    385  HB2 LYS    29      -1.835   6.432  52.103  0.0362 1.4870
ATOM    386  N   ASN    30       1.446   8.479  51.894 -0.4157 1.8240
ATOM    387  H   ASN    30       1.270   7.878  51.063  0.2719 0.6000
ATOM    388  CA  ASN    30       2.815   8.930  52.218  0.0143 1.9080
ATOM    389  C   ASN    30       2.973  10.419  52.002  0.5973 1.9080
ATOM    390  O   ASN    30       3.679  11.009  52.836 -0.5679 1.6612
ATOM    391  CB  ASN    30       3.832   8.087  51.444 -0.2041 1.9080
ATOM    392  CG  ASN    30       3.942   6.706  52.074  0.7130 1.9080
ATOM    393  HA  ASN    30       2.952   8.749  53.200  0.1048 1.3870
ATOM    394  HB3 ASN    30       4.710   8.528  51.495  0.0797 1.4870
ATOM    395  HB2 ASN    30       3.518   7.987  50.517  0.0797 1.4870
ATOM    396  OD1 ASN    30       4.044   6.606  53.293 -0.5931 1.6612
ATOM    397  ND2 ASN    30       3.944   5.636  51.306 -0.9191 1.8240
ATOM    398 HD22 ASN    30       3.857   5.736  50.275  0.4196 0.6000
ATOM    399 HD21 ASN    30       4.033   4.691  51.731  0.4196 0.6000
ATOM    400  N   PHE    31       2.349  11.082  51.053 -0.4157 1.8240
ATOM    401  H   PHE    31       1.799  10.548  50.350  0.2719 0.6000
ATOM    402  CA  PHE    31       2.397  12.532  50.947 -0.0024 1.9080
ATOM    403  C   PHE    31       1.874  13.138  52.254  0.5973 1.9080
ATOM    404  O   PHE    31       2.506  13.997  52.830 -0.5679 1.6612
ATOM    405  CB  PHE    31       1.613  13.025  49.750 -0.0343 1.9080
ATOM    406  CG  PHE    31       1.497  14.490  49.448  0.0118 1.9080
ATOM    407  CD1 PHE    31       0.616  15.269  50.146 -0.1256 1.9080
ATOM    408  CD2 PHE    31       2.296  15.087  48.479 -0.1256 1.9080
ATOM    409  CE1 PHE    31       0.464  16.632  49.933 -0.1704 1.9080
ATOM    410  CE2 PHE    31       2.115  16.451  48.187 -0.1704 1.9080
ATOM    411  CZ  PHE    31       1.261  17.198  48.930 -0.1072 1.9080
ATOM    412  HZ  PHE    31       1.181  18.199  48.772  0.1297 1.4590
ATOM    413  HA  PHE    31       3.357  12.793  50.877  0.0978 1.3870
ATOM    414  HE1 PHE    31      -0.168  17.168  50.456  0.1430 1.4590
ATOM    415  HE2 PHE    31       2.637  16.851  47.412  0.1430 1.4590
ATOM    416  HD2 PHE    31       2.983  14.568  47.999  0.1330 1.4590
ATOM    417  HD1 PHE    31       0.036  14.838  50.864  0.1330 1.4590
ATOM    418  HB3 PHE    31       0.661  12.661  49.837  0.0295 1.4870
ATOM    419  HB2 PHE    31       2.009  12.579  48.919  0.0295 1.4870
ATOM    420  N   ASN    32       0.681  12.722  52.709 -0.4157 1.8240
ATOM    421  H   ASN    32       0.158  11.993  52.183  0.2719 0.6000
ATOM    422  CA  ASN    32       0.106  13.280  53.935  0.0143 1.9080
ATOM    423  C   ASN    32       0.971  12.961  55.145  0.5973 1.9080
ATOM    424  O   ASN    32       1.018  13.783  56.074 -0.5679 1.6612
ATOM    425  CB  ASN    32      -1.334  12.764  54.104 -0.2041 1.9080
ATOM    426  CG  ASN    32      -2.300  13.330  53.107  0.7130 1.9080
ATOM    427  HA  ASN    32       0.101  14.282  53.829  0.1048 1.3870
ATOM    428  HB3 ASN    32      -1.638  13.004  55.028  0.0797 1.4870
ATOM    429  HB2 ASN    32      -1.314  11.766  54.012  0.0797 1.4870
ATOM    430  OD1 ASN    32      -2.302  14.528  52.832 -0.5931 1.6612
ATOM    431  ND2 ASN    32      -3.179  12.512  52.511 -0.9191 1.8240
ATOM    432 HD22 ASN    32      -3.183  11.497  52.739  0.4196 0.6000
ATOM    433 HD21 ASN    32      -3.857  12.892  51.820  0.4196 0.6000
ATOM    434  N   ARG    33       1.550  11.778  55.233 -0.3479 1.8240
ATOM    435  H   ARG    33       1.381  11.082  54.479  0.2747 0.6000
ATOM    436  CA  ARG    33       2.408  11.413  56.335 -0.2637 1.9080
ATOM    437  C   ARG    33       3.617  12.378  56.403  0.7341 1.9080
ATOM    438  O   ARG    33       3.883  12.892  57.490 -0.5894 1.6612
ATOM    439  CB  ARG    33       2.902   9.990  56.236 -0.0007 1.9080
ATOM    440  CG  ARG    33       3.743   9.539  57.410  0.0390 1.9080
ATOM    441  CD  ARG    33       4.271   8.137  57.229  0.0486 1.9080
ATOM    442  NE  ARG    33       5.022   7.872  56.023 -0.5295 1.8240
ATOM    443  HE  ARG    33       4.488   7.460  55.232  0.3456 0.6000
ATOM    444  CZ  ARG    33       6.327   8.095  55.803  0.8076 1.9080
ATOM    445  NH1 ARG    33       7.163   8.643  56.698 -0.8627 1.8240
ATOM    446 HH11 ARG    33       6.810   8.926  57.634  0.4478 0.6000
ATOM    447 HH12 ARG    33       8.164   8.785  56.455  0.4478 0.6000
ATOM    448  NH2 ARG    33       6.827   7.781  54.628 -0.8627 1.8240
ATOM    449 HH21 ARG    33       6.214   7.370  53.895  0.4478 0.6000
ATOM    450 HH22 ARG    33       7.835   7.944  54.432  0.4478 0.6000
ATOM    451  HG3 ARG    33       3.189   9.560  58.244  0.0285 1.4870
ATOM    452  HA  ARG    33       1.903  11.492  57.197  0.1560 1.3870
ATOM    453  HG2 ARG    33       4.524  10.157  57.518  0.0285 1.4870
ATOM    454  HD3 ARG    33       3.475   7.500  57.270  0.0687 1.3870
ATOM    455  HD2 ARG    33       4.855   7.920  58.037  0.0687 1.3870
ATOM    456  HB3 ARG    33       3.457   9.902  55.409  0.0327 1.4870
ATOM    457  HB2 ARG    33       2.111   9.382  56.173  0.0327 1.4870
ATOM    458  N   HIS    34       4.277  12.599  55.270 -0.4157 1.8240
ATOM    459  H   HIS    34       3.988  12.110  54.398  0.2719 0.6000
ATOM    460  CA  HIS    34       5.408  13.527  55.245 -0.0581 1.9080
ATOM    461  C   HIS    34       4.967  14.948  55.568  0.5973 1.9080
ATOM    462  O   HIS    34       5.654  15.644  56.347 -0.5679 1.6612
ATOM    463  CB  HIS    34       6.154  13.525  53.893 -0.0074 1.9080
ATOM    464  CG  HIS    34       7.177  12.411  53.874  0.1868 1.9080
ATOM    465  ND1 HIS    34       8.272  12.258  54.712 -0.5432 1.8240
ATOM    466  CD2 HIS    34       7.235  11.410  53.003 -0.2207 1.9080
ATOM    467  CE1 HIS    34       8.939  11.176  54.354  0.1635 1.9080
ATOM    468  NE2 HIS    34       8.328  10.615  53.318 -0.2795 1.8240
ATOM    469  HE2 HIS    34       8.596   9.785  52.855  0.3339 0.6000
ATOM    470  HD2 HIS    34       6.605  11.237  52.236  0.1862 1.4090
ATOM    471  HE1 HIS    34       9.770  10.832  54.789  0.1435 1.3590
ATOM    472  HA  HIS    34       6.073  13.235  55.944  0.1360 1.3870
ATOM    473  HB3 HIS    34       6.625  14.385  53.783  0.0367 1.4870
ATOM    474  HB2 HIS    34       5.506  13.368  53.166  0.0367 1.4870
ATOM    475  N   LEU    35       3.810  15.393  55.070 -0.4157 1.8240
ATOM    476  H   LEU    35       3.240  14.777  54.456  0.2719 0.6000
ATOM    477  CA  LEU    35       3.346  16.730  55.381 -0.0518 1.9080
ATOM    478  C   LEU    35       3.215  16.952  56.911  0.5973 1.9080
ATOM    479  O   LEU    35       3.577  17.996  57.472 -0.5679 1.6612
ATOM    480  CB  LEU    35       2.035  17.018  54.676 -0.1102 1.9080
ATOM    481  CG  LEU    35       1.490  18.437  54.823  0.3531 1.9080
ATOM    482  CD1 LEU    35       2.357  19.422  54.019 -0.4121 1.9080
ATOM    483  CD2 LEU    35       0.063  18.408  54.317 -0.4121 1.9080
ATOM    484 HD22 LEU    35      -0.476  17.763  54.861  0.1000 1.4870
ATOM    485 HD23 LEU    35      -0.342  19.321  54.393  0.1000 1.4870
ATOM    486 HD21 LEU    35       0.050  18.121  53.358  0.1000 1.4870
ATOM    487 HD13 LEU    35       2.341  19.160  53.057  0.1000 1.4870
ATOM    488 HD12 LEU    35       1.988  20.343  54.125  0.1000 1.4870
ATOM    489 HD11 LEU    35       3.293  19.390  54.364  0.1000 1.4870
ATOM    490  HA  LEU    35       4.012  17.402  55.033  0.0922 1.3870
ATOM    491  HG  LEU    35       1.508  18.700  55.784 -0.0361 1.4870
ATOM    492  HB3 LEU    35       1.344  16.397  55.038  0.0457 1.4870
ATOM    493  HB2 LEU    35       2.164  16.852  53.700  0.0457 1.4870
ATOM    494  N   HIS    36       2.704  15.911  57.598 -0.4157 1.8240
ATOM    495  H   HIS    36       2.425  15.046  57.092  0.2719 0.6000
ATOM    496  CA  HIS    36       2.539  15.986  59.041  0.0188 1.9080
ATOM    497  C   HIS    36       3.820  15.735  59.802  0.5973 1.9080
ATOM    498  O   HIS    36       4.342  16.640  60.530 -0.5679 1.6612
ATOM    499  CB  HIS    36       1.465  14.943  59.450 -0.0462 1.9080
ATOM    500  CG  HIS    36       0.973  14.922  60.862 -0.0266 1.9080
ATOM    501  HA  HIS    36       2.206  16.919  59.274  0.0881 1.3870
ATOM    502  HB3 HIS    36       1.833  14.009  59.227  0.0402 1.4870
ATOM    503  HB2 HIS    36       0.654  15.067  58.831  0.0402 1.4870
ATOM    504  CD2 HIS    36       1.195  14.003  61.832  0.1292 1.9080
ATOM    505  HD1 HIS    36      -0.223  16.673  60.943  0.3649 0.6000
ATOM    506  HE1 HIS    36      -0.700  16.037  63.304  0.1392 1.3590
ATOM    507  CE1 HIS    36      -0.122  15.525  62.664  0.2057 1.9080
ATOM    508  ND1 HIS    36       0.127  15.878  61.408 -0.3811 1.8240
ATOM    509  NE2 HIS    36       0.511  14.390  62.952 -0.5727 1.8240
ATOM    510  HD2 HIS    36       1.764  13.181  61.743  0.1147 1.4090
ATOM    511  N   PHE    37       4.394  14.514  59.733 -0.4157 1.8240
ATOM    512  H   PHE    37       4.023  13.812  59.062  0.2719 0.6000
ATOM    513  CA  PHE    37       5.501  14.172  60.565 -0.0024 1.9080
ATOM    514  C   PHE    37       6.813  14.843  60.127  0.5973 1.9080
ATOM    515  O   PHE    37       7.595  15.158  61.015 -0.5679 1.6612
ATOM    516  CB  PHE    37       5.750  12.664  60.670 -0.0343 1.9080
ATOM    517  CG  PHE    37       4.589  12.027  61.411  0.0118 1.9080
ATOM    518  CD1 PHE    37       4.452  12.122  62.777 -0.1256 1.9080
ATOM    519  CD2 PHE    37       3.668  11.295  60.652 -0.1256 1.9080
ATOM    520  CE1 PHE    37       3.371  11.502  63.414 -0.1704 1.9080
ATOM    521  CE2 PHE    37       2.598  10.677  61.314 -0.1704 1.9080
ATOM    522  CZ  PHE    37       2.455  10.776  62.694 -0.1072 1.9080
ATOM    523  HZ  PHE    37       1.693  10.323  63.151  0.1297 1.4590
ATOM    524  HA  PHE    37       5.309  14.522  61.499  0.0978 1.3870
ATOM    525  HE1 PHE    37       3.280  11.600  64.418  0.1430 1.4590
ATOM    526  HE2 PHE    37       1.921  10.149  60.767  0.1430 1.4590
ATOM    527  HD2 PHE    37       3.768  11.217  59.680  0.1330 1.4590
ATOM    528  HD1 PHE    37       5.108  12.626  63.321  0.1330 1.4590
ATOM    529  HB3 PHE    37       6.551  12.524  61.193  0.0295 1.4870
ATOM    530  HB2 PHE    37       5.772  12.297  59.776  0.0295 1.4870
ATOM    531  N   THR    38       7.075  14.883  58.831 -0.4157 1.8240
ATOM    532  H   THR    38       6.397  14.516  58.133  0.2719 0.6000
ATOM    533  CA  THR    38       8.377  15.473  58.408 -0.0389 1.9080
ATOM    534  C   THR    38       8.354  16.987  58.435  0.5973 1.9080
ATOM    535  O   THR    38       9.312  17.636  58.942 -0.5679 1.6612
ATOM    536  CB  THR    38       8.665  15.001  56.964  0.3654 1.9080
ATOM    537  OG1 THR    38       8.640  13.578  57.032 -0.6761 1.7210
ATOM    538  CG2 THR    38      10.102  15.429  56.577 -0.2438 1.9080
ATOM    539  HA  THR    38       9.082  15.143  59.051  0.1007 1.3870
ATOM    540 HG22 THR    38      10.068  15.967  55.736  0.0642 1.4870
ATOM    541 HG21 THR    38      10.489  15.979  57.315  0.0642 1.4870
ATOM    542  HB  THR    38       7.918  15.310  56.370  0.0043 1.3870
ATOM    543 HG23 THR    38      10.659  14.612  56.434  0.0642 1.4870
ATOM    544  HG1 THR    38       7.877  13.265  57.609  0.4102 0.0000
ATOM    545  N   LEU    39       7.386  17.592  57.797 -0.4157 1.8240
ATOM    546  H   LEU    39       6.634  17.013  57.371  0.2719 0.6000
ATOM    547  CA  LEU    39       7.312  19.052  57.654 -0.0518 1.9080
ATOM    548  C   LEU    39       6.658  19.751  58.838  0.5973 1.9080
ATOM    549  O   LEU    39       6.814  20.964  59.012 -0.5679 1.6612
ATOM    550  CB  LEU    39       6.519  19.398  56.389 -0.1102 1.9080
ATOM    551  CG  LEU    39       7.045  18.791  55.062  0.3531 1.9080
ATOM    552  CD1 LEU    39       6.262  19.397  53.909 -0.4121 1.9080
ATOM    553  CD2 LEU    39       8.566  18.952  54.947 -0.4121 1.9080
ATOM    554 HD22 LEU    39       9.005  18.483  55.711  0.1000 1.4870
ATOM    555 HD23 LEU    39       8.875  18.553  54.086  0.1000 1.4870
ATOM    556 HD21 LEU    39       8.797  19.923  54.970  0.1000 1.4870
ATOM    557 HD13 LEU    39       6.388  20.390  53.902  0.1000 1.4870
ATOM    558 HD12 LEU    39       6.589  19.015  53.044  0.1000 1.4870
ATOM    559 HD11 LEU    39       5.289  19.187  54.017  0.1000 1.4870
ATOM    560  HA  LEU    39       8.260  19.408  57.555  0.0922 1.3870
ATOM    561  HG  LEU    39       6.906  17.812  55.087 -0.0361 1.4870
ATOM    562  HB3 LEU    39       6.527  20.385  56.278  0.0457 1.4870
ATOM    563  HB2 LEU    39       5.588  19.069  56.507  0.0457 1.4870
ATOM    564  N   VAL    40       5.826  19.075  59.620 -0.4157 1.8240
ATOM    565  H   VAL    40       5.635  18.084  59.367  0.2719 0.6000
ATOM    566  CA  VAL    40       5.155  19.603  60.806 -0.0875 1.9080
ATOM    567  C   VAL    40       4.267  20.754  60.354  0.5973 1.9080
ATOM    568  O   VAL    40       4.403  21.905  60.777 -0.5679 1.6612
ATOM    569  CB  VAL    40       6.107  20.020  61.929  0.2985 1.9080
ATOM    570  CG1 VAL    40       5.327  20.318  63.225 -0.3192 1.9080
ATOM    571  CG2 VAL    40       7.105  18.911  62.237 -0.3192 1.9080
ATOM    572  HA  VAL    40       4.572  18.890  61.178  0.0969 1.3870
ATOM    573 HG11 VAL    40       5.968  20.355  63.988  0.0791 1.4870
ATOM    574 HG21 VAL    40       7.010  18.184  61.557  0.0791 1.4870
ATOM    575  HB  VAL    40       6.547  20.873  61.665 -0.0297 1.4870
ATOM    576 HG12 VAL    40       4.862  21.194  63.129  0.0791 1.4870
ATOM    577 HG13 VAL    40       4.660  19.593  63.376  0.0791 1.4870
ATOM    578 HG23 VAL    40       8.032  19.284  62.205  0.0791 1.4870
ATOM    579 HG22 VAL    40       6.920  18.546  63.149  0.0791 1.4870
ATOM    580  N   LYS    41       3.444  20.415  59.349 -0.3479 1.8240
ATOM    581  H   LYS    41       3.448  19.438  58.992  0.2747 0.6000
ATOM    582  CA  LYS    41       2.553  21.384  58.756 -0.2400 1.9080
ATOM    583  C   LYS    41       1.139  20.753  58.749  0.7341 1.9080
ATOM    584  O   LYS    41       0.981  19.580  58.993 -0.5894 1.6612
ATOM    585  CB  LYS    41       2.930  21.598  57.291 -0.0094 1.9080
ATOM    586  CG  LYS    41       4.216  22.394  57.068  0.0187 1.9080
ATOM    587  CD  LYS    41       3.980  23.879  57.288 -0.0479 1.9080
ATOM    588  CE  LYS    41       5.339  24.603  57.409 -0.0143 1.9080
ATOM    589  NZ  LYS    41       5.181  26.059  57.647 -0.3854 1.8240
ATOM    590  HZ1 LYS    41       4.658  26.484  56.855  0.3400 0.6000
ATOM    591  HZ2 LYS    41       4.655  26.209  58.531  0.3400 0.6000
ATOM    592  HZ3 LYS    41       6.120  26.501  57.721  0.3400 0.6000
ATOM    593  HA  LYS    41       2.521  22.202  59.315  0.1426 1.3870
ATOM    594  HE2 LYS    41       5.847  24.190  58.169  0.1135 1.1000
ATOM    595  HE3 LYS    41       5.850  24.454  56.558  0.1135 1.1000
ATOM    596  HG2 LYS    41       4.908  22.075  57.711  0.0103 1.4870
ATOM    597  HG3 LYS    41       4.528  22.248  56.133  0.0103 1.4870
ATOM    598  HD3 LYS    41       3.487  24.012  58.129  0.0621 1.4870
ATOM    599  HD2 LYS    41       3.502  24.253  56.513  0.0621 1.4870
ATOM    600  HB3 LYS    41       2.180  22.087  56.842  0.0362 1.4870
ATOM    601  HB2 LYS    41       3.043  20.701  56.861  0.0362 1.4870
ATOM    602  N   ASP    42       0.170  21.545  58.365 -0.5163 1.8240
ATOM    603  H   ASP    42       0.358  22.540  58.127  0.2936 0.6000
ATOM    604  CA  ASP    42      -1.217  20.984  58.277  0.0381 1.9080
ATOM    605  C   ASP    42      -1.838  21.690  57.098  0.5366 1.9080
ATOM    606  O   ASP    42      -1.342  22.791  56.743 -0.5819 1.6612
ATOM    607  CB  ASP    42      -1.800  21.088  59.643 -0.0303 1.9080
ATOM    608  CG  ASP    42      -2.718  22.169  60.094  0.7994 1.9080
ATOM    609  OD1 ASP    42      -2.450  23.369  59.944 -0.8014 1.6612
ATOM    610  OD2 ASP    42      -3.749  21.701  60.640 -0.8014 1.6612
ATOM    611  HA  ASP    42      -1.114  20.035  58.046  0.0880 1.3870
ATOM    612  HB3 ASP    42      -0.995  21.057  60.324 -0.0122 1.4870
ATOM    613  HB2 ASP    42      -2.278  20.169  59.844 -0.0122 1.4870
ATOM    614  N   ARG    43      -2.819  21.078  56.457 -0.3479 1.8240
ATOM    615  H   ARG    43      -3.173  20.178  56.840  0.2747 0.6000
ATOM    616  CA  ARG    43      -3.424  21.595  55.253 -0.2637 1.9080
ATOM    617  C   ARG    43      -3.939  23.014  55.325  0.7341 1.9080
ATOM    618  O   ARG    43      -3.994  23.608  54.232 -0.5894 1.6612
ATOM    619  CB  ARG    43      -4.540  20.719  54.656 -0.0007 1.9080
ATOM    620  CG  ARG    43      -4.168  19.277  54.424  0.0390 1.9080
ATOM    621  CD  ARG    43      -3.676  18.895  53.061  0.0486 1.9080
ATOM    622  NE  ARG    43      -4.577  19.114  51.931 -0.5295 1.8240
ATOM    623  HE  ARG    43      -5.581  19.317  52.113  0.3456 0.6000
ATOM    624  CZ  ARG    43      -4.143  19.059  50.677  0.8076 1.9080
ATOM    625  NH1 ARG    43      -2.846  18.802  50.488 -0.8627 1.8240
ATOM    626 HH11 ARG    43      -2.221  18.654  51.306  0.4478 0.6000
ATOM    627 HH12 ARG    43      -2.462  18.749  49.523  0.4478 0.6000
ATOM    628  NH2 ARG    43      -4.878  19.254  49.599 -0.8627 1.8240
ATOM    629 HH21 ARG    43      -5.891  19.472  49.692  0.4478 0.6000
ATOM    630 HH22 ARG    43      -4.445  19.189  48.656  0.4478 0.6000
ATOM    631  HG3 ARG    43      -4.980  18.687  54.641  0.0285 1.4870
ATOM    632  HA  ARG    43      -2.731  21.542  54.491  0.1560 1.3870
ATOM    633  HG2 ARG    43      -3.448  19.007  55.105  0.0285 1.4870
ATOM    634  HD3 ARG    43      -3.423  17.904  53.082  0.0687 1.3870
ATOM    635  HD2 ARG    43      -2.808  19.405  52.882  0.0687 1.3870
ATOM    636  HB3 ARG    43      -4.807  21.122  53.780  0.0327 1.4870
ATOM    637  HB2 ARG    43      -5.318  20.749  55.284  0.0327 1.4870
ATOM    638  N   ASN    44      -4.293  23.576  56.466 -0.4157 1.8240
ATOM    639  H   ASN    44      -4.252  23.035  57.353  0.2719 0.6000
ATOM    640  CA  ASN    44      -4.744  24.969  56.468  0.0143 1.9080
ATOM    641  C   ASN    44      -3.628  25.970  56.204  0.5973 1.9080
ATOM    642  O   ASN    44      -3.882  27.002  55.556 -0.5679 1.6612
ATOM    643  CB  ASN    44      -5.432  25.279  57.805 -0.2041 1.9080
ATOM    644  CG  ASN    44      -6.094  26.639  57.847  0.7130 1.9080
ATOM    645  HA  ASN    44      -5.414  25.063  55.710  0.1048 1.3870
ATOM    646  HB3 ASN    44      -4.741  25.236  58.527  0.0797 1.4870
ATOM    647  HB2 ASN    44      -6.128  24.579  57.967  0.0797 1.4870
ATOM    648  OD1 ASN    44      -6.312  27.309  56.830 -0.5931 1.6612
ATOM    649  ND2 ASN    44      -6.443  27.113  59.045 -0.9191 1.8240
ATOM    650 HD22 ASN    44      -6.260  26.550  59.900  0.4196 0.6000
ATOM    651 HD21 ASN    44      -6.898  28.045  59.123  0.4196 0.6000
ATOM    652  N   VAL    45      -2.413  25.756  56.687 -0.4157 1.8240
ATOM    653  H   VAL    45      -2.232  24.888  57.231  0.2719 0.6000
ATOM    654  CA  VAL    45      -1.322  26.702  56.478 -0.0875 1.9080
ATOM    655  C   VAL    45      -0.402  26.298  55.330  0.5973 1.9080
ATOM    656  O   VAL    45       0.507  27.077  55.030 -0.5679 1.6612
ATOM    657  CB  VAL    45      -0.395  26.861  57.710  0.2985 1.9080
ATOM    658  CG1 VAL    45      -1.060  27.562  58.876 -0.3192 1.9080
ATOM    659  CG2 VAL    45       0.180  25.521  58.170 -0.3192 1.9080
ATOM    660  HA  VAL    45      -1.727  27.602  56.248  0.0969 1.3870
ATOM    661 HG11 VAL    45      -0.370  27.818  59.554  0.0791 1.4870
ATOM    662 HG21 VAL    45      -0.330  24.780  57.736  0.0791 1.4870
ATOM    663  HB  VAL    45       0.384  27.431  57.425 -0.0297 1.4870
ATOM    664 HG12 VAL    45      -1.527  28.387  58.553  0.0791 1.4870
ATOM    665 HG13 VAL    45      -1.729  26.950  59.301  0.0791 1.4870
ATOM    666 HG23 VAL    45       1.142  25.471  57.906  0.0791 1.4870
ATOM    667 HG22 VAL    45       0.097  25.454  59.163  0.0791 1.4870
ATOM    668  N   ALA    46      -0.498  25.058  54.824 -0.4157 1.8240
ATOM    669  H   ALA    46      -1.255  24.421  55.143  0.2719 0.6000
ATOM    670  CA  ALA    46       0.463  24.609  53.826  0.0337 1.9080
ATOM    671  C   ALA    46       0.407  25.434  52.558  0.5973 1.9080
ATOM    672  O   ALA    46      -0.643  25.799  52.056 -0.5679 1.6612
ATOM    673  CB  ALA    46       0.326  23.093  53.494 -0.1825 1.9080
ATOM    674  HA  ALA    46       1.395  24.682  54.220  0.0823 1.3870
ATOM    675  HB1 ALA    46       0.050  23.001  52.544  0.0603 1.4870
ATOM    676  HB3 ALA    46       1.206  22.656  53.643  0.0603 1.4870
ATOM    677  HB2 ALA    46      -0.362  22.699  54.093  0.0603 1.4870
ATOM    678  N   THR    47       1.578  25.818  52.052 -0.4157 1.8240
ATOM    679  H   THR    47       2.424  25.594  52.614  0.2719 0.6000
ATOM    680  CA  THR    47       1.795  26.511  50.807 -0.0389 1.9080
ATOM    681  C   THR    47       2.208  25.532  49.715  0.5973 1.9080
ATOM    682  O   THR    47       2.550  24.346  49.984 -0.5679 1.6612
ATOM    683  CB  THR    47       2.956  27.520  51.030  0.3654 1.9080
ATOM    684  OG1 THR    47       4.129  26.762  51.302 -0.6761 1.7210
ATOM    685  CG2 THR    47       2.643  28.452  52.195 -0.2438 1.9080
ATOM    686  HA  THR    47       0.935  26.952  50.523  0.1007 1.3870
ATOM    687 HG22 THR    47       2.184  29.276  51.856  0.0642 1.4870
ATOM    688 HG21 THR    47       2.043  27.986  52.850  0.0642 1.4870
ATOM    689  HB  THR    47       3.095  28.041  50.174  0.0043 1.3870
ATOM    690 HG23 THR    47       3.493  28.715  52.656  0.0642 1.4870
ATOM    691  HG1 THR    47       4.004  26.200  52.128  0.4102 0.0000
ATOM    692  N   PRO    48       2.271  25.984  48.462 -0.2548 1.8240
ATOM    693  CA  PRO    48       2.768  25.189  47.351 -0.0266 1.9080
ATOM    694  C   PRO    48       4.166  24.717  47.671  0.5896 1.9080
ATOM    695  O   PRO    48       4.473  23.572  47.377 -0.5748 1.6612
ATOM    696  CB  PRO    48       2.730  26.129  46.139 -0.0070 1.9080
ATOM    697  CG  PRO    48       1.596  27.065  46.479  0.0189 1.9080
ATOM    698  CD  PRO    48       1.813  27.303  47.966  0.0192 1.9080
ATOM    699  HG2 PRO    48       1.677  27.909  45.972  0.0213 1.4870
ATOM    700  HA  PRO    48       2.160  24.417  47.161  0.0641 1.3870
ATOM    701  HD3 PRO    48       0.963  27.571  48.416  0.0391 1.3870
ATOM    702  HD2 PRO    48       2.511  27.998  48.121  0.0391 1.3870
ATOM    703  HG3 PRO    48       0.724  26.629  46.316  0.0213 1.4870
ATOM    704  HB3 PRO    48       2.534  25.626  45.306  0.0253 1.4870
ATOM    705  HB2 PRO    48       3.585  26.629  46.051  0.0253 1.4870
ATOM    706  N   ARG    49       5.025  25.497  48.342 -0.3479 1.8240
ATOM    707  H   ARG    49       4.743  26.459  48.618  0.2747 0.6000
ATOM    708  CA  ARG    49       6.365  25.000  48.690 -0.2637 1.9080
ATOM    709  C   ARG    49       6.263  23.797  49.630  0.7341 1.9080
ATOM    710  O   ARG    49       6.990  22.811  49.463 -0.5894 1.6612
ATOM    711  CB  ARG    49       7.220  26.100  49.329 -0.0007 1.9080
ATOM    712  CG  ARG    49       8.649  25.672  49.672  0.0390 1.9080
ATOM    713  CD  ARG    49       9.349  26.899  50.303  0.0486 1.9080
ATOM    714  NE  ARG    49       9.387  28.023  49.338 -0.5295 1.8240
ATOM    715  HE  ARG    49       8.777  28.850  49.497  0.3456 0.6000
ATOM    716  CZ  ARG    49      10.181  27.999  48.277  0.8076 1.9080
ATOM    717  NH1 ARG    49      10.964  26.940  48.110 -0.8627 1.8240
ATOM    718 HH11 ARG    49      10.942  26.163  48.801  0.4478 0.6000
ATOM    719 HH12 ARG    49      11.600  26.888  47.289  0.4478 0.6000
ATOM    720  NH2 ARG    49      10.233  28.986  47.394 -0.8627 1.8240
ATOM    721 HH21 ARG    49       9.634  29.827  47.518  0.4478 0.6000
ATOM    722 HH22 ARG    49      10.873  28.920  46.577  0.4478 0.6000
ATOM    723  HG3 ARG    49       9.130  25.439  48.858  0.0285 1.4870
ATOM    724  HA  ARG    49       6.829  24.712  47.848  0.1560 1.3870
ATOM    725  HG2 ARG    49       8.632  24.960  50.337  0.0285 1.4870
ATOM    726  HD3 ARG    49      10.270  26.635  50.533  0.0687 1.3870
ATOM    727  HD2 ARG    49       8.832  27.168  51.096  0.0687 1.3870
ATOM    728  HB3 ARG    49       6.778  26.390  50.173  0.0327 1.4870
ATOM    729  HB2 ARG    49       7.275  26.863  48.692  0.0327 1.4870
ATOM    730  N   ASP    50       5.387  23.862  50.623 -0.5163 1.8240
ATOM    731  H   ASP    50       4.804  24.713  50.758  0.2936 0.6000
ATOM    732  CA  ASP    50       5.249  22.694  51.547  0.0381 1.9080
ATOM    733  C   ASP    50       4.798  21.446  50.779  0.5366 1.9080
ATOM    734  O   ASP    50       5.289  20.319  50.976 -0.5819 1.6612
ATOM    735  CB  ASP    50       4.178  22.984  52.623 -0.0303 1.9080
ATOM    736  CG  ASP    50       4.586  24.132  53.556  0.7994 1.9080
ATOM    737  OD1 ASP    50       5.773  24.135  53.954 -0.8014 1.6612
ATOM    738  OD2 ASP    50       3.702  24.927  53.910 -0.8014 1.6612
ATOM    739  HA  ASP    50       6.164  22.508  51.909  0.0880 1.3870
ATOM    740  HB3 ASP    50       4.059  22.166  53.163 -0.0122 1.4870
ATOM    741  HB2 ASP    50       3.342  23.236  52.160 -0.0122 1.4870
ATOM    742  N   TYR    51       3.851  21.642  49.850 -0.4157 1.8240
ATOM    743  H   TYR    51       3.428  22.581  49.705  0.2719 0.6000
ATOM    744  CA  TYR    51       3.425  20.477  49.036 -0.0014 1.9080
ATOM    745  C   TYR    51       4.530  19.921  48.149  0.5973 1.9080
ATOM    746  O   TYR    51       4.715  18.713  48.026 -0.5679 1.6612
ATOM    747  CB  TYR    51       2.200  20.870  48.211 -0.0152 1.9080
ATOM    748  CG  TYR    51       1.000  21.167  49.070 -0.0011 1.9080
ATOM    749  CD1 TYR    51       0.617  20.334  50.146 -0.1906 1.9080
ATOM    750  CD2 TYR    51       0.239  22.293  48.788 -0.1906 1.9080
ATOM    751  CE1 TYR    51      -0.465  20.657  50.934 -0.2341 1.9080
ATOM    752  CE2 TYR    51      -0.875  22.597  49.550 -0.2341 1.9080
ATOM    753  CZ  TYR    51      -1.204  21.787  50.613  0.3226 1.9080
ATOM    754  OH  TYR    51      -2.336  22.120  51.314 -0.5579 1.7210
ATOM    755  HA  TYR    51       3.132  19.748  49.678  0.0876 1.3870
ATOM    756  HE1 TYR    51      -0.716  20.098  51.718  0.1656 1.4590
ATOM    757  HE2 TYR    51      -1.434  23.396  49.330  0.1656 1.4590
ATOM    758  HD2 TYR    51       0.498  22.887  48.032  0.1699 1.4590
ATOM    759  HD1 TYR    51       1.143  19.506  50.326  0.1699 1.4590
ATOM    760  HB3 TYR    51       1.975  20.115  47.608  0.0295 1.4870
ATOM    761  HB2 TYR    51       2.424  21.683  47.689  0.0295 1.4870
ATOM    762  HH  TYR    51      -2.116  22.838  51.972  0.3992 0.0000
ATOM    763  N   TYR    52       5.380  20.808  47.570 -0.4157 1.8240
ATOM    764  H   TYR    52       5.218  21.831  47.662  0.2719 0.6000
ATOM    765  CA  TYR    52       6.528  20.302  46.814 -0.0014 1.9080
ATOM    766  C   TYR    52       7.350  19.470  47.771  0.5973 1.9080
ATOM    767  O   TYR    52       7.785  18.362  47.397 -0.5679 1.6612
ATOM    768  CB  TYR    52       7.413  21.460  46.202 -0.0152 1.9080
ATOM    769  CG  TYR    52       8.838  20.943  45.969 -0.0011 1.9080
ATOM    770  CD1 TYR    52       9.117  20.079  44.925 -0.1906 1.9080
ATOM    771  CD2 TYR    52       9.888  21.301  46.826 -0.1906 1.9080
ATOM    772  CE1 TYR    52      10.379  19.516  44.735 -0.2341 1.9080
ATOM    773  CE2 TYR    52      11.152  20.739  46.649 -0.2341 1.9080
ATOM    774  CZ  TYR    52      11.386  19.881  45.599  0.3226 1.9080
ATOM    775  OH  TYR    52      12.650  19.341  45.385 -0.5579 1.7210
ATOM    776  HA  TYR    52       6.189  19.714  46.091  0.0876 1.3870
ATOM    777  HE1 TYR    52      10.538  18.874  43.997  0.1656 1.4590
ATOM    778  HE2 TYR    52      11.888  20.965  47.293  0.1656 1.4590
ATOM    779  HD2 TYR    52       9.731  21.951  47.552  0.1699 1.4590
ATOM    780  HD1 TYR    52       8.383  19.841  44.270  0.1699 1.4590
ATOM    781  HB3 TYR    52       7.444  22.181  46.852  0.0295 1.4870
ATOM    782  HB2 TYR    52       7.024  21.706  45.347  0.0295 1.4870
ATOM    783  HH  TYR    52      12.806  19.270  44.404  0.3992 0.0000
ATOM    784  N   PHE    53       7.704  19.972  48.998 -0.4157 1.8240
ATOM    785  H   PHE    53       7.383  20.911  49.308  0.2719 0.6000
ATOM    786  CA  PHE    53       8.553  19.136  49.860 -0.0024 1.9080
ATOM    787  C   PHE    53       7.921  17.788  50.259  0.5973 1.9080
ATOM    788  O   PHE    53       8.629  16.761  50.275 -0.5679 1.6612
ATOM    789  CB  PHE    53       8.977  19.872  51.165 -0.0343 1.9080
ATOM    790  CG  PHE    53      10.163  20.748  50.811  0.0118 1.9080
ATOM    791  CD1 PHE    53      11.415  20.139  50.721 -0.1256 1.9080
ATOM    792  CD2 PHE    53       9.999  22.069  50.546 -0.1256 1.9080
ATOM    793  CE1 PHE    53      12.536  20.926  50.390 -0.1704 1.9080
ATOM    794  CE2 PHE    53      11.089  22.861  50.196 -0.1704 1.9080
ATOM    795  CZ  PHE    53      12.351  22.259  50.134 -0.1072 1.9080
ATOM    796  HZ  PHE    53      13.150  22.837  49.890  0.1297 1.4590
ATOM    797  HA  PHE    53       9.387  18.914  49.323  0.0978 1.3870
ATOM    798  HE1 PHE    53      13.436  20.498  50.351  0.1430 1.4590
ATOM    799  HE2 PHE    53      10.972  23.832  49.997  0.1430 1.4590
ATOM    800  HD2 PHE    53       9.091  22.493  50.598  0.1330 1.4590
ATOM    801  HD1 PHE    53      11.524  19.179  50.882  0.1330 1.4590
ATOM    802  HB3 PHE    53       9.265  19.209  51.792  0.0295 1.4870
ATOM    803  HB2 PHE    53       8.250  20.436  51.430  0.0295 1.4870
ATOM    804  N   ALA    54       6.616  17.794  50.484 -0.4157 1.8240
ATOM    805  H   ALA    54       6.067  18.673  50.396  0.2719 0.6000
ATOM    806  CA  ALA    54       5.959  16.533  50.861  0.0337 1.9080
ATOM    807  C   ALA    54       6.077  15.533  49.694  0.5973 1.9080
ATOM    808  O   ALA    54       6.306  14.327  49.956 -0.5679 1.6612
ATOM    809  CB  ALA    54       4.504  16.812  51.255 -0.1825 1.9080
ATOM    810  HA  ALA    54       6.426  16.149  51.654  0.0823 1.3870
ATOM    811  HB1 ALA    54       4.472  17.109  52.207  0.0603 1.4870
ATOM    812  HB3 ALA    54       4.136  17.529  50.667  0.0603 1.4870
ATOM    813  HB2 ALA    54       3.968  15.978  51.145  0.0603 1.4870
ATOM    814  N   LEU    55       5.925  15.998  48.481 -0.4157 1.8240
ATOM    815  H   LEU    55       5.695  17.003  48.346  0.2719 0.6000
ATOM    816  CA  LEU    55       6.073  15.124  47.300 -0.0518 1.9080
ATOM    817  C   LEU    55       7.487  14.626  47.167  0.5973 1.9080
ATOM    818  O   LEU    55       7.807  13.448  46.996 -0.5679 1.6612
ATOM    819  CB  LEU    55       5.533  15.824  46.033 -0.1102 1.9080
ATOM    820  CG  LEU    55       5.690  15.037  44.727  0.3531 1.9080
ATOM    821  CD1 LEU    55       5.030  13.656  44.795 -0.4121 1.9080
ATOM    822  CD2 LEU    55       5.145  15.836  43.540 -0.4121 1.9080
ATOM    823 HD22 LEU    55       5.648  16.695  43.461  0.1000 1.4870
ATOM    824 HD23 LEU    55       5.259  15.303  42.703  0.1000 1.4870
ATOM    825 HD21 LEU    55       4.176  16.027  43.687  0.1000 1.4870
ATOM    826 HD13 LEU    55       4.054  13.766  44.976  0.1000 1.4870
ATOM    827 HD12 LEU    55       5.160  13.185  43.924  0.1000 1.4870
ATOM    828 HD11 LEU    55       5.450  13.126  45.529  0.1000 1.4870
ATOM    829  HA  LEU    55       5.455  14.337  47.419  0.0922 1.3870
ATOM    830  HG  LEU    55       6.670  14.923  44.531 -0.0361 1.4870
ATOM    831  HB3 LEU    55       6.024  16.678  45.930  0.0457 1.4870
ATOM    832  HB2 LEU    55       4.564  15.986  46.170  0.0457 1.4870
ATOM    833  N   ALA    56       8.479  15.576  47.280 -0.4157 1.8240
ATOM    834  H   ALA    56       8.226  16.573  47.436  0.2719 0.6000
ATOM    835  CA  ALA    56       9.875  15.192  47.183  0.0337 1.9080
ATOM    836  C   ALA    56      10.264  14.153  48.207  0.5973 1.9080
ATOM    837  O   ALA    56      10.955  13.150  47.903 -0.5679 1.6612
ATOM    838  CB  ALA    56      10.788  16.449  47.277 -0.1825 1.9080
ATOM    839  HA  ALA    56      10.043  14.813  46.255  0.0823 1.3870
ATOM    840  HB1 ALA    56      10.218  17.242  47.464  0.0603 1.4870
ATOM    841  HB3 ALA    56      11.441  16.312  48.013  0.0603 1.4870
ATOM    842  HB2 ALA    56      11.262  16.562  46.411  0.0603 1.4870
ATOM    843  N   HIS    57       9.824  14.253  49.476 -0.4157 1.8240
ATOM    844  H   HIS    57       9.225  15.061  49.740  0.2719 0.6000
ATOM    845  CA  HIS    57      10.162  13.264  50.489  0.0188 1.9080
ATOM    846  C   HIS    57       9.473  11.912  50.123  0.5973 1.9080
ATOM    847  O   HIS    57      10.076  10.885  50.340 -0.5679 1.6612
ATOM    848  CB  HIS    57       9.713  13.817  51.862 -0.0462 1.9080
ATOM    849  CG  HIS    57      10.625  14.872  52.423 -0.0266 1.9080
ATOM    850  HA  HIS    57      11.145  13.108  50.482  0.0881 1.3870
ATOM    851  HB3 HIS    57       9.670  13.055  52.515  0.0402 1.4870
ATOM    852  HB2 HIS    57       8.794  14.211  51.765  0.0402 1.4870
ATOM    853  CD2 HIS    57      11.916  14.784  52.827  0.1292 1.9080
ATOM    854  HD1 HIS    57       9.319  16.550  52.481  0.3649 0.6000
ATOM    855  HE1 HIS    57      11.251  17.816  53.420  0.1392 1.3590
ATOM    856  CE1 HIS    57      11.254  16.860  53.159  0.2057 1.9080
ATOM    857  ND1 HIS    57      10.221  16.187  52.658 -0.3811 1.8240
ATOM    858  NE2 HIS    57      12.272  16.029  53.241 -0.5727 1.8240
ATOM    859  HD2 HIS    57      12.483  13.969  52.818  0.1147 1.4090
ATOM    860  N   THR    58       8.253  12.067  49.585 -0.4157 1.8240
ATOM    861  H   THR    58       7.824  13.002  49.430  0.2719 0.6000
ATOM    862  CA  THR    58       7.551  10.778  49.221 -0.0389 1.9080
ATOM    863  C   THR    58       8.289  10.013  48.141  0.5973 1.9080
ATOM    864  O   THR    58       8.605   8.803  48.215 -0.5679 1.6612
ATOM    865  CB  THR    58       6.140  11.198  48.772  0.3654 1.9080
ATOM    866  OG1 THR    58       5.401  11.720  49.874 -0.6761 1.7210
ATOM    867  CG2 THR    58       5.368   9.958  48.256 -0.2438 1.9080
ATOM    868  HA  THR    58       7.511  10.219  50.058  0.1007 1.3870
ATOM    869 HG22 THR    58       5.109   9.388  49.034  0.0642 1.4870
ATOM    870 HG21 THR    58       4.550  10.261  47.771  0.0642 1.4870
ATOM    871  HB  THR    58       6.227  11.935  48.066  0.0043 1.3870
ATOM    872 HG23 THR    58       5.957   9.441  47.637  0.0642 1.4870
ATOM    873  HG1 THR    58       5.660  12.677  50.051  0.4102 0.0000
ATOM    874  N   VAL    59       8.753  10.744  47.100 -0.4157 1.8240
ATOM    875  H   VAL    59       8.597  11.772  47.132  0.2719 0.6000
ATOM    876  CA  VAL    59       9.452  10.211  45.940 -0.0875 1.9080
ATOM    877  C   VAL    59      10.790   9.663  46.332  0.5973 1.9080
ATOM    878  O   VAL    59      11.234   8.531  46.053 -0.5679 1.6612
ATOM    879  CB  VAL    59       9.537  11.262  44.806  0.2985 1.9080
ATOM    880  CG1 VAL    59      10.567  10.802  43.764 -0.3192 1.9080
ATOM    881  CG2 VAL    59       8.163  11.479  44.214 -0.3192 1.9080
ATOM    882  HA  VAL    59       8.895   9.459  45.562  0.0969 1.3870
ATOM    883 HG11 VAL    59      10.320   9.891  43.440  0.0791 1.4870
ATOM    884 HG21 VAL    59       7.856  10.639  43.763  0.0791 1.4870
ATOM    885  HB  VAL    59       9.881  12.101  45.198 -0.0297 1.4870
ATOM    886 HG12 VAL    59      10.568  11.444  43.000  0.0791 1.4870
ATOM    887 HG13 VAL    59      11.471  10.777  44.186  0.0791 1.4870
ATOM    888 HG23 VAL    59       7.519  11.720  44.942  0.0791 1.4870
ATOM    889 HG22 VAL    59       8.201  12.222  43.543  0.0791 1.4870
ATOM    890  N   ARG    60      11.458  10.454  47.228 -0.3479 1.8240
ATOM    891  H   ARG    60      11.075  11.378  47.515  0.2747 0.6000
ATOM    892  CA  ARG    60      12.723   9.965  47.770 -0.2637 1.9080
ATOM    893  C   ARG    60      12.692   8.629  48.471  0.7341 1.9080
ATOM    894  O   ARG    60      13.611   7.807  48.350 -0.5894 1.6612
ATOM    895  CB  ARG    60      13.253  11.041  48.746 -0.0007 1.9080
ATOM    896  CG  ARG    60      14.640  10.661  49.251  0.0390 1.9080
ATOM    897  CD  ARG    60      14.689  11.054  50.694  0.0486 1.9080
ATOM    898  NE  ARG    60      15.997  11.094  51.242 -0.5295 1.8240
ATOM    899  HE  ARG    60      16.495  11.710  50.568  0.3456 0.6000
ATOM    900  CZ  ARG    60      16.928  10.813  52.087  0.8076 1.9080
ATOM    901  NH1 ARG    60      16.599  10.047  53.126 -0.8627 1.8240
ATOM    902 HH11 ARG    60      15.623   9.702  53.229  0.4478 0.6000
ATOM    903 HH12 ARG    60      17.318   9.794  53.834  0.4478 0.6000
ATOM    904  NH2 ARG    60      18.203  11.301  51.891 -0.8627 1.8240
ATOM    905 HH21 ARG    60      18.411  11.894  51.063  0.4478 0.6000
ATOM    906 HH22 ARG    60      18.956  11.076  52.572  0.4478 0.6000
ATOM    907  HG3 ARG    60      15.314  11.169  48.756  0.0285 1.4870
ATOM    908  HA  ARG    60      13.402   9.911  46.993  0.1560 1.3870
ATOM    909  HG2 ARG    60      14.757   9.693  49.176  0.0285 1.4870
ATOM    910  HD3 ARG    60      14.121  10.395  51.213  0.0687 1.3870
ATOM    911  HD2 ARG    60      14.254  11.964  50.782  0.0687 1.3870
ATOM    912  HB3 ARG    60      12.645  11.085  49.511  0.0327 1.4870
ATOM    913  HB2 ARG    60      13.320  11.887  48.259  0.0327 1.4870
ATOM    914  N   ASP    61      11.654   8.347  49.275 -0.5163 1.8240
ATOM    915  H   ASP    61      10.936   9.081  49.439  0.2936 0.6000
ATOM    916  CA  ASP    61      11.492   7.045  49.931  0.0381 1.9080
ATOM    917  C   ASP    61      11.566   5.912  48.893  0.5366 1.9080
ATOM    918  O   ASP    61      12.106   4.818  49.252 -0.5819 1.6612
ATOM    919  CB  ASP    61      10.118   6.932  50.628 -0.0303 1.9080
ATOM    920  CG  ASP    61      10.009   7.745  51.911  0.7994 1.9080
ATOM    921  OD1 ASP    61      11.000   8.130  52.549 -0.8014 1.6612
ATOM    922  OD2 ASP    61       8.867   8.089  52.248 -0.8014 1.6612
ATOM    923  HA  ASP    61      12.272   6.924  50.549  0.0880 1.3870
ATOM    924  HB3 ASP    61       9.966   5.972  50.843 -0.0122 1.4870
ATOM    925  HB2 ASP    61       9.427   7.252  49.986 -0.0122 1.4870
ATOM    926  N   HIS    62      11.132   6.146  47.671 -0.4157 1.8240
ATOM    927  H   HIS    62      10.723   7.069  47.421  0.2719 0.6000
ATOM    928  CA  HIS    62      11.240   5.056  46.650  0.0188 1.9080
ATOM    929  C   HIS    62      12.630   4.746  46.175  0.5973 1.9080
ATOM    930  O   HIS    62      12.968   3.683  45.621 -0.5679 1.6612
ATOM    931  CB  HIS    62      10.331   5.409  45.466 -0.0462 1.9080
ATOM    932  CG  HIS    62       8.870   5.231  45.831 -0.0266 1.9080
ATOM    933  HA  HIS    62      10.835   4.215  47.074  0.0881 1.3870
ATOM    934  HB3 HIS    62      10.534   4.807  44.704  0.0402 1.4870
ATOM    935  HB2 HIS    62      10.473   6.358  45.212  0.0402 1.4870
ATOM    936  CD2 HIS    62       7.979   6.006  46.485  0.1292 1.9080
ATOM    937  HD1 HIS    62       8.594   3.312  44.963  0.3649 0.6000
ATOM    938  HE1 HIS    62       6.251   3.446  45.779  0.1392 1.3590
ATOM    939  CE1 HIS    62       6.950   4.160  45.906  0.2057 1.9080
ATOM    940  ND1 HIS    62       8.207   4.067  45.461 -0.3811 1.8240
ATOM    941  NE2 HIS    62       6.768   5.303  46.521 -0.5727 1.8240
ATOM    942  HD2 HIS    62       8.133   6.906  46.873  0.1147 1.4090
ATOM    943  N   LEU    63      13.599   5.667  46.374 -0.4157 1.8240
ATOM    944  H   LEU    63      13.340   6.583  46.792  0.2719 0.6000
ATOM    945  CA  LEU    63      14.989   5.426  46.027 -0.0518 1.9080
ATOM    946  C   LEU    63      15.768   4.610  47.054  0.5973 1.9080
ATOM    947  O   LEU    63      16.775   3.980  46.775 -0.5679 1.6612
ATOM    948  CB  LEU    63      15.726   6.793  45.972 -0.1102 1.9080
ATOM    949  CG  LEU    63      15.537   7.621  44.713  0.3531 1.9080
ATOM    950  CD1 LEU    63      16.166   9.005  44.928 -0.4121 1.9080
ATOM    951  CD2 LEU    63      16.167   6.955  43.506 -0.4121 1.9080
ATOM    952 HD22 LEU    63      15.747   6.058  43.357  0.1000 1.4870
ATOM    953 HD23 LEU    63      16.026   7.524  42.694  0.1000 1.4870
ATOM    954 HD21 LEU    63      17.149   6.837  43.659  0.1000 1.4870
ATOM    955 HD13 LEU    63      17.140   8.897  45.120  0.1000 1.4870
ATOM    956 HD12 LEU    63      16.044   9.553  44.102  0.1000 1.4870
ATOM    957 HD11 LEU    63      15.718   9.453  45.699  0.1000 1.4870
ATOM    958  HA  LEU    63      15.017   4.923  45.138  0.0922 1.3870
ATOM    959  HG  LEU    63      14.568   7.732  44.530 -0.0361 1.4870
ATOM    960  HB3 LEU    63      16.699   6.604  46.074  0.0457 1.4870
ATOM    961  HB2 LEU    63      15.400   7.331  46.746  0.0457 1.4870
ATOM    962  N   VAL    64      15.304   4.615  48.326 -0.4157 1.8240
ATOM    963  H   VAL    64      14.368   5.027  48.515  0.2719 0.6000
ATOM    964  CA  VAL    64      16.060   4.069  49.435 -0.0875 1.9080
ATOM    965  C   VAL    64      16.369   2.614  49.360  0.5973 1.9080
ATOM    966  O   VAL    64      17.529   2.160  49.508 -0.5679 1.6612
ATOM    967  CB  VAL    64      15.392   4.429  50.811  0.2985 1.9080
ATOM    968  CG1 VAL    64      16.212   3.875  51.958 -0.3192 1.9080
ATOM    969  CG2 VAL    64      15.179   5.941  50.893 -0.3192 1.9080
ATOM    970  HA  VAL    64      16.951   4.586  49.484  0.0969 1.3870
ATOM    971 HG11 VAL    64      16.655   3.023  51.675  0.0791 1.4870
ATOM    972 HG21 VAL    64      15.517   6.364  50.054  0.0791 1.4870
ATOM    973  HB  VAL    64      14.508   3.979  50.827 -0.0297 1.4870
ATOM    974 HG12 VAL    64      16.912   4.539  52.224  0.0791 1.4870
ATOM    975 HG13 VAL    64      15.616   3.692  52.742  0.0791 1.4870
ATOM    976 HG23 VAL    64      14.204   6.128  50.999  0.0791 1.4870
ATOM    977 HG22 VAL    64      15.680   6.299  51.679  0.0791 1.4870
ATOM    978  N   GLY    65      15.353   1.763  49.132 -0.4157 1.8240
ATOM    979  H   GLY    65      14.378   2.093  48.981  0.2719 0.6000
ATOM    980  CA  GLY    65      15.708   0.333  49.110 -0.0252 1.9080
ATOM    981  C   GLY    65      16.682   0.056  47.951  0.5973 1.9080
ATOM    982  O   GLY    65      17.621  -0.688  48.210 -0.5679 1.6612
ATOM    983  HA2 GLY    65      16.145   0.085  49.973  0.0698 1.3870
ATOM    984  HA3 GLY    65      14.882  -0.213  48.983  0.0698 1.3870
ATOM    985  N   ARG    66      16.465   0.640  46.776 -0.3479 1.8240
ATOM    986  H   ARG    66      15.675   1.308  46.671  0.2747 0.6000
ATOM    987  CA  ARG    66      17.329   0.352  45.627 -0.2637 1.9080
ATOM    988  C   ARG    66      18.737   0.861  45.868  0.7341 1.9080
ATOM    989  O   ARG    66      19.702   0.290  45.387 -0.5894 1.6612
ATOM    990  CB  ARG    66      16.690   1.009  44.390 -0.0007 1.9080
ATOM    991  CG  ARG    66      15.531   0.289  43.684  0.0390 1.9080
ATOM    992  CD  ARG    66      14.597   1.314  43.058  0.0486 1.9080
ATOM    993  NE  ARG    66      13.563   0.783  42.153 -0.5295 1.8240
ATOM    994  HE  ARG    66      13.822   0.161  41.360  0.3456 0.6000
ATOM    995  CZ  ARG    66      12.292   1.113  42.368  0.8076 1.9080
ATOM    996  NH1 ARG    66      11.959   1.897  43.376 -0.8627 1.8240
ATOM    997 HH11 ARG    66      12.694   2.265  44.014  0.4478 0.6000
ATOM    998 HH12 ARG    66      10.962   2.147  43.533  0.4478 0.6000
ATOM    999  NH2 ARG    66      11.328   0.628  41.562 -0.8627 1.8240
ATOM   1000 HH21 ARG    66      11.578  -0.003  40.774  0.4478 0.6000
ATOM   1001 HH22 ARG    66      10.334   0.884  41.728  0.4478 0.6000
ATOM   1002  HG3 ARG    66      15.022  -0.235  44.348  0.0285 1.4870
ATOM   1003  HA  ARG    66      17.361  -0.645  45.493  0.1560 1.3870
ATOM   1004  HG2 ARG    66      15.893  -0.285  42.968  0.0285 1.4870
ATOM   1005  HD3 ARG    66      15.164   1.978  42.545  0.0687 1.3870
ATOM   1006  HD2 ARG    66      14.141   1.818  43.808  0.0687 1.3870
ATOM   1007  HB3 ARG    66      17.421   1.151  43.702  0.0327 1.4870
ATOM   1008  HB2 ARG    66      16.354   1.926  44.665  0.0327 1.4870
ATOM   1009  N   TRP    67      18.839   1.977  46.585 -0.4157 1.8240
ATOM   1010  H   TRP    67      17.979   2.442  46.940  0.2719 0.6000
ATOM   1011  CA  TRP    67      20.183   2.569  46.885 -0.0275 1.9080
ATOM   1012  C   TRP    67      20.982   1.679  47.798  0.5973 1.9080
ATOM   1013  O   TRP    67      22.148   1.315  47.597 -0.5679 1.6612
ATOM   1014  CB  TRP    67      19.915   3.929  47.539 -0.0050 1.9080
ATOM   1015  CG  TRP    67      21.097   4.869  47.510 -0.1415 1.9080
ATOM   1016  CD1 TRP    67      22.256   4.716  46.784 -0.1638 1.9080
ATOM   1017  CD2 TRP    67      21.200   6.111  48.210  0.1243 1.9080
ATOM   1018  NE1 TRP    67      23.096   5.795  46.988 -0.3418 1.8240
ATOM   1019  HE1 TRP    67      24.034   5.933  46.560  0.3412 0.6000
ATOM   1020  CE2 TRP    67      22.460   6.662  47.869  0.1380 1.9080
ATOM   1021  CE3 TRP    67      20.336   6.815  49.035 -0.2387 1.9080
ATOM   1022  CZ2 TRP    67      22.861   7.904  48.377 -0.2601 1.9080
ATOM   1023  CZ3 TRP    67      20.745   8.043  49.568 -0.1972 1.9080
ATOM   1024  CH2 TRP    67      22.007   8.551  49.235 -0.1134 1.9080
ATOM   1025  HH2 TRP    67      22.292   9.427  49.646  0.1417 1.4590
ATOM   1026  HA  TRP    67      20.664   2.642  46.005  0.1123 1.3870
ATOM   1027  HE3 TRP    67      19.425   6.464  49.257  0.1700 1.4590
ATOM   1028  HZ3 TRP    67      20.145   8.535  50.169  0.1447 1.4590
ATOM   1029  HZ2 TRP    67      23.749   8.293  48.112  0.1572 1.4590
ATOM   1030  HD1 TRP    67      22.462   3.939  46.195  0.2062 1.4090
ATOM   1031  HB3 TRP    67      19.678   3.789  48.493  0.0339 1.4870
ATOM   1032  HB2 TRP    67      19.173   4.380  47.057  0.0339 1.4870
ATOM   1033  N   ILE    68      20.324   1.214  48.897 -0.4157 1.8240
ATOM   1034  H   ILE    68      19.347   1.517  49.083  0.2719 0.6000
ATOM   1035  CA  ILE    68      20.994   0.283  49.823 -0.0597 1.9080
ATOM   1036  C   ILE    68      21.265  -1.021  49.072  0.5973 1.9080
ATOM   1037  O   ILE    68      22.366  -1.546  49.191 -0.5679 1.6612
ATOM   1038  CB  ILE    68      20.197   0.009  51.132  0.1303 1.9080
ATOM   1039  CG1 ILE    68      20.078   1.314  51.946 -0.0430 1.9080
ATOM   1040  CG2 ILE    68      20.837  -1.146  51.900 -0.3204 1.9080
ATOM   1041  CD1 ILE    68      19.251   1.235  53.218 -0.0660 1.9080
ATOM   1042  HA  ILE    68      21.879   0.685  50.026  0.0869 1.3870
ATOM   1043 HG22 ILE    68      20.282  -1.343  52.705  0.0882 1.4870
ATOM   1044 HG21 ILE    68      20.875  -1.945  51.305  0.0882 1.4870
ATOM   1045  HB  ILE    68      19.287  -0.277  50.877  0.0187 1.4870
ATOM   1046 HG12 ILE    68      21.008   1.619  52.182  0.0236 1.4870
ATOM   1047 HG13 ILE    68      19.675   2.016  51.345  0.0236 1.4870
ATOM   1048 HD13 ILE    68      19.656   0.560  53.831  0.0186 1.4870
ATOM   1049 HD12 ILE    68      19.243   2.130  53.660  0.0186 1.4870
ATOM   1050 HG23 ILE    68      21.757  -0.878  52.175  0.0882 1.4870
ATOM   1051 HD11 ILE    68      18.319   0.964  52.987  0.0186 1.4870
ATOM   1052  N   ARG    69      20.333  -1.563  48.260 -0.3479 1.8240
ATOM   1053  H   ARG    69      19.422  -1.085  48.106  0.2747 0.6000
ATOM   1054  CA  ARG    69      20.628  -2.832  47.603 -0.2637 1.9080
ATOM   1055  C   ARG    69      21.729  -2.745  46.538  0.7341 1.9080
ATOM   1056  O   ARG    69      22.550  -3.668  46.423 -0.5894 1.6612
ATOM   1057  CB  ARG    69      19.392  -3.446  46.918 -0.0007 1.9080
ATOM   1058  CG  ARG    69      18.571  -4.234  47.974  0.0390 1.9080
ATOM   1059  CD  ARG    69      17.458  -4.993  47.205  0.0486 1.9080
ATOM   1060  NE  ARG    69      16.241  -4.409  47.717 -0.5295 1.8240
ATOM   1061  HE  ARG    69      15.993  -4.755  48.666  0.3456 0.6000
ATOM   1062  CZ  ARG    69      15.386  -3.544  47.251  0.8076 1.9080
ATOM   1063  NH1 ARG    69      15.504  -3.077  46.030 -0.8627 1.8240
ATOM   1064 HH11 ARG    69      16.286  -3.397  45.424  0.4478 0.6000
ATOM   1065 HH12 ARG    69      14.815  -2.387  45.669  0.4478 0.6000
ATOM   1066  NH2 ARG    69      14.381  -3.187  48.048 -0.8627 1.8240
ATOM   1067 HH21 ARG    69      14.302  -3.596  49.001  0.4478 0.6000
ATOM   1068 HH22 ARG    69      13.674  -2.499  47.718  0.4478 0.6000
ATOM   1069  HG3 ARG    69      18.145  -3.609  48.584  0.0285 1.4870
ATOM   1070  HA  ARG    69      20.923  -3.504  48.310  0.1560 1.3870
ATOM   1071  HG2 ARG    69      19.143  -4.889  48.405  0.0285 1.4870
ATOM   1072  HD3 ARG    69      17.522  -5.921  47.450  0.0687 1.3870
ATOM   1073  HD2 ARG    69      17.566  -4.793  46.270  0.0687 1.3870
ATOM   1074  HB3 ARG    69      19.689  -4.076  46.243  0.0327 1.4870
ATOM   1075  HB2 ARG    69      18.832  -2.729  46.582  0.0327 1.4870
ATOM   1076  N   THR    70      21.704  -1.673  45.754 -0.4157 1.8240
ATOM   1077  H   THR    70      20.942  -0.971  45.844  0.2719 0.6000
ATOM   1078  CA  THR    70      22.768  -1.494  44.758 -0.0389 1.9080
ATOM   1079  C   THR    70      24.150  -1.430  45.376  0.5973 1.9080
ATOM   1080  O   THR    70      25.077  -2.141  44.964 -0.5679 1.6612
ATOM   1081  CB  THR    70      22.564  -0.149  44.011  0.3654 1.9080
ATOM   1082  OG1 THR    70      21.319  -0.216  43.342 -0.6761 1.7210
ATOM   1083  CG2 THR    70      23.726   0.037  42.997 -0.2438 1.9080
ATOM   1084  HA  THR    70      22.736  -2.283  44.120  0.1007 1.3870
ATOM   1085 HG22 THR    70      24.586   0.109  43.498  0.0642 1.4870
ATOM   1086 HG21 THR    70      23.753  -0.751  42.386  0.0642 1.4870
ATOM   1087  HB  THR    70      22.530   0.595  44.698  0.0043 1.3870
ATOM   1088 HG23 THR    70      23.568   0.870  42.471  0.0642 1.4870
ATOM   1089  HG1 THR    70      20.557  -0.063  43.986  0.4102 0.0000
ATOM   1090  N   GLN    71      24.299  -0.570  46.388 -0.4157 1.8240
ATOM   1091  H   GLN    71      23.495   0.001  46.719  0.2719 0.6000
ATOM   1092  CA  GLN    71      25.616  -0.443  47.026 -0.0031 1.9080
ATOM   1093  C   GLN    71      26.017  -1.762  47.691  0.5973 1.9080
ATOM   1094  O   GLN    71      27.207  -2.063  47.658 -0.5679 1.6612
ATOM   1095  CB  GLN    71      25.678   0.761  47.962 -0.0036 1.9080
ATOM   1096  CG  GLN    71      25.225   2.068  47.261 -0.0645 1.9080
ATOM   1097  CD  GLN    71      26.165   2.382  46.091  0.6951 1.9080
ATOM   1098  HG2 GLN    71      24.316   1.934  46.911  0.0352 1.4870
ATOM   1099  HA  GLN    71      26.288  -0.245  46.308  0.0850 1.3870
ATOM   1100  HG3 GLN    71      25.271   2.802  47.913  0.0352 1.4870
ATOM   1101  HB3 GLN    71      26.612   0.895  48.266  0.0171 1.4870
ATOM   1102  HB2 GLN    71      25.073   0.612  48.732  0.0171 1.4870
ATOM   1103 HE22 GLN    71      24.599   2.701  44.805  0.4251 0.6000
ATOM   1104  OE1 GLN    71      27.366   2.325  46.311 -0.6086 1.6612
ATOM   1105  NE2 GLN    71      25.633   2.671  44.915 -0.9407 1.8240
ATOM   1106 HE21 GLN    71      26.248   2.869  44.100  0.4251 0.6000
ATOM   1107  N   GLN    72      25.076  -2.524  48.269 -0.4157 1.8240
ATOM   1108  H   GLN    72      24.093  -2.185  48.291  0.2719 0.6000
ATOM   1109  CA  GLN    72      25.395  -3.811  48.866 -0.0031 1.9080
ATOM   1110  C   GLN    72      25.822  -4.820  47.803  0.5973 1.9080
ATOM   1111  O   GLN    72      26.704  -5.665  48.005 -0.5679 1.6612
ATOM   1112  CB  GLN    72      24.221  -4.415  49.667 -0.0036 1.9080
ATOM   1113  CG  GLN    72      24.621  -5.708  50.389 -0.0645 1.9080
ATOM   1114  CD  GLN    72      25.483  -5.420  51.598  0.6951 1.9080
ATOM   1115  HG2 GLN    72      23.793  -6.171  50.685  0.0352 1.4870
ATOM   1116  HA  GLN    72      26.172  -3.682  49.494  0.0850 1.3870
ATOM   1117  HG3 GLN    72      25.132  -6.277  49.754  0.0352 1.4870
ATOM   1118  HB3 GLN    72      23.483  -4.627  49.039  0.0171 1.4870
ATOM   1119  HB2 GLN    72      23.929  -3.758  50.348  0.0171 1.4870
ATOM   1120 HE22 GLN    72      25.743  -7.420  51.992  0.4251 0.6000
ATOM   1121  OE1 GLN    72      25.753  -4.267  51.946 -0.6086 1.6612
ATOM   1122  NE2 GLN    72      25.969  -6.447  52.283 -0.9407 1.8240
ATOM   1123 HE21 GLN    72      26.576  -6.279  53.111  0.4251 0.6000
ATOM   1124  N   HIS    73      25.194  -4.747  46.646 -0.4157 1.8240
ATOM   1125  H   HIS    73      24.430  -4.049  46.538  0.2719 0.6000
ATOM   1126  CA  HIS    73      25.523  -5.602  45.510  0.0188 1.9080
ATOM   1127  C   HIS    73      26.966  -5.357  45.101  0.5973 1.9080
ATOM   1128  O   HIS    73      27.751  -6.304  45.084 -0.5679 1.6612
ATOM   1129  CB  HIS    73      24.515  -5.352  44.411 -0.0462 1.9080
ATOM   1130  CG  HIS    73      24.797  -5.942  43.070 -0.0266 1.9080
ATOM   1131  HA  HIS    73      25.432  -6.557  45.794  0.0881 1.3870
ATOM   1132  HB3 HIS    73      24.402  -4.340  44.288  0.0402 1.4870
ATOM   1133  HB2 HIS    73      23.598  -5.696  44.716  0.0402 1.4870
ATOM   1134  CD2 HIS    73      24.931  -5.343  41.864  0.1292 1.9080
ATOM   1135  HD1 HIS    73      24.940  -7.997  43.553  0.3649 0.6000
ATOM   1136  HE1 HIS    73      25.350  -8.379  41.136  0.1392 1.3590
ATOM   1137  CE1 HIS    73      25.194  -7.484  41.568  0.2057 1.9080
ATOM   1138  ND1 HIS    73      24.974  -7.289  42.852 -0.3811 1.8240
ATOM   1139  NE2 HIS    73      25.181  -6.329  40.931 -0.5727 1.8240
ATOM   1140  HD2 HIS    73      24.863  -4.365  41.677  0.1147 1.4090
ATOM   1141  N   TYR    74      27.391  -4.102  44.916 -0.4157 1.8240
ATOM   1142  H   TYR    74      26.725  -3.308  45.010  0.2719 0.6000
ATOM   1143  CA  TYR    74      28.788  -3.847  44.583 -0.0014 1.9080
ATOM   1144  C   TYR    74      29.737  -4.420  45.626  0.5973 1.9080
ATOM   1145  O   TYR    74      30.759  -5.014  45.268 -0.5679 1.6612
ATOM   1146  CB  TYR    74      29.050  -2.331  44.394 -0.0152 1.9080
ATOM   1147  CG  TYR    74      28.208  -1.740  43.281 -0.0011 1.9080
ATOM   1148  CD1 TYR    74      27.764  -2.446  42.192 -0.1906 1.9080
ATOM   1149  CD2 TYR    74      27.856  -0.383  43.343 -0.1906 1.9080
ATOM   1150  CE1 TYR    74      27.010  -1.909  41.186 -0.2341 1.9080
ATOM   1151  CE2 TYR    74      27.089   0.192  42.348 -0.2341 1.9080
ATOM   1152  CZ  TYR    74      26.655  -0.557  41.279  0.3226 1.9080
ATOM   1153  OH  TYR    74      25.930   0.000  40.272 -0.5579 1.7210
ATOM   1154  HA  TYR    74      28.988  -4.293  43.697  0.0876 1.3870
ATOM   1155  HE1 TYR    74      26.714  -2.447  40.407  0.1656 1.4590
ATOM   1156  HE2 TYR    74      26.846   1.169  42.407  0.1656 1.4590
ATOM   1157  HD2 TYR    74      28.165   0.163  44.115  0.1699 1.4590
ATOM   1158  HD1 TYR    74      28.014  -3.442  42.126  0.1699 1.4590
ATOM   1159  HB3 TYR    74      30.003  -2.213  44.164  0.0295 1.4870
ATOM   1160  HB2 TYR    74      28.822  -1.875  45.239  0.0295 1.4870
ATOM   1161  HH  TYR    74      26.542   0.488  39.648  0.3992 0.0000
ATOM   1162  N   TYR    75      29.463  -4.220  46.911 -0.4157 1.8240
ATOM   1163  H   TYR    75      28.595  -3.708  47.166  0.2719 0.6000
ATOM   1164  CA  TYR    75      30.342  -4.696  47.977 -0.0014 1.9080
ATOM   1165  C   TYR    75      30.424  -6.221  47.981  0.5973 1.9080
ATOM   1166  O   TYR    75      31.513  -6.736  48.229 -0.5679 1.6612
ATOM   1167  CB  TYR    75      29.954  -4.190  49.358 -0.0152 1.9080
ATOM   1168  CG  TYR    75      30.655  -4.869  50.516 -0.0011 1.9080
ATOM   1169  CD1 TYR    75      31.987  -4.599  50.814 -0.1906 1.9080
ATOM   1170  CD2 TYR    75      29.976  -5.789  51.311 -0.1906 1.9080
ATOM   1171  CE1 TYR    75      32.629  -5.222  51.875 -0.2341 1.9080
ATOM   1172  CE2 TYR    75      30.605  -6.415  52.375 -0.2341 1.9080
ATOM   1173  CZ  TYR    75      31.930  -6.130  52.652  0.3226 1.9080
ATOM   1174  OH  TYR    75      32.540  -6.752  53.719 -0.5579 1.7210
ATOM   1175  HA  TYR    75      31.267  -4.334  47.810  0.0876 1.3870
ATOM   1176  HE1 TYR    75      33.586  -5.016  52.077  0.1656 1.4590
ATOM   1177  HE2 TYR    75      30.104  -7.071  52.941  0.1656 1.4590
ATOM   1178  HD2 TYR    75      29.021  -5.999  51.110  0.1699 1.4590
ATOM   1179  HD1 TYR    75      32.495  -3.942  50.252  0.1699 1.4590
ATOM   1180  HB3 TYR    75      28.966  -4.321  49.477  0.0295 1.4870
ATOM   1181  HB2 TYR    75      30.159  -3.209  49.405  0.0295 1.4870
ATOM   1182  HH  TYR    75      33.404  -7.149  53.416  0.3992 0.0000
ATOM   1183  N   GLU    76      29.333  -6.888  47.655 -0.5163 1.8240
ATOM   1184  H   GLU    76      28.456  -6.362  47.467  0.2936 0.6000
ATOM   1185  CA  GLU    76      29.324  -8.335  47.552  0.0397 1.9080
ATOM   1186  C   GLU    76      30.067  -8.835  46.317  0.5366 1.9080
ATOM   1187  O   GLU    76      31.023  -9.591  46.457 -0.5819 1.6612
ATOM   1188  CB  GLU    76      27.890  -8.876  47.490  0.0560 1.9080
ATOM   1189  CG  GLU    76      27.524  -9.637  48.755  0.0136 1.9080
ATOM   1190  CD  GLU    76      26.328  -9.009  49.452  0.8054 1.9080
ATOM   1191  OE1 GLU    76      25.209  -9.281  48.965 -0.8188 1.6612
ATOM   1192  OE2 GLU    76      26.567  -8.282  50.441 -0.8188 1.6612
ATOM   1193  HG2 GLU    76      27.276 -10.548  48.506 -0.0425 1.4870
ATOM   1194  HA  GLU    76      29.747  -8.740  48.380  0.1105 1.3870
ATOM   1195  HG3 GLU    76      28.280  -9.595  49.371 -0.0425 1.4870
ATOM   1196  HB3 GLU    76      27.838  -9.497  46.742 -0.0173 1.4870
ATOM   1197  HB2 GLU    76      27.288  -8.114  47.415 -0.0173 1.4870
ATOM   1198  N   LYS    77      29.592  -8.429  45.145 -0.3479 1.8240
ATOM   1199  H   LYS    77      28.759  -7.806  45.160  0.2747 0.6000
ATOM   1200  CA  LYS    77      30.133  -8.778  43.851 -0.2400 1.9080
ATOM   1201  C   LYS    77      31.529  -8.241  43.549  0.7341 1.9080
ATOM   1202  O   LYS    77      32.227  -8.777  42.692 -0.5894 1.6612
ATOM   1203  CB  LYS    77      29.176  -8.235  42.785 -0.0094 1.9080
ATOM   1204  CG  LYS    77      28.599  -9.224  41.804  0.0187 1.9080
ATOM   1205  CD  LYS    77      29.512  -9.527  40.629 -0.0479 1.9080
ATOM   1206  CE  LYS    77      30.062  -8.285  39.951 -0.0143 1.9080
ATOM   1207  NZ  LYS    77      29.003  -7.489  39.283 -0.3854 1.8240
ATOM   1208  HZ1 LYS    77      28.538  -8.072  38.558  0.3400 0.6000
ATOM   1209  HZ2 LYS    77      28.301  -7.186  39.989  0.3400 0.6000
ATOM   1210  HZ3 LYS    77      29.430  -6.653  38.836  0.3400 0.6000
ATOM   1211  HA  LYS    77      30.163  -9.803  43.771  0.1426 1.3870
ATOM   1212  HE2 LYS    77      30.519  -7.713  40.642  0.1135 1.1000
ATOM   1213  HE3 LYS    77      30.747  -8.564  39.267  0.1135 1.1000
ATOM   1214  HG2 LYS    77      28.399 -10.091  42.286  0.0103 1.4870
ATOM   1215  HG3 LYS    77      27.724  -8.865  41.446  0.0103 1.4870
ATOM   1216  HD3 LYS    77      28.998 -10.058  39.949  0.0621 1.4870
ATOM   1217  HD2 LYS    77      30.285 -10.079  40.956  0.0621 1.4870
ATOM   1218  HB3 LYS    77      29.672  -7.520  42.264  0.0362 1.4870
ATOM   1219  HB2 LYS    77      28.409  -7.778  43.266  0.0362 1.4870
ATOM   1220  N   ASP    78      31.959  -7.145  44.155 -0.5163 1.8240
ATOM   1221  H   ASP    78      31.318  -6.674  44.825  0.2936 0.6000
ATOM   1222  CA  ASP    78      33.274  -6.559  43.940  0.0381 1.9080
ATOM   1223  C   ASP    78      33.722  -6.334  42.506  0.5366 1.9080
ATOM   1224  O   ASP    78      34.813  -6.772  42.100 -0.5819 1.6612
ATOM   1225  CB  ASP    78      34.279  -7.472  44.657 -0.0303 1.9080
ATOM   1226  CG  ASP    78      35.635  -6.936  44.988  0.7994 1.9080
ATOM   1227  OD1 ASP    78      35.848  -5.732  45.254 -0.8014 1.6612
ATOM   1228  OD2 ASP    78      36.558  -7.791  44.976 -0.8014 1.6612
ATOM   1229  HA  ASP    78      33.264  -5.631  44.397  0.0880 1.3870
ATOM   1230  HB3 ASP    78      34.388  -8.307  44.077 -0.0122 1.4870
ATOM   1231  HB2 ASP    78      33.830  -7.786  45.520 -0.0122 1.4870
ATOM   1232  N   PRO    79      32.942  -5.635  41.700 -0.2548 1.8240
ATOM   1233  CA  PRO    79      33.336  -5.285  40.358 -0.0266 1.9080
ATOM   1234  C   PRO    79      34.356  -4.137  40.431  0.5896 1.9080
ATOM   1235  O   PRO    79      34.552  -3.590  41.523 -0.5748 1.6612
ATOM   1236  CB  PRO    79      32.043  -4.840  39.694 -0.0070 1.9080
ATOM   1237  CG  PRO    79      31.203  -4.316  40.782  0.0189 1.9080
ATOM   1238  CD  PRO    79      31.652  -4.992  42.051  0.0192 1.9080
ATOM   1239  HG2 PRO    79      31.301  -3.310  40.865  0.0213 1.4870
ATOM   1240  HA  PRO    79      33.725  -6.063  39.869  0.0641 1.3870
ATOM   1241  HD3 PRO    79      30.990  -5.685  42.354  0.0391 1.3870
ATOM   1242  HD2 PRO    79      31.786  -4.330  42.794  0.0391 1.3870
ATOM   1243  HG3 PRO    79      30.222  -4.508  40.608  0.0213 1.4870
ATOM   1244  HB3 PRO    79      31.598  -5.618  39.228  0.0253 1.4870
ATOM   1245  HB2 PRO    79      32.229  -4.130  38.999  0.0253 1.4870
ATOM   1246  N   LYS    80      35.047  -3.956  39.298 -0.3479 1.8240
ATOM   1247  H   LYS    80      34.956  -4.614  38.498  0.2747 0.6000
ATOM   1248  CA  LYS    80      35.952  -2.773  39.231 -0.2400 1.9080
ATOM   1249  C   LYS    80      35.068  -1.530  39.465  0.7341 1.9080
ATOM   1250  O   LYS    80      34.008  -1.369  38.849 -0.5894 1.6612
ATOM   1251  CB  LYS    80      36.545  -2.648  37.817 -0.0094 1.9080
ATOM   1252  CG  LYS    80      37.564  -1.491  37.679  0.0187 1.9080
ATOM   1253  CD  LYS    80      38.390  -1.664  36.362 -0.0479 1.9080
ATOM   1254  CE  LYS    80      39.521  -0.636  36.297 -0.0143 1.9080
ATOM   1255  NZ  LYS    80      40.461  -0.834  35.108 -0.3854 1.8240
ATOM   1256  HZ1 LYS    80      40.899  -1.775  35.167  0.3400 0.6000
ATOM   1257  HZ2 LYS    80      39.920  -0.757  34.223  0.3400 0.6000
ATOM   1258  HZ3 LYS    80      41.201  -0.104  35.127  0.3400 0.6000
ATOM   1259  HA  LYS    80      36.611  -2.838  39.959  0.1426 1.3870
ATOM   1260  HE2 LYS    80      39.126   0.287  36.233  0.1135 1.1000
ATOM   1261  HE3 LYS    80      40.067  -0.691  37.140  0.1135 1.1000
ATOM   1262  HG2 LYS    80      37.077  -0.635  37.629  0.0103 1.4870
ATOM   1263  HG3 LYS    80      38.188  -1.515  38.442  0.0103 1.4870
ATOM   1264  HD3 LYS    80      37.782  -1.524  35.600  0.0621 1.4870
ATOM   1265  HD2 LYS    80      38.777  -2.571  36.362  0.0621 1.4870
ATOM   1266  HB3 LYS    80      35.804  -2.479  37.179  0.0362 1.4870
ATOM   1267  HB2 LYS    80      37.013  -3.493  37.596  0.0362 1.4870
ATOM   1268  N   ARG    81      35.591  -0.592  40.257 -0.3479 1.8240
ATOM   1269  H   ARG    81      36.538  -0.726  40.665  0.2747 0.6000
ATOM   1270  CA  ARG    81      34.833   0.626  40.553 -0.2637 1.9080
ATOM   1271  C   ARG    81      35.405   1.817  39.771  0.7341 1.9080
ATOM   1272  O   ARG    81      36.603   1.962  39.739 -0.5894 1.6612
ATOM   1273  CB  ARG    81      34.886   0.986  42.040 -0.0007 1.9080
ATOM   1274  CG  ARG    81      34.262  -0.158  42.860  0.0390 1.9080
ATOM   1275  CD  ARG    81      34.355   0.205  44.339  0.0486 1.9080
ATOM   1276  NE  ARG    81      33.974  -0.887  45.172 -0.5295 1.8240
ATOM   1277  HE  ARG    81      34.871  -1.350  45.422  0.3456 0.6000
ATOM   1278  CZ  ARG    81      33.078  -1.581  45.765  0.8076 1.9080
ATOM   1279  NH1 ARG    81      31.767  -1.348  45.716 -0.8627 1.8240
ATOM   1280 HH11 ARG    81      31.402  -0.547  45.162  0.4478 0.6000
ATOM   1281 HH12 ARG    81      31.109  -1.967  46.232  0.4478 0.6000
ATOM   1282  NH2 ARG    81      33.513  -2.632  46.483 -0.8627 1.8240
ATOM   1283 HH21 ARG    81      34.530  -2.842  46.533  0.4478 0.6000
ATOM   1284 HH22 ARG    81      32.832  -3.234  46.988  0.4478 0.6000
ATOM   1285  HG3 ARG    81      34.773  -0.981  42.708  0.0285 1.4870
ATOM   1286  HA  ARG    81      33.879   0.491  40.274  0.1560 1.3870
ATOM   1287  HG2 ARG    81      33.316  -0.251  42.619  0.0285 1.4870
ATOM   1288  HD3 ARG    81      33.751   0.986  44.492  0.0687 1.3870
ATOM   1289  HD2 ARG    81      35.300   0.468  44.523  0.0687 1.3870
ATOM   1290  HB3 ARG    81      34.353   1.787  42.189  0.0327 1.4870
ATOM   1291  HB2 ARG    81      35.817   1.075  42.309  0.0327 1.4870
ATOM   1292  N   ILE    82      34.493   2.606  39.260 -0.4157 1.8240
ATOM   1293  H   ILE    82      33.489   2.392  39.425  0.2719 0.6000
ATOM   1294  CA  ILE    82      34.853   3.793  38.454 -0.0597 1.9080
ATOM   1295  C   ILE    82      34.688   5.007  39.356  0.5973 1.9080
ATOM   1296  O   ILE    82      33.553   5.318  39.725 -0.5679 1.6612
ATOM   1297  CB  ILE    82      33.921   3.868  37.232  0.1303 1.9080
ATOM   1298  CG1 ILE    82      33.882   2.624  36.348 -0.0430 1.9080
ATOM   1299  CG2 ILE    82      34.302   5.045  36.299 -0.3204 1.9080
ATOM   1300  CD1 ILE    82      35.146   1.843  36.122 -0.0660 1.9080
ATOM   1301  HA  ILE    82      35.819   3.706  38.260  0.0869 1.3870
ATOM   1302 HG22 ILE    82      33.607   5.118  35.592  0.0882 1.4870
ATOM   1303 HG21 ILE    82      34.336   5.875  36.845  0.0882 1.4870
ATOM   1304  HB  ILE    82      32.978   4.034  37.575  0.0187 1.4870
ATOM   1305 HG12 ILE    82      33.173   1.991  36.732  0.0236 1.4870
ATOM   1306 HG13 ILE    82      33.511   2.906  35.435  0.0236 1.4870
ATOM   1307 HD13 ILE    82      35.498   1.512  36.998  0.0186 1.4870
ATOM   1308 HD12 ILE    82      34.957   1.062  35.525  0.0186 1.4870
ATOM   1309 HG23 ILE    82      35.191   4.849  35.900  0.0882 1.4870
ATOM   1310 HD11 ILE    82      35.832   2.430  35.691  0.0186 1.4870
ATOM   1311  N   TYR    83      35.768   5.833  39.486 -0.4157 1.8240
ATOM   1312  H   TYR    83      36.656   5.612  38.992  0.2719 0.6000
ATOM   1313  CA  TYR    83      35.672   7.041  40.330 -0.0014 1.9080
ATOM   1314  C   TYR    83      35.772   8.222  39.395  0.5973 1.9080
ATOM   1315  O   TYR    83      36.759   8.328  38.664 -0.5679 1.6612
ATOM   1316  CB  TYR    83      36.762   7.038  41.387 -0.0152 1.9080
ATOM   1317  CG  TYR    83      36.572   5.914  42.411 -0.0011 1.9080
ATOM   1318  CD1 TYR    83      35.781   6.180  43.526 -0.1906 1.9080
ATOM   1319  CD2 TYR    83      37.183   4.670  42.276 -0.1906 1.9080
ATOM   1320  CE1 TYR    83      35.547   5.202  44.475 -0.2341 1.9080
ATOM   1321  CE2 TYR    83      36.958   3.711  43.268 -0.2341 1.9080
ATOM   1322  CZ  TYR    83      36.123   3.984  44.344  0.3226 1.9080
ATOM   1323  OH  TYR    83      35.978   3.047  45.346 -0.5579 1.7210
ATOM   1324  HA  TYR    83      34.780   7.044  40.757  0.0876 1.3870
ATOM   1325  HE1 TYR    83      34.945   5.407  45.259  0.1656 1.4590
ATOM   1326  HE2 TYR    83      37.407   2.814  43.200  0.1656 1.4590
ATOM   1327  HD2 TYR    83      37.754   4.468  41.509  0.1699 1.4590
ATOM   1328  HD1 TYR    83      35.379   7.088  43.641  0.1699 1.4590
ATOM   1329  HB3 TYR    83      36.738   7.897  41.877  0.0295 1.4870
ATOM   1330  HB2 TYR    83      37.637   6.900  40.948  0.0295 1.4870
ATOM   1331  HH  TYR    83      36.877   2.825  45.717  0.3992 0.0000
ATOM   1332  N   TYR    84      34.676   8.983  39.260 -0.4157 1.8240
ATOM   1333  H   TYR    84      33.839   8.789  39.846  0.2719 0.6000
ATOM   1334  CA  TYR    84      34.647  10.078  38.302 -0.0014 1.9080
ATOM   1335  C   TYR    84      34.815  11.370  39.099  0.5973 1.9080
ATOM   1336  O   TYR    84      33.924  11.760  39.865 -0.5679 1.6612
ATOM   1337  CB  TYR    84      33.332  10.002  37.528 -0.0152 1.9080
ATOM   1338  CG  TYR    84      33.240  11.036  36.431 -0.0011 1.9080
ATOM   1339  CD1 TYR    84      33.976  11.017  35.266 -0.1906 1.9080
ATOM   1340  CD2 TYR    84      32.372  12.073  36.637 -0.1906 1.9080
ATOM   1341  CE1 TYR    84      33.833  12.034  34.304 -0.2341 1.9080
ATOM   1342  CE2 TYR    84      32.198  13.077  35.684 -0.2341 1.9080
ATOM   1343  CZ  TYR    84      32.962  13.054  34.545  0.3226 1.9080
ATOM   1344  OH  TYR    84      32.727  14.065  33.640 -0.5579 1.7210
ATOM   1345  HA  TYR    84      35.424   9.988  37.692  0.0876 1.3870
ATOM   1346  HE1 TYR    84      34.369  11.991  33.463  0.1656 1.4590
ATOM   1347  HE2 TYR    84      31.526  13.797  35.837  0.1656 1.4590
ATOM   1348  HD2 TYR    84      31.842  12.124  37.488  0.1699 1.4590
ATOM   1349  HD1 TYR    84      34.625  10.278  35.087  0.1699 1.4590
ATOM   1350  HB3 TYR    84      32.585  10.155  38.164  0.0295 1.4870
ATOM   1351  HB2 TYR    84      33.263   9.102  37.116  0.0295 1.4870
ATOM   1352  HH  TYR    84      33.547  14.627  33.557  0.3992 0.0000
ATOM   1353  N   LEU    85      36.023  11.970  39.000 -0.4157 1.8240
ATOM   1354  H   LEU    85      36.735  11.614  38.331  0.2719 0.6000
ATOM   1355  CA  LEU    85      36.312  13.120  39.841 -0.0518 1.9080
ATOM   1356  C   LEU    85      36.069  14.432  39.102  0.5973 1.9080
ATOM   1357  O   LEU    85      36.611  14.662  38.019 -0.5679 1.6612
ATOM   1358  CB  LEU    85      37.766  13.038  40.355 -0.1102 1.9080
ATOM   1359  CG  LEU    85      38.059  12.215  41.611  0.3531 1.9080
ATOM   1360  CD1 LEU    85      37.759  10.733  41.364 -0.4121 1.9080
ATOM   1361  CD2 LEU    85      39.529  12.325  42.009 -0.4121 1.9080
ATOM   1362 HD22 LEU    85      39.753  13.281  42.193  0.1000 1.4870
ATOM   1363 HD23 LEU    85      39.693  11.779  42.830  0.1000 1.4870
ATOM   1364 HD21 LEU    85      40.102  11.986  41.263  0.1000 1.4870
ATOM   1365 HD13 LEU    85      38.331  10.401  40.616  0.1000 1.4870
ATOM   1366 HD12 LEU    85      37.956  10.214  42.194  0.1000 1.4870
ATOM   1367 HD11 LEU    85      36.796  10.628  41.123  0.1000 1.4870
ATOM   1368  HA  LEU    85      35.703  13.093  40.646  0.0922 1.3870
ATOM   1369  HG  LEU    85      37.486  12.545  42.359 -0.0361 1.4870
ATOM   1370  HB3 LEU    85      38.073  13.979  40.534  0.0457 1.4870
ATOM   1371  HB2 LEU    85      38.325  12.656  39.610  0.0457 1.4870
ATOM   1372  N   SER    86      35.324  15.371  39.675 -0.4157 1.8240
ATOM   1373  H   SER    86      34.963  15.228  40.640  0.2719 0.6000
ATOM   1374  CA  SER    86      35.014  16.587  38.967 -0.0249 1.9080
ATOM   1375  C   SER    86      34.787  17.726  39.937  0.5973 1.9080
ATOM   1376  O   SER    86      34.248  17.526  41.030 -0.5679 1.6612
ATOM   1377  CB  SER    86      33.711  16.385  38.157  0.2117 1.9080
ATOM   1378  OG  SER    86      33.406  17.608  37.478 -0.6546 1.7210
ATOM   1379  HA  SER    86      35.803  16.827  38.387  0.0843 1.3870
ATOM   1380  HB3 SER    86      32.983  16.172  38.780  0.0352 1.3870
ATOM   1381  HB2 SER    86      33.858  15.676  37.494  0.0352 1.3870
ATOM   1382  HG  SER    86      32.468  17.872  37.688  0.4275 0.0000
ATOM   1383  N   LEU    87      35.268  18.931  39.563 -0.4157 1.8240
ATOM   1384  H   LEU    87      35.798  19.046  38.675  0.2719 0.6000
ATOM   1385  CA  LEU    87      35.020  20.066  40.446 -0.0518 1.9080
ATOM   1386  C   LEU    87      33.671  20.669  40.112  0.5973 1.9080
ATOM   1387  O   LEU    87      33.114  21.604  40.776 -0.5679 1.6612
ATOM   1388  CB  LEU    87      36.146  21.114  40.159 -0.1102 1.9080
ATOM   1389  CG  LEU    87      37.286  21.023  41.150  0.3531 1.9080
ATOM   1390  CD1 LEU    87      36.963  21.473  42.561 -0.4121 1.9080
ATOM   1391  CD2 LEU    87      37.877  19.570  41.166 -0.4121 1.9080
ATOM   1392 HD22 LEU    87      38.209  19.359  40.255  0.1000 1.4870
ATOM   1393 HD23 LEU    87      38.620  19.543  41.823  0.1000 1.4870
ATOM   1394 HD21 LEU    87      37.154  18.943  41.429  0.1000 1.4870
ATOM   1395 HD13 LEU    87      36.223  20.911  42.934  0.1000 1.4870
ATOM   1396 HD12 LEU    87      37.774  21.377  43.140  0.1000 1.4870
ATOM   1397 HD11 LEU    87      36.676  22.432  42.552  0.1000 1.4870
ATOM   1398  HA  LEU    87      35.000  19.737  41.390  0.0922 1.3870
ATOM   1399  HG  LEU    87      38.072  21.577  40.799 -0.0361 1.4870
ATOM   1400  HB3 LEU    87      35.737  21.999  40.231  0.0457 1.4870
ATOM   1401  HB2 LEU    87      36.493  20.922  39.264  0.0457 1.4870
ATOM   1402  N   GLU    88      32.935  20.108  39.118 -0.5163 1.8240
ATOM   1403  H   GLU    88      33.343  19.335  38.554  0.2936 0.6000
ATOM   1404  CA  GLU    88      31.565  20.576  38.823  0.0397 1.9080
ATOM   1405  C   GLU    88      30.549  19.430  38.543  0.5366 1.9080
ATOM   1406  O   GLU    88      30.954  18.550  37.800 -0.5819 1.6612
ATOM   1407  CB  GLU    88      31.575  21.395  37.541  0.0560 1.9080
ATOM   1408  CG  GLU    88      32.443  22.686  37.696  0.0136 1.9080
ATOM   1409  CD  GLU    88      32.331  23.531  36.469  0.8054 1.9080
ATOM   1410  OE1 GLU    88      31.362  23.414  35.689 -0.8188 1.6612
ATOM   1411  OE2 GLU    88      33.202  24.401  36.243 -0.8188 1.6612
ATOM   1412  HG2 GLU    88      32.086  23.176  38.453 -0.0425 1.4870
ATOM   1413  HA  GLU    88      31.223  21.130  39.602  0.1105 1.3870
ATOM   1414  HG3 GLU    88      33.364  22.398  37.800 -0.0425 1.4870
ATOM   1415  HB3 GLU    88      30.672  21.691  37.350 -0.0173 1.4870
ATOM   1416  HB2 GLU    88      31.986  20.869  36.837 -0.0173 1.4870
ATOM   1417  N   PHE    89      29.358  19.554  39.114 -0.4157 1.8240
ATOM   1418  H   PHE    89      29.173  20.310  39.804  0.2719 0.6000
ATOM   1419  CA  PHE    89      28.291  18.582  38.742 -0.0024 1.9080
ATOM   1420  C   PHE    89      27.024  19.437  38.545  0.5973 1.9080
ATOM   1421  O   PHE    89      26.463  19.870  39.573 -0.5679 1.6612
ATOM   1422  CB  PHE    89      28.067  17.510  39.810 -0.0343 1.9080
ATOM   1423  CG  PHE    89      29.111  16.392  39.778  0.0118 1.9080
ATOM   1424  CD1 PHE    89      29.020  15.378  38.864 -0.1256 1.9080
ATOM   1425  CD2 PHE    89      30.164  16.407  40.696 -0.1256 1.9080
ATOM   1426  CE1 PHE    89      30.025  14.398  38.847 -0.1704 1.9080
ATOM   1427  CE2 PHE    89      31.124  15.383  40.706 -0.1704 1.9080
ATOM   1428  CZ  PHE    89      31.065  14.380  39.759 -0.1072 1.9080
ATOM   1429  HZ  PHE    89      31.748  13.663  39.729  0.1297 1.4590
ATOM   1430  HA  PHE    89      28.533  18.224  37.862  0.0978 1.3870
ATOM   1431  HE1 PHE    89      29.972  13.673  38.125  0.1430 1.4590
ATOM   1432  HE2 PHE    89      31.848  15.393  41.410  0.1430 1.4590
ATOM   1433  HD2 PHE    89      30.238  17.153  41.353  0.1330 1.4590
ATOM   1434  HD1 PHE    89      28.278  15.319  38.225  0.1330 1.4590
ATOM   1435  HB3 PHE    89      27.188  17.096  39.653  0.0295 1.4870
ATOM   1436  HB2 PHE    89      28.122  17.938  40.695  0.0295 1.4870
ATOM   1437  N   TYR    90      26.667  19.768  37.320 -0.4157 1.8240
ATOM   1438  H   TYR    90      27.200  19.412  36.501  0.2719 0.6000
ATOM   1439  CA  TYR    90      25.487  20.661  37.125 -0.0014 1.9080
ATOM   1440  C   TYR    90      24.197  19.801  36.997  0.5973 1.9080
ATOM   1441  O   TYR    90      23.725  19.563  35.897 -0.5679 1.6612
ATOM   1442  CB  TYR    90      25.699  21.589  35.954 -0.0152 1.9080
ATOM   1443  CG  TYR    90      24.812  22.840  35.962 -0.0011 1.9080
ATOM   1444  CD1 TYR    90      23.648  22.919  36.736 -0.1906 1.9080
ATOM   1445  CD2 TYR    90      25.150  23.876  35.142 -0.1906 1.9080
ATOM   1446  CE1 TYR    90      22.859  24.082  36.681 -0.2341 1.9080
ATOM   1447  CE2 TYR    90      24.386  25.040  35.078 -0.2341 1.9080
ATOM   1448  CZ  TYR    90      23.257  25.102  35.850  0.3226 1.9080
ATOM   1449  OH  TYR    90      22.482  26.260  35.755 -0.5579 1.7210
ATOM   1450  HA  TYR    90      25.395  21.232  37.935  0.0876 1.3870
ATOM   1451  HE1 TYR    90      22.039  24.152  37.234  0.1656 1.4590
ATOM   1452  HE2 TYR    90      24.658  25.788  34.493  0.1656 1.4590
ATOM   1453  HD2 TYR    90      25.971  23.813  34.563  0.1699 1.4590
ATOM   1454  HD1 TYR    90      23.378  22.169  37.316  0.1699 1.4590
ATOM   1455  HB3 TYR    90      25.506  21.095  35.106  0.0295 1.4870
ATOM   1456  HB2 TYR    90      26.650  21.899  35.950  0.0295 1.4870
ATOM   1457  HH  TYR    90      22.234  26.552  36.673  0.3992 0.0000
ATOM   1458  N   MET    91      23.766  19.385  38.172 -0.4157 1.8240
ATOM   1459  H   MET    91      24.196  19.745  39.048  0.2719 0.6000
ATOM   1460  CA  MET    91      22.667  18.402  38.229 -0.0237 1.9080
ATOM   1461  C   MET    91      21.296  18.971  37.884  0.5973 1.9080
ATOM   1462  O   MET    91      20.473  18.178  37.394 -0.5679 1.6612
ATOM   1463  CB  MET    91      22.663  17.835  39.666  0.0342 1.9080
ATOM   1464  CG  MET    91      23.953  17.087  40.079  0.0018 1.9080
ATOM   1465  SD  MET    91      24.310  15.662  39.020 -0.2737 2.0000
ATOM   1466  CE  MET    91      23.341  14.407  39.879 -0.0536 1.9080
ATOM   1467  HG2 MET    91      24.724  17.758  40.062  0.0440 1.3870
ATOM   1468  HE1 MET    91      22.524  14.197  39.343  0.0684 1.3870
ATOM   1469  HE2 MET    91      23.893  13.582  39.988  0.0684 1.3870
ATOM   1470  HE3 MET    91      23.074  14.754  40.777  0.0684 1.3870
ATOM   1471  HB2 MET    91      22.523  18.594  40.316  0.0241 1.4870
ATOM   1472  HG3 MET    91      23.852  16.801  41.056  0.0440 1.3870
ATOM   1473  HA  MET    91      22.880  17.665  37.559  0.0880 1.3870
ATOM   1474  HB3 MET    91      21.889  17.194  39.762  0.0241 1.4870
ATOM   1475  N   GLY    92      21.006  20.243  38.068 -0.4157 1.8240
ATOM   1476  H   GLY    92      21.728  20.912  38.405  0.2719 0.6000
ATOM   1477  CA  GLY    92      19.621  20.696  37.781 -0.0252 1.9080
ATOM   1478  C   GLY    92      18.656  20.250  38.908  0.5973 1.9080
ATOM   1479  O   GLY    92      19.109  19.816  39.978 -0.5679 1.6612
ATOM   1480  HA2 GLY    92      19.607  21.693  37.714  0.0698 1.3870
ATOM   1481  HA3 GLY    92      19.317  20.300  36.915  0.0698 1.3870
ATOM   1482  N   ARG    93      17.354  20.212  38.568 -0.3479 1.8240
ATOM   1483  H   ARG    93      17.064  20.518  37.617  0.2747 0.6000
ATOM   1484  CA  ARG    93      16.332  19.742  39.524 -0.2637 1.9080
ATOM   1485  C   ARG    93      16.244  18.221  39.503  0.7341 1.9080
ATOM   1486  O   ARG    93      16.583  17.650  38.457 -0.5894 1.6612
ATOM   1487  CB  ARG    93      14.957  20.319  39.189 -0.0007 1.9080
ATOM   1488  CG  ARG    93      14.890  21.844  39.251  0.0390 1.9080
ATOM   1489  CD  ARG    93      13.652  22.235  38.427  0.0486 1.9080
ATOM   1490  NE  ARG    93      13.262  23.595  38.726 -0.5295 1.8240
ATOM   1491  HE  ARG    93      13.718  24.066  39.534  0.3456 0.6000
ATOM   1492  CZ  ARG    93      12.347  24.291  38.026  0.8076 1.9080
ATOM   1493  NH1 ARG    93      11.709  23.673  37.029 -0.8627 1.8240
ATOM   1494 HH11 ARG    93      11.924  22.679  36.811  0.4478 0.6000
ATOM   1495 HH12 ARG    93      10.997  24.185  36.471  0.4478 0.6000
ATOM   1496  NH2 ARG    93      12.160  25.540  38.452 -0.8627 1.8240
ATOM   1497 HH21 ARG    93      12.702  25.899  39.264  0.4478 0.6000
ATOM   1498 HH22 ARG    93      11.472  26.155  37.973  0.4478 0.6000
ATOM   1499  HG3 ARG    93      15.672  22.226  38.823  0.0285 1.4870
ATOM   1500  HA  ARG    93      16.598  20.040  40.444  0.1560 1.3870
ATOM   1501  HG2 ARG    93      14.749  22.132  40.166  0.0285 1.4870
ATOM   1502  HD3 ARG    93      12.924  21.611  38.670  0.0687 1.3870
ATOM   1503  HD2 ARG    93      13.892  22.152  37.471  0.0687 1.3870
ATOM   1504  HB3 ARG    93      14.297  19.958  39.840  0.0327 1.4870
ATOM   1505  HB2 ARG    93      14.716  20.040  38.265  0.0327 1.4870
ATOM   1506  N   THR    94      15.823  17.579  40.594 -0.4157 1.8240
ATOM   1507  H   THR    94      15.481  18.131  41.406  0.2719 0.6000
ATOM   1508  CA  THR    94      15.830  16.118  40.678 -0.0389 1.9080
ATOM   1509  C   THR    94      14.438  15.509  40.791  0.5973 1.9080
ATOM   1510  O   THR    94      14.389  14.294  40.528 -0.5679 1.6612
ATOM   1511  CB  THR    94      16.579  15.770  42.023  0.3654 1.9080
ATOM   1512  OG1 THR    94      17.929  16.207  41.846 -0.6761 1.7210
ATOM   1513  CG2 THR    94      16.672  14.323  42.468 -0.2438 1.9080
ATOM   1514  HA  THR    94      16.269  15.754  39.836  0.1007 1.3870
ATOM   1515 HG22 THR    94      17.629  14.083  42.654  0.0642 1.4870
ATOM   1516 HG21 THR    94      16.132  14.186  43.304  0.0642 1.4870
ATOM   1517  HB  THR    94      16.155  16.303  42.759  0.0043 1.3870
ATOM   1518 HG23 THR    94      16.318  13.720  41.748  0.0642 1.4870
ATOM   1519  HG1 THR    94      17.953  17.077  41.341  0.4102 0.0000
ATOM   1520  N   LEU    95      13.395  16.215  41.187 -0.4157 1.8240
ATOM   1521  H   LEU    95      13.464  17.243  41.330  0.2719 0.6000
ATOM   1522  CA  LEU    95      12.106  15.484  41.424 -0.0518 1.9080
ATOM   1523  C   LEU    95      11.608  14.768  40.169  0.5973 1.9080
ATOM   1524  O   LEU    95      11.334  13.553  40.225 -0.5679 1.6612
ATOM   1525  CB  LEU    95      11.032  16.471  41.920 -0.1102 1.9080
ATOM   1526  CG  LEU    95       9.546  15.980  42.000  0.3531 1.9080
ATOM   1527  CD1 LEU    95       9.541  14.779  42.955 -0.4121 1.9080
ATOM   1528  CD2 LEU    95       8.679  17.153  42.463 -0.4121 1.9080
ATOM   1529 HD22 LEU    95       8.759  17.902  41.808  0.1000 1.4870
ATOM   1530 HD23 LEU    95       7.727  16.858  42.520  0.1000 1.4870
ATOM   1531 HD21 LEU    95       8.989  17.459  43.362  0.1000 1.4870
ATOM   1532 HD13 LEU    95       9.873  15.070  43.850  0.1000 1.4870
ATOM   1533 HD12 LEU    95       8.610  14.430  43.038  0.1000 1.4870
ATOM   1534 HD11 LEU    95      10.137  14.066  42.590  0.1000 1.4870
ATOM   1535  HA  LEU    95      12.273  14.801  42.144  0.0922 1.3870
ATOM   1536  HG  LEU    95       9.265  15.698  41.108 -0.0361 1.4870
ATOM   1537  HB3 LEU    95      11.035  17.265  41.311  0.0457 1.4870
ATOM   1538  HB2 LEU    95      11.283  16.763  42.845  0.0457 1.4870
ATOM   1539  N   GLN    96      11.465  15.501  39.050 -0.4157 1.8240
ATOM   1540  H   GLN    96      11.718  16.510  39.038  0.2719 0.6000
ATOM   1541  CA  GLN    96      10.936  14.834  37.829 -0.0031 1.9080
ATOM   1542  C   GLN    96      11.845  13.747  37.309  0.5973 1.9080
ATOM   1543  O   GLN    96      11.422  12.596  36.977 -0.5679 1.6612
ATOM   1544  CB  GLN    96      10.619  15.916  36.763 -0.0036 1.9080
ATOM   1545  CG  GLN    96       9.793  15.288  35.614 -0.0645 1.9080
ATOM   1546  CD  GLN    96       9.679  16.173  34.390  0.6951 1.9080
ATOM   1547  HG2 GLN    96      10.233  14.427  35.354  0.0352 1.4870
ATOM   1548  HA  GLN    96      10.048  14.417  38.084  0.0850 1.3870
ATOM   1549  HG3 GLN    96       8.875  15.095  35.965  0.0352 1.4870
ATOM   1550  HB3 GLN    96      11.460  16.247  36.387  0.0171 1.4870
ATOM   1551  HB2 GLN    96      10.080  16.620  37.176  0.0171 1.4870
ATOM   1552 HE22 GLN    96       8.340  14.919  33.433  0.4251 0.6000
ATOM   1553  OE1 GLN    96      10.331  17.225  34.284 -0.6086 1.6612
ATOM   1554  NE2 GLN    96       8.895  15.796  33.367 -0.9407 1.8240
ATOM   1555 HE21 GLN    96       8.843  16.381  32.509  0.4251 0.6000
ATOM   1556  N   ASN    97      13.159  13.948  37.341 -0.4157 1.8240
ATOM   1557  H   ASN    97      13.513  14.858  37.698  0.2719 0.6000
ATOM   1558  CA  ASN    97      14.132  12.944  36.896  0.0143 1.9080
ATOM   1559  C   ASN    97      14.008  11.663  37.708  0.5973 1.9080
ATOM   1560  O   ASN    97      14.019  10.563  37.167 -0.5679 1.6612
ATOM   1561  CB  ASN    97      15.609  13.466  36.971 -0.2041 1.9080
ATOM   1562  CG  ASN    97      16.557  12.454  36.330  0.7130 1.9080
ATOM   1563  HA  ASN    97      13.903  12.716  35.943  0.1048 1.3870
ATOM   1564  HB3 ASN    97      15.841  13.571  37.918  0.0797 1.4870
ATOM   1565  HB2 ASN    97      15.654  14.310  36.473  0.0797 1.4870
ATOM   1566  OD1 ASN    97      17.468  11.909  37.019 -0.5931 1.6612
ATOM   1567  ND2 ASN    97      16.411  12.153  35.088 -0.9191 1.8240
ATOM   1568 HD22 ASN    97      15.660  12.605  34.528  0.4196 0.6000
ATOM   1569 HD21 ASN    97      17.044  11.458  34.644  0.4196 0.6000
ATOM   1570  N   THR    98      13.777  11.814  39.012 -0.4157 1.8240
ATOM   1571  H   THR    98      13.686  12.769  39.413  0.2719 0.6000
ATOM   1572  CA  THR    98      13.652  10.659  39.874 -0.0389 1.9080
ATOM   1573  C   THR    98      12.353   9.890  39.476  0.5973 1.9080
ATOM   1574  O   THR    98      12.496   8.695  39.350 -0.5679 1.6612
ATOM   1575  CB  THR    98      13.612  11.033  41.360  0.3654 1.9080
ATOM   1576  OG1 THR    98      14.904  11.665  41.635 -0.6761 1.7210
ATOM   1577  CG2 THR    98      13.453   9.818  42.238 -0.2438 1.9080
ATOM   1578  HA  THR    98      14.418  10.044  39.722  0.1007 1.3870
ATOM   1579 HG22 THR    98      13.339   8.994  41.673  0.0642 1.4870
ATOM   1580 HG21 THR    98      14.265   9.701  42.819  0.0642 1.4870
ATOM   1581  HB  THR    98      12.900  11.720  41.515  0.0043 1.3870
ATOM   1582 HG23 THR    98      12.645   9.919  42.828  0.0642 1.4870
ATOM   1583  HG1 THR    98      14.905  12.596  41.268  0.4102 0.0000
ATOM   1584  N   MET    99      11.284  10.623  39.325 -0.4157 1.8240
ATOM   1585  H   MET    99      11.319  11.655  39.445  0.2719 0.6000
ATOM   1586  CA  MET    99      10.008   9.931  38.974 -0.0237 1.9080
ATOM   1587  C   MET    99      10.120   9.312  37.581  0.5973 1.9080
ATOM   1588  O   MET    99       9.619   8.198  37.412 -0.5679 1.6612
ATOM   1589  CB  MET    99       8.864  10.932  38.958  0.0342 1.9080
ATOM   1590  CG  MET    99       8.466  11.446  40.335  0.0018 1.9080
ATOM   1591  SD  MET    99       7.011  12.524  40.241 -0.2737 2.0000
ATOM   1592  CE  MET    99       7.692  13.940  39.326 -0.0536 1.9080
ATOM   1593  HG2 MET    99       8.282  10.649  40.941  0.0440 1.3870
ATOM   1594  HE1 MET    99       7.424  14.781  39.788  0.0684 1.3870
ATOM   1595  HE2 MET    99       8.685  13.863  39.306  0.0684 1.3870
ATOM   1596  HE3 MET    99       7.329  13.929  38.398  0.0684 1.3870
ATOM   1597  HB2 MET    99       9.125  11.725  38.389  0.0241 1.4870
ATOM   1598  HG3 MET    99       9.255  11.945  40.740  0.0440 1.3870
ATOM   1599  HA  MET    99       9.873   9.197  39.637  0.0880 1.3870
ATOM   1600  HB3 MET    99       8.053  10.502  38.536  0.0241 1.4870
ATOM   1601  N   VAL   100      10.795   9.932  36.620 -0.4157 1.8240
ATOM   1602  H   VAL   100      11.217  10.867  36.791  0.2719 0.6000
ATOM   1603  CA  VAL   100      10.938   9.270  35.297 -0.0875 1.9080
ATOM   1604  C   VAL   100      11.705   7.968  35.360  0.5973 1.9080
ATOM   1605  O   VAL   100      11.297   6.896  34.856 -0.5679 1.6612
ATOM   1606  CB  VAL   100      11.604  10.238  34.289  0.2985 1.9080
ATOM   1607  CG1 VAL   100      12.055   9.513  33.022 -0.3192 1.9080
ATOM   1608  CG2 VAL   100      10.616  11.367  33.998 -0.3192 1.9080
ATOM   1609  HA  VAL   100      10.002   9.077  34.958  0.0969 1.3870
ATOM   1610 HG11 VAL   100      12.053   8.528  33.186  0.0791 1.4870
ATOM   1611 HG21 VAL   100      10.838  11.776  33.114  0.0791 1.4870
ATOM   1612  HB  VAL   100      12.425  10.605  34.722 -0.0297 1.4870
ATOM   1613 HG12 VAL   100      11.428   9.730  32.275  0.0791 1.4870
ATOM   1614 HG13 VAL   100      12.978   9.811  32.781  0.0791 1.4870
ATOM   1615 HG23 VAL   100       9.690  10.993  33.976  0.0791 1.4870
ATOM   1616 HG22 VAL   100      10.686  12.056  34.717  0.0791 1.4870
ATOM   1617  N   ASN   101      12.859   7.965  36.057 -0.4157 1.8240
ATOM   1618  H   ASN   101      13.138   8.832  36.560  0.2719 0.6000
ATOM   1619  CA  ASN   101      13.729   6.807  36.137  0.0143 1.9080
ATOM   1620  C   ASN   101      13.098   5.665  36.936  0.5973 1.9080
ATOM   1621  O   ASN   101      13.473   4.519  36.743 -0.5679 1.6612
ATOM   1622  CB  ASN   101      15.091   7.213  36.803 -0.2041 1.9080
ATOM   1623  CG  ASN   101      15.910   7.900  35.695  0.7130 1.9080
ATOM   1624  HA  ASN   101      13.863   6.463  35.196  0.1048 1.3870
ATOM   1625  HB3 ASN   101      15.542   6.408  37.075  0.0797 1.4870
ATOM   1626  HB2 ASN   101      14.905   7.851  37.498  0.0797 1.4870
ATOM   1627  OD1 ASN   101      16.335   7.229  34.787 -0.5931 1.6612
ATOM   1628  ND2 ASN   101      16.137   9.210  35.745 -0.9191 1.8240
ATOM   1629 HD22 ASN   101      15.763   9.773  36.535  0.4196 0.6000
ATOM   1630 HD21 ASN   101      16.689   9.671  34.994  0.4196 0.6000
ATOM   1631  N   LEU   102      12.210   6.016  37.877 -0.4157 1.8240
ATOM   1632  H   LEU   102      11.967   7.015  38.032  0.2719 0.6000
ATOM   1633  CA  LEU   102      11.590   4.959  38.682 -0.0518 1.9080
ATOM   1634  C   LEU   102      10.223   4.572  38.124  0.5973 1.9080
ATOM   1635  O   LEU   102       9.559   3.763  38.789 -0.5679 1.6612
ATOM   1636  CB  LEU   102      11.466   5.393  40.147 -0.1102 1.9080
ATOM   1637  CG  LEU   102      12.800   5.646  40.865  0.3531 1.9080
ATOM   1638  CD1 LEU   102      12.569   5.947  42.343 -0.4121 1.9080
ATOM   1639  CD2 LEU   102      13.799   4.499  40.692 -0.4121 1.9080
ATOM   1640 HD22 LEU   102      13.995   4.375  39.721  0.1000 1.4870
ATOM   1641 HD23 LEU   102      14.643   4.720  41.178  0.1000 1.4870
ATOM   1642 HD21 LEU   102      13.407   3.660  41.065  0.1000 1.4870
ATOM   1643 HD13 LEU   102      12.113   5.169  42.774  0.1000 1.4870
ATOM   1644 HD12 LEU   102      13.448   6.108  42.791  0.1000 1.4870
ATOM   1645 HD11 LEU   102      11.995   6.761  42.431  0.1000 1.4870
ATOM   1646  HA  LEU   102      12.186   4.148  38.656  0.0922 1.3870
ATOM   1647  HG  LEU   102      13.256   6.424  40.435 -0.0361 1.4870
ATOM   1648  HB3 LEU   102      10.996   4.675  40.640  0.0457 1.4870
ATOM   1649  HB2 LEU   102      10.952   6.240  40.173  0.0457 1.4870
ATOM   1650  N   ALA   103       9.717   5.211  37.115 -0.4157 1.8240
ATOM   1651  H   ALA   103      10.302   5.972  36.715  0.2719 0.6000
ATOM   1652  CA  ALA   103       8.435   4.992  36.478  0.0337 1.9080
ATOM   1653  C   ALA   103       7.261   5.371  37.372  0.5973 1.9080
ATOM   1654  O   ALA   103       6.202   4.722  37.391 -0.5679 1.6612
ATOM   1655  CB  ALA   103       8.392   3.528  36.007 -0.1825 1.9080
ATOM   1656  HA  ALA   103       8.387   5.555  35.634  0.0823 1.3870
ATOM   1657  HB1 ALA   103       7.527   3.120  36.289  0.0603 1.4870
ATOM   1658  HB3 ALA   103       8.470   3.503  35.013  0.0603 1.4870
ATOM   1659  HB2 ALA   103       9.151   3.031  36.419  0.0603 1.4870
ATOM   1660  N   LEU   104       7.401   6.520  38.054 -0.4157 1.8240
ATOM   1661  H   LEU   104       8.253   7.093  37.886  0.2719 0.6000
ATOM   1662  CA  LEU   104       6.422   7.004  39.016 -0.0518 1.9080
ATOM   1663  C   LEU   104       5.708   8.229  38.548  0.5973 1.9080
ATOM   1664  O   LEU   104       4.810   8.769  39.222 -0.5679 1.6612
ATOM   1665  CB  LEU   104       7.185   7.331  40.351 -0.1102 1.9080
ATOM   1666  CG  LEU   104       7.695   6.078  41.070  0.3531 1.9080
ATOM   1667  CD1 LEU   104       8.608   6.474  42.239 -0.4121 1.9080
ATOM   1668  CD2 LEU   104       6.525   5.214  41.580 -0.4121 1.9080
ATOM   1669 HD22 LEU   104       5.965   4.934  40.804  0.1000 1.4870
ATOM   1670 HD23 LEU   104       6.892   4.410  42.041  0.1000 1.4870
ATOM   1671 HD21 LEU   104       5.978   5.751  42.218  0.1000 1.4870
ATOM   1672 HD13 LEU   104       8.092   7.036  42.882  0.1000 1.4870
ATOM   1673 HD12 LEU   104       8.932   5.648  42.697  0.1000 1.4870
ATOM   1674 HD11 LEU   104       9.386   6.992  41.887  0.1000 1.4870
ATOM   1675  HA  LEU   104       5.741   6.264  39.172  0.0922 1.3870
ATOM   1676  HG  LEU   104       8.212   5.520  40.427 -0.0361 1.4870
ATOM   1677  HB3 LEU   104       6.552   7.787  40.940  0.0457 1.4870
ATOM   1678  HB2 LEU   104       7.957   7.883  40.112  0.0457 1.4870
ATOM   1679  N   GLU   105       6.048   8.731  37.369 -0.5163 1.8240
ATOM   1680  H   GLU   105       6.699   8.216  36.743  0.2936 0.6000
ATOM   1681  CA  GLU   105       5.488  10.030  36.962  0.0397 1.9080
ATOM   1682  C   GLU   105       3.959  10.079  36.847  0.5366 1.9080
ATOM   1683  O   GLU   105       3.353  10.985  37.453 -0.5819 1.6612
ATOM   1684  CB  GLU   105       6.194  10.495  35.664  0.0560 1.9080
ATOM   1685  CG  GLU   105       6.091  11.998  35.481  0.0136 1.9080
ATOM   1686  CD  GLU   105       6.969  12.566  34.363  0.8054 1.9080
ATOM   1687  OE1 GLU   105       7.436  11.846  33.446 -0.8188 1.6612
ATOM   1688  OE2 GLU   105       7.234  13.791  34.371 -0.8188 1.6612
ATOM   1689  HG2 GLU   105       5.154  12.223  35.257 -0.0425 1.4870
ATOM   1690  HA  GLU   105       5.795  10.747  37.625  0.1105 1.3870
ATOM   1691  HG3 GLU   105       6.372  12.437  36.322 -0.0425 1.4870
ATOM   1692  HB3 GLU   105       5.742  10.066  34.918 -0.0173 1.4870
ATOM   1693  HB2 GLU   105       7.135  10.263  35.747 -0.0173 1.4870
ATOM   1694  N   ASN   106       3.320   9.179  36.082 -0.4157 1.8240
ATOM   1695  H   ASN   106       3.847   8.453  35.556  0.2719 0.6000
ATOM   1696  CA  ASN   106       1.846   9.252  36.011  0.0143 1.9080
ATOM   1697  C   ASN   106       1.223   8.916  37.369  0.5973 1.9080
ATOM   1698  O   ASN   106       0.234   9.598  37.664 -0.5679 1.6612
ATOM   1699  CB  ASN   106       1.182   8.429  34.904 -0.2041 1.9080
ATOM   1700  CG  ASN   106       1.267   9.088  33.535  0.7130 1.9080
ATOM   1701  OD1 ASN   106       1.252  10.331  33.442 -0.5931 1.6612
ATOM   1702  ND2 ASN   106       1.338   8.325  32.468 -0.9191 1.8240
ATOM   1703 HD21 ASN   106       1.383   8.756  31.523  0.4196 0.6000
ATOM   1704 HD22 ASN   106       1.349   7.290  32.568  0.4196 0.6000
ATOM   1705  HA  ASN   106       1.611  10.205  35.806  0.1048 1.3870
ATOM   1706  HB3 ASN   106       0.219   8.307  35.137  0.0797 1.4870
ATOM   1707  HB2 ASN   106       1.635   7.541  34.856  0.0797 1.4870
ATOM   1708  N   ALA   107       1.751   8.048  38.186 -0.4157 1.8240
ATOM   1709  H   ALA   107       2.634   7.578  37.902  0.2719 0.6000
ATOM   1710  CA  ALA   107       1.165   7.698  39.486  0.0337 1.9080
ATOM   1711  C   ALA   107       1.180   8.895  40.438  0.5973 1.9080
ATOM   1712  O   ALA   107       0.218   9.342  41.064 -0.5679 1.6612
ATOM   1713  CB  ALA   107       1.884   6.519  40.106 -0.1825 1.9080
ATOM   1714  HA  ALA   107       0.210   7.414  39.342  0.0823 1.3870
ATOM   1715  HB1 ALA   107       1.378   6.198  40.908  0.0603 1.4870
ATOM   1716  HB3 ALA   107       1.951   5.775  39.440  0.0603 1.4870
ATOM   1717  HB2 ALA   107       2.805   6.794  40.386  0.0603 1.4870
ATOM   1718  N   CYS   108       2.363   9.598  40.475 -0.4157 1.8240
ATOM   1719  H   CYS   108       3.194   9.269  39.943  0.2719 0.6000
ATOM   1720  CA  CYS   108       2.423  10.814  41.277  0.0213 1.9080
ATOM   1721  C   CYS   108       1.524  11.911  40.714  0.5973 1.9080
ATOM   1722  O   CYS   108       0.995  12.751  41.454 -0.5679 1.6612
ATOM   1723  CB  CYS   108       3.897  11.324  41.430 -0.1231 1.9080
ATOM   1724  SG  CYS   108       4.999  10.224  42.319 -0.3119 2.0000
ATOM   1725  HA  CYS   108       2.101  10.595  42.209  0.1124 1.3870
ATOM   1726  HB3 CYS   108       3.850  12.202  41.908  0.1112 1.3870
ATOM   1727  HB2 CYS   108       4.249  11.469  40.505  0.1112 1.3870
ATOM   1728  HG  CYS   108       4.592   9.973  43.200  0.1933 0.6000
ATOM   1729  N   ASP   109       1.344  11.986  39.387 -0.5163 1.8240
ATOM   1730  H   ASP   109       1.815  11.290  38.775  0.2936 0.6000
ATOM   1731  CA  ASP   109       0.510  13.011  38.777  0.0381 1.9080
ATOM   1732  C   ASP   109      -0.953  12.802  39.193  0.5366 1.9080
ATOM   1733  O   ASP   109      -1.662  13.659  39.602 -0.5819 1.6612
ATOM   1734  CB  ASP   109       0.637  12.951  37.244 -0.0303 1.9080
ATOM   1735  CG  ASP   109       0.143  14.245  36.639  0.7994 1.9080
ATOM   1736  OD1 ASP   109      -0.254  15.198  37.335 -0.8014 1.6612
ATOM   1737  OD2 ASP   109       0.113  14.358  35.399 -0.8014 1.6612
ATOM   1738  HA  ASP   109       0.793  13.895  39.153  0.0880 1.3870
ATOM   1739  HB3 ASP   109       0.080  12.210  36.924 -0.0122 1.4870
ATOM   1740  HB2 ASP   109       1.586  12.833  37.025 -0.0122 1.4870
ATOM   1741  N   GLU   110      -1.330  11.528  39.216 -0.5163 1.8240
ATOM   1742  H   GLU   110      -0.651  10.790  38.941  0.2936 0.6000
ATOM   1743  CA  GLU   110      -2.687  11.144  39.623  0.0397 1.9080
ATOM   1744  C   GLU   110      -2.892  11.349  41.119  0.5366 1.9080
ATOM   1745  O   GLU   110      -3.946  11.877  41.506 -0.5819 1.6612
ATOM   1746  CB  GLU   110      -2.912   9.678  39.233  0.0560 1.9080
ATOM   1747  CG  GLU   110      -4.336   9.212  39.544  0.0136 1.9080
ATOM   1748  CD  GLU   110      -5.443   9.965  38.859  0.8054 1.9080
ATOM   1749  OE1 GLU   110      -5.250  10.576  37.776 -0.8188 1.6612
ATOM   1750  OE2 GLU   110      -6.578  10.032  39.386 -0.8188 1.6612
ATOM   1751  HG2 GLU   110      -4.405   8.255  39.273 -0.0425 1.4870
ATOM   1752  HA  GLU   110      -3.358  11.695  39.112  0.1105 1.3870
ATOM   1753  HG3 GLU   110      -4.473   9.297  40.528 -0.0425 1.4870
ATOM   1754  HB3 GLU   110      -2.301   9.130  39.758 -0.0173 1.4870
ATOM   1755  HB2 GLU   110      -2.780   9.600  38.270 -0.0173 1.4870
ATOM   1756  N   ALA   111      -1.940  10.881  41.925 -0.4157 1.8240
ATOM   1757  H   ALA   111      -1.128  10.385  41.506  0.2719 0.6000
ATOM   1758  CA  ALA   111      -1.996  11.039  43.374  0.0337 1.9080
ATOM   1759  C   ALA   111      -2.143  12.506  43.748  0.5973 1.9080
ATOM   1760  O   ALA   111      -3.040  12.954  44.475 -0.5679 1.6612
ATOM   1761  CB  ALA   111      -0.842  10.350  44.054 -0.1825 1.9080
ATOM   1762  HA  ALA   111      -2.794  10.536  43.724  0.0823 1.3870
ATOM   1763  HB1 ALA   111      -0.004  10.477  43.519  0.0603 1.4870
ATOM   1764  HB3 ALA   111      -0.705  10.735  44.969  0.0603 1.4870
ATOM   1765  HB2 ALA   111      -1.030   9.369  44.137  0.0603 1.4870
ATOM   1766  N   THR   112      -1.277  13.369  43.160 -0.4157 1.8240
ATOM   1767  H   THR   112      -0.552  13.026  42.499  0.2719 0.6000
ATOM   1768  CA  THR   112      -1.386  14.788  43.476 -0.0389 1.9080
ATOM   1769  C   THR   112      -2.674  15.389  42.939  0.5973 1.9080
ATOM   1770  O   THR   112      -3.249  16.277  43.585 -0.5679 1.6612
ATOM   1771  CB  THR   112      -0.144  15.578  42.971  0.3654 1.9080
ATOM   1772  OG1 THR   112       0.239  15.132  41.665 -0.6761 1.7210
ATOM   1773  CG2 THR   112       1.046  15.218  43.868 -0.2438 1.9080
ATOM   1774  HA  THR   112      -1.381  14.892  44.482  0.1007 1.3870
ATOM   1775 HG22 THR   112       0.729  15.091  44.809  0.0642 1.4870
ATOM   1776 HG21 THR   112       1.467  14.371  43.541  0.0642 1.4870
ATOM   1777  HB  THR   112      -0.394  16.568  42.913  0.0043 1.3870
ATOM   1778 HG23 THR   112       1.721  15.957  43.841  0.0642 1.4870
ATOM   1779  HG1 THR   112       0.529  14.170  41.695  0.4102 0.0000
ATOM   1780  N   TYR   113      -3.129  14.879  41.789 -0.4157 1.8240
ATOM   1781  H   TYR   113      -2.614  14.113  41.309  0.2719 0.6000
ATOM   1782  CA  TYR   113      -4.375  15.423  41.213 -0.0014 1.9080
ATOM   1783  C   TYR   113      -5.547  15.102  42.136  0.5973 1.9080
ATOM   1784  O   TYR   113      -6.375  15.959  42.423 -0.5679 1.6612
ATOM   1785  CB  TYR   113      -4.574  14.879  39.795 -0.0152 1.9080
ATOM   1786  CG  TYR   113      -5.974  15.164  39.271 -0.0011 1.9080
ATOM   1787  CD1 TYR   113      -6.320  16.442  38.881 -0.1906 1.9080
ATOM   1788  CD2 TYR   113      -6.937  14.158  39.229 -0.1906 1.9080
ATOM   1789  CE1 TYR   113      -7.610  16.697  38.437 -0.2341 1.9080
ATOM   1790  CE2 TYR   113      -8.221  14.407  38.773 -0.2341 1.9080
ATOM   1791  CZ  TYR   113      -8.545  15.683  38.370  0.3226 1.9080
ATOM   1792  OH  TYR   113      -9.815  15.987  37.910 -0.5579 1.7210
ATOM   1793  HA  TYR   113      -4.281  16.416  41.156  0.0876 1.3870
ATOM   1794  HE1 TYR   113      -7.865  17.633  38.160  0.1656 1.4590
ATOM   1795  HE2 TYR   113      -8.896  13.676  38.739  0.1656 1.4590
ATOM   1796  HD2 TYR   113      -6.694  13.237  39.534  0.1699 1.4590
ATOM   1797  HD1 TYR   113      -5.656  17.179  38.916  0.1699 1.4590
ATOM   1798  HB3 TYR   113      -4.446  13.900  39.813  0.0295 1.4870
ATOM   1799  HB2 TYR   113      -3.925  15.319  39.196  0.0295 1.4870
ATOM   1800  HH  TYR   113      -9.757  16.251  36.951  0.3992 0.0000
ATOM   1801  N   GLN   114      -5.598  13.893  42.677 -0.4157 1.8240
ATOM   1802  H   GLN   114      -4.874  13.192  42.420  0.2719 0.6000
ATOM   1803  CA  GLN   114      -6.651  13.518  43.630 -0.0031 1.9080
ATOM   1804  C   GLN   114      -6.626  14.325  44.914  0.5973 1.9080
ATOM   1805  O   GLN   114      -7.661  14.456  45.608 -0.5679 1.6612
ATOM   1806  CB  GLN   114      -6.594  12.015  43.946 -0.0036 1.9080
ATOM   1807  CG  GLN   114      -6.898  11.153  42.712 -0.0645 1.9080
ATOM   1808  CD  GLN   114      -6.939   9.674  42.998  0.6951 1.9080
ATOM   1809  HG2 GLN   114      -7.787  11.439  42.344  0.0352 1.4870
ATOM   1810  HA  GLN   114      -7.546  13.681  43.174  0.0850 1.3870
ATOM   1811  HG3 GLN   114      -6.189  11.334  42.024  0.0352 1.4870
ATOM   1812  HB3 GLN   114      -7.271  11.806  44.640  0.0171 1.4870
ATOM   1813  HB2 GLN   114      -5.683  11.787  44.262  0.0171 1.4870
ATOM   1814 HE22 GLN   114      -7.053   9.198  40.997  0.4251 0.6000
ATOM   1815  OE1 GLN   114      -6.879   9.237  44.150 -0.6086 1.6612
ATOM   1816  NE2 GLN   114      -7.002   8.830  41.968 -0.9407 1.8240
ATOM   1817 HE21 GLN   114      -7.001   7.804  42.136  0.4251 0.6000
ATOM   1818  N   LEU   115      -5.459  14.877  45.290 -0.4157 1.8240
ATOM   1819  H   LEU   115      -4.624  14.658  44.710  0.2719 0.6000
ATOM   1820  CA  LEU   115      -5.260  15.741  46.420 -0.0518 1.9080
ATOM   1821  C   LEU   115      -5.577  17.180  46.067  0.5973 1.9080
ATOM   1822  O   LEU   115      -5.468  18.026  46.953 -0.5679 1.6612
ATOM   1823  CB  LEU   115      -3.815  15.700  46.965 -0.1102 1.9080
ATOM   1824  CG  LEU   115      -3.383  14.351  47.547  0.3531 1.9080
ATOM   1825  CD1 LEU   115      -1.964  14.340  48.087 -0.4121 1.9080
ATOM   1826  CD2 LEU   115      -4.356  13.922  48.650 -0.4121 1.9080
ATOM   1827 HD22 LEU   115      -5.274  13.837  48.266  0.1000 1.4870
ATOM   1828 HD23 LEU   115      -4.065  13.042  49.022  0.1000 1.4870
ATOM   1829 HD21 LEU   115      -4.357  14.609  49.374  0.1000 1.4870
ATOM   1830 HD13 LEU   115      -1.877  15.018  48.818  0.1000 1.4870
ATOM   1831 HD12 LEU   115      -1.749  13.432  48.450  0.1000 1.4870
ATOM   1832 HD11 LEU   115      -1.322  14.563  47.352  0.1000 1.4870
ATOM   1833  HA  LEU   115      -5.878  15.455  47.166  0.0922 1.3870
ATOM   1834  HG  LEU   115      -3.470  13.645  46.824 -0.0361 1.4870
ATOM   1835  HB3 LEU   115      -3.747  16.374  47.685  0.0457 1.4870
ATOM   1836  HB2 LEU   115      -3.206  15.912  46.214  0.0457 1.4870
ATOM   1837  N   GLY   116      -5.988  17.489  44.824 -0.4157 1.8240
ATOM   1838  H   GLY   116      -6.055  16.757  44.089  0.2719 0.6000
ATOM   1839  CA  GLY   116      -6.337  18.874  44.531 -0.0252 1.9080
ATOM   1840  C   GLY   116      -5.116  19.697  44.129  0.5973 1.9080
ATOM   1841  O   GLY   116      -5.181  20.938  44.084 -0.5679 1.6612
ATOM   1842  HA2 GLY   116      -7.014  18.899  43.781  0.0698 1.3870
ATOM   1843  HA3 GLY   116      -6.765  19.293  45.345  0.0698 1.3870
ATOM   1844  N   LEU   117      -4.019  19.022  43.797 -0.4157 1.8240
ATOM   1845  H   LEU   117      -4.022  17.982  43.780  0.2719 0.6000
ATOM   1846  CA  LEU   117      -2.797  19.777  43.453 -0.0518 1.9080
ATOM   1847  C   LEU   117      -2.323  19.553  42.013  0.5973 1.9080
ATOM   1848  O   LEU   117      -2.506  18.434  41.553 -0.5679 1.6612
ATOM   1849  CB  LEU   117      -1.688  19.287  44.400 -0.1102 1.9080
ATOM   1850  CG  LEU   117      -2.037  19.607  45.883  0.3531 1.9080
ATOM   1851  CD1 LEU   117      -1.079  18.944  46.832 -0.4121 1.9080
ATOM   1852  CD2 LEU   117      -2.048  21.132  46.075 -0.4121 1.9080
ATOM   1853 HD22 LEU   117      -2.733  21.533  45.471  0.1000 1.4870
ATOM   1854 HD23 LEU   117      -2.271  21.341  47.025  0.1000 1.4870
ATOM   1855 HD21 LEU   117      -1.146  21.496  45.852  0.1000 1.4870
ATOM   1856 HD13 LEU   117      -0.144  19.263  46.656  0.1000 1.4870
ATOM   1857 HD12 LEU   117      -1.325  19.165  47.780  0.1000 1.4870
ATOM   1858 HD11 LEU   117      -1.110  17.948  46.713  0.1000 1.4870
ATOM   1859  HA  LEU   117      -2.994  20.765  43.574  0.0922 1.3870
ATOM   1860  HG  LEU   117      -2.973  19.288  46.055 -0.0361 1.4870
ATOM   1861  HB3 LEU   117      -0.869  19.763  44.188  0.0457 1.4870
ATOM   1862  HB2 LEU   117      -1.623  18.320  44.323  0.0457 1.4870
ATOM   1863  N   ASP   118      -1.579  20.491  41.472 -0.5163 1.8240
ATOM   1864  H   ASP   118      -1.401  21.352  42.028  0.2936 0.6000
ATOM   1865  CA  ASP   118      -0.988  20.403  40.144  0.0381 1.9080
ATOM   1866  C   ASP   118       0.510  20.100  40.268  0.5366 1.9080
ATOM   1867  O   ASP   118       1.356  20.961  40.588 -0.5819 1.6612
ATOM   1868  CB  ASP   118      -1.233  21.743  39.451 -0.0303 1.9080
ATOM   1869  CG  ASP   118      -0.659  21.854  38.054  0.7994 1.9080
ATOM   1870  OD1 ASP   118       0.086  20.966  37.588 -0.8014 1.6612
ATOM   1871  OD2 ASP   118      -0.926  22.868  37.364 -0.8014 1.6612
ATOM   1872  HA  ASP   118      -1.404  19.620  39.680  0.0880 1.3870
ATOM   1873  HB3 ASP   118      -0.829  22.462  40.021 -0.0122 1.4870
ATOM   1874  HB2 ASP   118      -2.225  21.886  39.402 -0.0122 1.4870
ATOM   1875  N   MET   119       0.882  18.871  39.956 -0.4157 1.8240
ATOM   1876  H   MET   119       0.168  18.191  39.625  0.2719 0.6000
ATOM   1877  CA  MET   119       2.269  18.452  40.066 -0.0237 1.9080
ATOM   1878  C   MET   119       3.311  19.309  39.351  0.5973 1.9080
ATOM   1879  O   MET   119       4.449  19.463  39.824 -0.5679 1.6612
ATOM   1880  CB  MET   119       2.354  16.978  39.599  0.0342 1.9080
ATOM   1881  CG  MET   119       3.696  16.421  40.032  0.0018 1.9080
ATOM   1882  SD  MET   119       3.935  14.656  39.911 -0.2737 2.0000
ATOM   1883  CE  MET   119       3.974  14.398  38.138 -0.0536 1.9080
ATOM   1884  HG2 MET   119       4.439  16.935  39.493  0.0440 1.3870
ATOM   1885  HE1 MET   119       3.148  13.910  37.852  0.0684 1.3870
ATOM   1886  HE2 MET   119       4.015  15.282  37.671  0.0684 1.3870
ATOM   1887  HE3 MET   119       4.780  13.857  37.896  0.0684 1.3870
ATOM   1888  HB2 MET   119       1.635  16.467  40.032  0.0241 1.4870
ATOM   1889  HG3 MET   119       3.874  16.755  41.014  0.0440 1.3870
ATOM   1890  HA  MET   119       2.516  18.439  41.068  0.0880 1.3870
ATOM   1891  HB3 MET   119       2.293  16.953  38.618  0.0241 1.4870
ATOM   1892  N   GLU   120       2.983  19.841  38.186 -0.5163 1.8240
ATOM   1893  H   GLU   120       2.036  19.646  37.802  0.2936 0.6000
ATOM   1894  CA  GLU   120       3.885  20.688  37.412  0.0397 1.9080
ATOM   1895  C   GLU   120       4.131  21.994  38.121  0.5366 1.9080
ATOM   1896  O   GLU   120       5.260  22.474  38.139 -0.5819 1.6612
ATOM   1897  CB  GLU   120       3.247  20.908  36.022  0.0560 1.9080
ATOM   1898  CG  GLU   120       3.445  19.633  35.202  0.0136 1.9080
ATOM   1899  CD  GLU   120       3.100  19.816  33.740  0.8054 1.9080
ATOM   1900  OE1 GLU   120       2.060  20.406  33.389 -0.8188 1.6612
ATOM   1901  OE2 GLU   120       3.894  19.362  32.904 -0.8188 1.6612
ATOM   1902  HG2 GLU   120       4.393  19.380  35.258 -0.0425 1.4870
ATOM   1903  HA  GLU   120       4.758  20.204  37.270  0.1105 1.3870
ATOM   1904  HG3 GLU   120       2.851  18.941  35.567 -0.0425 1.4870
ATOM   1905  HB3 GLU   120       3.725  21.616  35.589 -0.0173 1.4870
ATOM   1906  HB2 GLU   120       2.306  21.035  36.150 -0.0173 1.4870
ATOM   1907  N   GLU   121       3.121  22.562  38.800 -0.5163 1.8240
ATOM   1908  H   GLU   121       2.170  22.143  38.760  0.2936 0.6000
ATOM   1909  CA  GLU   121       3.352  23.764  39.594  0.0397 1.9080
ATOM   1910  C   GLU   121       4.280  23.428  40.758  0.5366 1.9080
ATOM   1911  O   GLU   121       5.167  24.235  41.114 -0.5819 1.6612
ATOM   1912  CB  GLU   121       2.023  24.390  40.048  0.0560 1.9080
ATOM   1913  CG  GLU   121       2.054  25.112  41.369  0.0136 1.9080
ATOM   1914  CD  GLU   121       0.722  25.511  41.980  0.8054 1.9080
ATOM   1915  OE1 GLU   121      -0.339  25.119  41.390 -0.8188 1.6612
ATOM   1916  OE2 GLU   121       0.778  26.196  43.048 -0.8188 1.6612
ATOM   1917  HG2 GLU   121       2.517  24.524  42.038 -0.0425 1.4870
ATOM   1918  HA  GLU   121       3.772  24.471  39.025  0.1105 1.3870
ATOM   1919  HG3 GLU   121       2.587  25.956  41.256 -0.0425 1.4870
ATOM   1920  HB3 GLU   121       1.361  23.654  40.116 -0.0173 1.4870
ATOM   1921  HB2 GLU   121       1.753  25.041  39.349 -0.0173 1.4870
ATOM   1922  N   LEU   122       4.097  22.249  41.355 -0.4157 1.8240
ATOM   1923  H   LEU   122       3.350  21.601  41.032  0.2719 0.6000
ATOM   1924  CA  LEU   122       4.972  21.884  42.479 -0.0518 1.9080
ATOM   1925  C   LEU   122       6.407  21.692  41.997  0.5973 1.9080
ATOM   1926  O   LEU   122       7.361  22.055  42.704 -0.5679 1.6612
ATOM   1927  CB  LEU   122       4.476  20.585  43.137 -0.1102 1.9080
ATOM   1928  CG  LEU   122       3.046  20.635  43.728  0.3531 1.9080
ATOM   1929  CD1 LEU   122       2.790  19.325  44.479 -0.4121 1.9080
ATOM   1930  CD2 LEU   122       2.802  21.844  44.620 -0.4121 1.9080
ATOM   1931 HD22 LEU   122       2.937  22.682  44.092  0.1000 1.4870
ATOM   1932 HD23 LEU   122       1.865  21.819  44.969  0.1000 1.4870
ATOM   1933 HD21 LEU   122       3.443  21.828  45.388  0.1000 1.4870
ATOM   1934 HD13 LEU   122       3.462  19.228  45.212  0.1000 1.4870
ATOM   1935 HD12 LEU   122       1.870  19.342  44.867  0.1000 1.4870
ATOM   1936 HD11 LEU   122       2.873  18.559  43.844  0.1000 1.4870
ATOM   1937  HA  LEU   122       4.957  22.632  43.147  0.0922 1.3870
ATOM   1938  HG  LEU   122       2.399  20.725  42.988 -0.0361 1.4870
ATOM   1939  HB3 LEU   122       5.092  20.364  43.881  0.0457 1.4870
ATOM   1940  HB2 LEU   122       4.481  19.871  42.448  0.0457 1.4870
ATOM   1941  N   GLU   123       6.605  21.127  40.796 -0.5163 1.8240
ATOM   1942  H   GLU   123       5.793  20.825  40.220  0.2936 0.6000
ATOM   1943  CA  GLU   123       7.988  20.935  40.295  0.0397 1.9080
ATOM   1944  C   GLU   123       8.721  22.254  40.117  0.5366 1.9080
ATOM   1945  O   GLU   123       9.956  22.347  40.278 -0.5819 1.6612
ATOM   1946  CB  GLU   123       8.015  20.196  38.949  0.0560 1.9080
ATOM   1947  CG  GLU   123       7.524  18.767  39.058  0.0136 1.9080
ATOM   1948  CD  GLU   123       7.167  18.084  37.753  0.8054 1.9080
ATOM   1949  OE1 GLU   123       7.043  18.776  36.732 -0.8188 1.6612
ATOM   1950  OE2 GLU   123       6.999  16.851  37.674 -0.8188 1.6612
ATOM   1951  HG2 GLU   123       8.241  18.225  39.489 -0.0425 1.4870
ATOM   1952  HA  GLU   123       8.491  20.348  40.945  0.1105 1.3870
ATOM   1953  HG3 GLU   123       6.706  18.761  39.628 -0.0425 1.4870
ATOM   1954  HB3 GLU   123       8.943  20.174  38.642 -0.0173 1.4870
ATOM   1955  HB2 GLU   123       7.419  20.674  38.338 -0.0173 1.4870
ATOM   1956  N   GLU   124       7.999  23.325  39.797 -0.5163 1.8240
ATOM   1957  H   GLU   124       6.972  23.227  39.664  0.2936 0.6000
ATOM   1958  CA  GLU   124       8.617  24.629  39.630  0.0397 1.9080
ATOM   1959  C   GLU   124       9.157  25.211  40.921  0.5366 1.9080
ATOM   1960  O   GLU   124       9.993  26.161  40.857 -0.5819 1.6612
ATOM   1961  CB  GLU   124       7.616  25.632  39.030  0.0560 1.9080
ATOM   1962  CG  GLU   124       7.289  25.375  37.567  0.0136 1.9080
ATOM   1963  CD  GLU   124       8.555  25.301  36.696  0.8054 1.9080
ATOM   1964  OE1 GLU   124       9.393  26.219  36.697 -0.8188 1.6612
ATOM   1965  OE2 GLU   124       8.725  24.274  36.055 -0.8188 1.6612
ATOM   1966  HG2 GLU   124       6.839  24.510  37.494 -0.0425 1.4870
ATOM   1967  HA  GLU   124       9.373  24.560  38.949  0.1105 1.3870
ATOM   1968  HG3 GLU   124       6.751  26.119  37.229 -0.0425 1.4870
ATOM   1969  HB3 GLU   124       8.017  26.526  39.096 -0.0173 1.4870
ATOM   1970  HB2 GLU   124       6.781  25.558  39.542 -0.0173 1.4870
ATOM   1971  N   ILE   125       8.791  24.709  42.108 -0.4157 1.8240
ATOM   1972  H   ILE   125       8.103  23.931  42.153  0.2719 0.6000
ATOM   1973  CA  ILE   125       9.356  25.252  43.335 -0.0597 1.9080
ATOM   1974  C   ILE   125      10.831  24.843  43.496  0.5973 1.9080
ATOM   1975  O   ILE   125      11.569  25.539  44.191 -0.5679 1.6612
ATOM   1976  CB  ILE   125       8.619  24.639  44.559  0.1303 1.9080
ATOM   1977  CG1 ILE   125       7.107  24.848  44.470 -0.0430 1.9080
ATOM   1978  CG2 ILE   125       9.198  25.119  45.881 -0.3204 1.9080
ATOM   1979  CD1 ILE   125       6.643  26.270  44.739 -0.0660 1.9080
ATOM   1980  HA  ILE   125       9.352  26.251  43.236  0.0869 1.3870
ATOM   1981 HG22 ILE   125       8.769  24.612  46.626  0.0882 1.4870
ATOM   1982 HG21 ILE   125      10.183  24.958  45.881  0.0882 1.4870
ATOM   1983  HB  ILE   125       8.800  23.658  44.558  0.0187 1.4870
ATOM   1984 HG12 ILE   125       6.803  24.578  43.554  0.0236 1.4870
ATOM   1985 HG13 ILE   125       6.666  24.239  45.135  0.0236 1.4870
ATOM   1986 HD13 ILE   125       7.060  26.883  44.071  0.0186 1.4870
ATOM   1987 HD12 ILE   125       5.649  26.311  44.660  0.0186 1.4870
ATOM   1988 HG23 ILE   125       9.012  26.095  45.981  0.0882 1.4870
ATOM   1989 HD11 ILE   125       6.919  26.536  45.660  0.0186 1.4870
ATOM   1990  N   GLU   126      11.227  23.708  42.987 -0.5163 1.8240
ATOM   1991  H   GLU   126      10.570  23.157  42.399  0.2936 0.6000
ATOM   1992  CA  GLU   126      12.569  23.198  43.225  0.0397 1.9080
ATOM   1993  C   GLU   126      13.673  24.139  42.661  0.5366 1.9080
ATOM   1994  O   GLU   126      13.573  24.458  41.492 -0.5819 1.6612
ATOM   1995  CB  GLU   126      12.741  21.822  42.594  0.0560 1.9080
ATOM   1996  CG  GLU   126      14.044  21.132  43.024  0.0136 1.9080
ATOM   1997  CD  GLU   126      14.173  19.691  42.610  0.8054 1.9080
ATOM   1998  OE1 GLU   126      13.226  19.053  42.075 -0.8188 1.6612
ATOM   1999  OE2 GLU   126      15.269  19.092  42.848 -0.8188 1.6612
ATOM   2000  HG2 GLU   126      14.796  21.636  42.618 -0.0425 1.4870
ATOM   2001  HA  GLU   126      12.725  23.081  44.217  0.1105 1.3870
ATOM   2002  HG3 GLU   126      14.091  21.171  44.015 -0.0425 1.4870
ATOM   2003  HB3 GLU   126      12.778  21.932  41.624 -0.0173 1.4870
ATOM   2004  HB2 GLU   126      12.002  21.255  42.890 -0.0173 1.4870
ATOM   2005  N   GLU   127      14.767  24.271  43.399 -0.5163 1.8240
ATOM   2006  H   GLU   127      14.837  23.797  44.322  0.2936 0.6000
ATOM   2007  CA  GLU   127      15.889  25.099  42.899  0.0397 1.9080
ATOM   2008  C   GLU   127      16.814  24.250  42.023  0.5366 1.9080
ATOM   2009  O   GLU   127      16.984  23.106  42.445 -0.5819 1.6612
ATOM   2010  CB  GLU   127      16.787  25.543  44.069  0.0560 1.9080
ATOM   2011  CG  GLU   127      16.192  26.531  45.062  0.0136 1.9080
ATOM   2012  CD  GLU   127      16.023  27.934  44.539  0.8054 1.9080
ATOM   2013  OE1 GLU   127      17.010  28.554  44.106 -0.8188 1.6612
ATOM   2014  OE2 GLU   127      14.911  28.498  44.498 -0.8188 1.6612
ATOM   2015  HG2 GLU   127      15.295  26.197  45.325 -0.0425 1.4870
ATOM   2016  HA  GLU   127      15.525  25.861  42.365  0.1105 1.3870
ATOM   2017  HG3 GLU   127      16.794  26.574  45.850 -0.0425 1.4870
ATOM   2018  HB3 GLU   127      17.598  25.965  43.675 -0.0173 1.4870
ATOM   2019  HB2 GLU   127      17.038  24.723  44.575 -0.0173 1.4870
ATOM   2020  N   ASP   128      17.342  24.706  40.905 -0.5163 1.8240
ATOM   2021  H   ASP   128      17.096  25.639  40.516  0.2936 0.6000
ATOM   2022  CA  ASP   128      18.310  23.801  40.237  0.0381 1.9080
ATOM   2023  C   ASP   128      19.454  23.550  41.225  0.5366 1.9080
ATOM   2024  O   ASP   128      19.790  24.511  41.950 -0.5819 1.6612
ATOM   2025  CB  ASP   128      18.958  24.540  39.070 -0.0303 1.9080
ATOM   2026  CG  ASP   128      18.514  24.212  37.664  0.7994 1.9080
ATOM   2027  OD1 ASP   128      17.836  23.183  37.376 -0.8014 1.6612
ATOM   2028  OD2 ASP   128      18.873  24.983  36.752 -0.8014 1.6612
ATOM   2029  HA  ASP   128      17.847  22.937  40.097  0.0880 1.3870
ATOM   2030  HB3 ASP   128      19.965  24.384  39.132 -0.0122 1.4870
ATOM   2031  HB2 ASP   128      18.815  25.539  39.225 -0.0122 1.4870
ATOM   2032  N   ALA   129      20.081  22.386  41.257 -0.4157 1.8240
ATOM   2033  H   ALA   129      19.669  21.563  40.774  0.2719 0.6000
ATOM   2034  CA  ALA   129      21.352  22.251  41.969  0.0337 1.9080
ATOM   2035  C   ALA   129      22.408  22.718  40.940  0.5973 1.9080
ATOM   2036  O   ALA   129      22.706  21.969  40.035 -0.5679 1.6612
ATOM   2037  CB  ALA   129      21.680  20.829  42.377 -0.1825 1.9080
ATOM   2038  HA  ALA   129      21.368  22.867  42.728  0.0823 1.3870
ATOM   2039  HB1 ALA   129      20.899  20.427  42.857  0.0603 1.4870
ATOM   2040  HB3 ALA   129      21.884  20.283  41.563  0.0603 1.4870
ATOM   2041  HB2 ALA   129      22.476  20.827  42.983  0.0603 1.4870
ATOM   2042  N   GLY   130      22.882  23.953  40.969 -0.4157 1.8240
ATOM   2043  H   GLY   130      22.651  24.547  41.791  0.2719 0.6000
ATOM   2044  CA  GLY   130      23.703  24.524  39.923 -0.0252 1.9080
ATOM   2045  C   GLY   130      25.173  24.641  40.260  0.5973 1.9080
ATOM   2046  O   GLY   130      25.854  25.684  40.241 -0.5679 1.6612
ATOM   2047  HA2 GLY   130      23.600  23.962  39.071  0.0698 1.3870
ATOM   2048  HA3 GLY   130      23.341  25.453  39.682  0.0698 1.3870
ATOM   2049  N   LEU   131      25.664  23.455  40.593 -0.4157 1.8240
ATOM   2050  H   LEU   131      25.023  22.636  40.601  0.2719 0.6000
ATOM   2051  CA  LEU   131      27.057  23.251  40.947 -0.0518 1.9080
ATOM   2052  C   LEU   131      27.950  23.153  39.731  0.5973 1.9080
ATOM   2053  O   LEU   131      28.940  22.405  39.791 -0.5679 1.6612
ATOM   2054  CB  LEU   131      27.098  22.012  41.877 -0.1102 1.9080
ATOM   2055  CG  LEU   131      26.169  22.213  43.099  0.3531 1.9080
ATOM   2056  CD1 LEU   131      26.477  21.120  44.116 -0.4121 1.9080
ATOM   2057  CD2 LEU   131      26.293  23.613  43.711 -0.4121 1.9080
ATOM   2058 HD22 LEU   131      26.050  24.295  43.024  0.1000 1.4870
ATOM   2059 HD23 LEU   131      25.675  23.687  44.492  0.1000 1.4870
ATOM   2060 HD21 LEU   131      27.234  23.759  44.012  0.1000 1.4870
ATOM   2061 HD13 LEU   131      27.434  21.187  44.397  0.1000 1.4870
ATOM   2062 HD12 LEU   131      25.886  21.232  44.915  0.1000 1.4870
ATOM   2063 HD11 LEU   131      26.313  20.224  43.703  0.1000 1.4870
ATOM   2064  HA  LEU   131      27.364  24.037  41.509  0.0922 1.3870
ATOM   2065  HG  LEU   131      25.231  22.137  42.800 -0.0361 1.4870
ATOM   2066  HB3 LEU   131      28.003  21.915  42.209  0.0457 1.4870
ATOM   2067  HB2 LEU   131      26.764  21.250  41.377  0.0457 1.4870
ATOM   2068  N   GLY   132      27.687  23.894  38.694 -0.4157 1.8240
ATOM   2069  H   GLY   132      26.833  24.487  38.693  0.2719 0.6000
ATOM   2070  CA  GLY   132      28.591  23.907  37.505 -0.0252 1.9080
ATOM   2071  C   GLY   132      28.369  25.193  36.714  0.5973 1.9080
ATOM   2072  O   GLY   132      27.423  25.950  36.919 -0.5679 1.6612
ATOM   2073  HA2 GLY   132      29.535  23.860  37.819  0.0698 1.3870
ATOM   2074  HA3 GLY   132      28.382  23.117  36.935  0.0698 1.3870
ATOM   2075  N   ASN   133      29.313  25.496  35.817 -0.4157 1.8240
ATOM   2076  H   ASN   133      30.104  24.836  35.678  0.2719 0.6000
ATOM   2077  CA  ASN   133      29.271  26.712  35.033  0.0143 1.9080
ATOM   2078  C   ASN   133      28.506  26.594  33.709  0.5973 1.9080
ATOM   2079  O   ASN   133      28.093  27.612  33.159 -0.5679 1.6612
ATOM   2080  CB  ASN   133      30.747  27.034  34.705 -0.2041 1.9080
ATOM   2081  CG  ASN   133      31.411  27.866  35.801  0.7130 1.9080
ATOM   2082  HA  ASN   133      28.781  27.416  35.587  0.1048 1.3870
ATOM   2083  HB3 ASN   133      30.771  27.548  33.858  0.0797 1.4870
ATOM   2084  HB2 ASN   133      31.239  26.178  34.615  0.0797 1.4870
ATOM   2085  OD1 ASN   133      31.165  29.077  35.871 -0.5931 1.6612
ATOM   2086  ND2 ASN   133      32.213  27.240  36.668 -0.9191 1.8240
ATOM   2087 HD22 ASN   133      32.390  26.220  36.569  0.4196 0.6000
ATOM   2088 HD21 ASN   133      32.660  27.773  37.441  0.4196 0.6000
ATOM   2089  N   GLY   134      28.454  25.388  33.127 -0.4157 1.8240
ATOM   2090  H   GLY   134      28.770  24.535  33.630  0.2719 0.6000
ATOM   2091  CA  GLY   134      27.933  25.311  31.748 -0.0252 1.9080
ATOM   2092  C   GLY   134      28.161  23.877  31.280  0.5973 1.9080
ATOM   2093  O   GLY   134      27.757  22.985  32.016 -0.5679 1.6612
ATOM   2094  HA2 GLY   134      26.968  25.513  31.749  0.0698 1.3870
ATOM   2095  HA3 GLY   134      28.435  25.935  31.172  0.0698 1.3870
ATOM   2096  N   GLY   135      28.703  23.708  30.101 -0.4157 1.8240
ATOM   2097  H   GLY   135      29.078  24.556  29.630  0.2719 0.6000
ATOM   2098  CA  GLY   135      28.831  22.455  29.389 -0.0252 1.9080
ATOM   2099  C   GLY   135      29.565  21.363  30.143  0.5973 1.9080
ATOM   2100  O   GLY   135      29.221  20.177  30.121 -0.5679 1.6612
ATOM   2101  HA2 GLY   135      27.897  22.114  29.137  0.0698 1.3870
ATOM   2102  HA3 GLY   135      29.310  22.622  28.497  0.0698 1.3870
ATOM   2103  N   LEU   136      30.756  21.708  30.708 -0.4157 1.8240
ATOM   2104  H   LEU   136      31.094  22.691  30.660  0.2719 0.6000
ATOM   2105  CA  LEU   136      31.556  20.686  31.382 -0.0518 1.9080
ATOM   2106  C   LEU   136      30.868  20.160  32.634  0.5973 1.9080
ATOM   2107  O   LEU   136      30.918  18.940  32.891 -0.5679 1.6612
ATOM   2108  CB  LEU   136      32.889  21.383  31.767 -0.1102 1.9080
ATOM   2109  CG  LEU   136      33.904  20.484  32.524  0.3531 1.9080
ATOM   2110  CD1 LEU   136      35.306  21.055  32.262 -0.4121 1.9080
ATOM   2111  CD2 LEU   136      33.630  20.642  34.006 -0.4121 1.9080
ATOM   2112 HD22 LEU   136      32.692  20.356  34.209  0.1000 1.4870
ATOM   2113 HD23 LEU   136      34.267  20.075  34.530  0.1000 1.4870
ATOM   2114 HD21 LEU   136      33.747  21.600  34.271  0.1000 1.4870
ATOM   2115 HD13 LEU   136      35.346  21.993  32.600  0.1000 1.4870
ATOM   2116 HD12 LEU   136      35.982  20.495  32.738  0.1000 1.4870
ATOM   2117 HD11 LEU   136      35.487  21.041  31.281  0.1000 1.4870
ATOM   2118  HA  LEU   136      31.691  19.915  30.744  0.0922 1.3870
ATOM   2119  HG  LEU   136      33.847  19.571  32.166 -0.0361 1.4870
ATOM   2120  HB3 LEU   136      32.673  22.142  32.357  0.0457 1.4870
ATOM   2121  HB2 LEU   136      33.326  21.679  30.933  0.0457 1.4870
ATOM   2122  N   GLY   137      30.270  21.003  33.461 -0.4157 1.8240
ATOM   2123  H   GLY   137      30.317  22.022  33.257  0.2719 0.6000
ATOM   2124  CA  GLY   137      29.541  20.553  34.658 -0.0252 1.9080
ATOM   2125  C   GLY   137      28.304  19.755  34.219  0.5973 1.9080
ATOM   2126  O   GLY   137      27.927  18.822  34.936 -0.5679 1.6612
ATOM   2127  HA2 GLY   137      30.131  19.970  35.208  0.0698 1.3870
ATOM   2128  HA3 GLY   137      29.252  21.344  35.189  0.0698 1.3870
ATOM   2129  N   ARG   138      27.656  20.207  33.164 -0.3479 1.8240
ATOM   2130  H   ARG   138      28.000  21.050  32.662  0.2747 0.6000
ATOM   2131  CA  ARG   138      26.431  19.506  32.694 -0.2637 1.9080
ATOM   2132  C   ARG   138      26.861  18.185  32.066  0.7341 1.9080
ATOM   2133  O   ARG   138      26.098  17.204  32.265 -0.5894 1.6612
ATOM   2134  CB  ARG   138      25.553  20.304  31.736 -0.0007 1.9080
ATOM   2135  CG  ARG   138      24.277  19.597  31.271  0.0390 1.9080
ATOM   2136  CD  ARG   138      23.361  19.228  32.473  0.0486 1.9080
ATOM   2137  NE  ARG   138      22.968  17.771  32.300 -0.5295 1.8240
ATOM   2138  HE  ARG   138      23.311  17.238  31.475  0.3456 0.6000
ATOM   2139  CZ  ARG   138      22.188  17.172  33.196  0.8076 1.9080
ATOM   2140  NH1 ARG   138      21.770  17.830  34.285 -0.8627 1.8240
ATOM   2141 HH11 ARG   138      22.055  18.819  34.436  0.4478 0.6000
ATOM   2142 HH12 ARG   138      21.160  17.352  34.979  0.4478 0.6000
ATOM   2143  NH2 ARG   138      21.809  15.876  32.946 -0.8627 1.8240
ATOM   2144 HH21 ARG   138      22.131  15.398  32.081  0.4478 0.6000
ATOM   2145 HH22 ARG   138      21.200  15.373  33.622  0.4478 0.6000
ATOM   2146  HG3 ARG   138      24.511  18.753  30.806  0.0285 1.4870
ATOM   2147  HA  ARG   138      25.855  19.322  33.480  0.1560 1.3870
ATOM   2148  HG2 ARG   138      23.759  20.196  30.675  0.0285 1.4870
ATOM   2149  HD3 ARG   138      22.563  19.772  32.426  0.0687 1.3870
ATOM   2150  HD2 ARG   138      23.874  19.316  33.287  0.0687 1.3870
ATOM   2151  HB3 ARG   138      26.091  20.523  30.921  0.0327 1.4870
ATOM   2152  HB2 ARG   138      25.280  21.153  32.190  0.0327 1.4870
ATOM   2153  N   LEU   139      28.034  18.071  31.443 -0.4157 1.8240
ATOM   2154  H   LEU   139      28.642  18.905  31.313  0.2719 0.6000
ATOM   2155  CA  LEU   139      28.462  16.757  30.941 -0.0518 1.9080
ATOM   2156  C   LEU   139      28.634  15.729  32.064  0.5973 1.9080
ATOM   2157  O   LEU   139      28.206  14.557  32.053 -0.5679 1.6612
ATOM   2158  CB  LEU   139      29.796  16.872  30.196 -0.1102 1.9080
ATOM   2159  CG  LEU   139      30.226  15.624  29.388  0.3531 1.9080
ATOM   2160  CD1 LEU   139      29.491  15.608  28.056 -0.4121 1.9080
ATOM   2161  CD2 LEU   139      31.737  15.727  29.148 -0.4121 1.9080
ATOM   2162 HD22 LEU   139      32.209  15.754  30.027  0.1000 1.4870
ATOM   2163 HD23 LEU   139      32.042  14.932  28.627  0.1000 1.4870
ATOM   2164 HD21 LEU   139      31.933  16.561  28.635  0.1000 1.4870
ATOM   2165 HD13 LEU   139      29.717  16.434  27.539  0.1000 1.4870
ATOM   2166 HD12 LEU   139      29.767  14.802  27.531  0.1000 1.4870
ATOM   2167 HD11 LEU   139      28.504  15.577  28.218  0.1000 1.4870
ATOM   2168  HA  LEU   139      27.756  16.415  30.304  0.0922 1.3870
ATOM   2169  HG  LEU   139      29.993  14.813  29.911 -0.0361 1.4870
ATOM   2170  HB3 LEU   139      30.509  17.046  30.863  0.0457 1.4870
ATOM   2171  HB2 LEU   139      29.726  17.624  29.552  0.0457 1.4870
ATOM   2172  N   ALA   140      29.243  16.206  33.180 -0.4157 1.8240
ATOM   2173  H   ALA   140      29.575  17.191  33.213  0.2719 0.6000
ATOM   2174  CA  ALA   140      29.430  15.334  34.331  0.0337 1.9080
ATOM   2175  C   ALA   140      28.068  14.851  34.847  0.5973 1.9080
ATOM   2176  O   ALA   140      27.987  13.663  35.209 -0.5679 1.6612
ATOM   2177  CB  ALA   140      30.209  16.080  35.432 -0.1825 1.9080
ATOM   2178  HA  ALA   140      29.964  14.533  34.053  0.0823 1.3870
ATOM   2179  HB1 ALA   140      29.690  16.885  35.708  0.0603 1.4870
ATOM   2180  HB3 ALA   140      30.332  15.471  36.211  0.0603 1.4870
ATOM   2181  HB2 ALA   140      31.097  16.355  35.072  0.0603 1.4870
ATOM   2182  N   ALA   141      27.044  15.686  34.851 -0.4157 1.8240
ATOM   2183  H   ALA   141      27.168  16.664  34.520  0.2719 0.6000
ATOM   2184  CA  ALA   141      25.732  15.231  35.323  0.0337 1.9080
ATOM   2185  C   ALA   141      25.083  14.234  34.337  0.5973 1.9080
ATOM   2186  O   ALA   141      24.545  13.212  34.836 -0.5679 1.6612
ATOM   2187  CB  ALA   141      24.836  16.448  35.481 -0.1825 1.9080
ATOM   2188  HA  ALA   141      25.848  14.765  36.209  0.0823 1.3870
ATOM   2189  HB1 ALA   141      24.068  16.224  36.081  0.0603 1.4870
ATOM   2190  HB3 ALA   141      25.360  17.201  35.881  0.0603 1.4870
ATOM   2191  HB2 ALA   141      24.487  16.726  34.586  0.0603 1.4870
ATOM   2192  N   CYS   142      25.177  14.412  33.046 -0.4157 1.8240
ATOM   2193  H   CYS   142      25.645  15.270  32.691  0.2719 0.6000
ATOM   2194  CA  CYS   142      24.639  13.433  32.068  0.0213 1.9080
ATOM   2195  C   CYS   142      25.447  12.144  32.201  0.5973 1.9080
ATOM   2196  O   CYS   142      24.848  11.076  32.063 -0.5679 1.6612
ATOM   2197  CB  CYS   142      24.736  13.906  30.589 -0.1231 1.9080
ATOM   2198  SG  CYS   142      23.652  15.295  30.142 -0.3119 2.0000
ATOM   2199  HA  CYS   142      23.697  13.242  32.314  0.1124 1.3870
ATOM   2200  HB3 CYS   142      24.505  13.124  30.009  0.1112 1.3870
ATOM   2201  HB2 CYS   142      25.684  14.176  30.422  0.1112 1.3870
ATOM   2202  HG  CYS   142      22.712  14.967  30.067  0.1933 0.6000
ATOM   2203  N   PHE   143      26.745  12.216  32.431 -0.4157 1.8240
ATOM   2204  H   PHE   143      27.197  13.152  32.468  0.2719 0.6000
ATOM   2205  CA  PHE   143      27.572  11.019  32.636 -0.0024 1.9080
ATOM   2206  C   PHE   143      27.159  10.254  33.886  0.5973 1.9080
ATOM   2207  O   PHE   143      27.091   9.009  33.842 -0.5679 1.6612
ATOM   2208  CB  PHE   143      29.090  11.298  32.696 -0.0343 1.9080
ATOM   2209  CG  PHE   143      29.710  11.610  31.347  0.0118 1.9080
ATOM   2210  CD1 PHE   143      29.008  11.673  30.160 -0.1256 1.9080
ATOM   2211  CD2 PHE   143      31.098  11.842  31.302 -0.1256 1.9080
ATOM   2212  CE1 PHE   143      29.575  11.972  28.932 -0.1704 1.9080
ATOM   2213  CE2 PHE   143      31.688  12.074  30.046 -0.1704 1.9080
ATOM   2214  CZ  PHE   143      30.961  12.166  28.873 -0.1072 1.9080
ATOM   2215  HZ  PHE   143      31.397  12.364  28.009  0.1297 1.4590
ATOM   2216  HA  PHE   143      27.401  10.411  31.850  0.0978 1.3870
ATOM   2217  HE1 PHE   143      29.015  12.046  28.116  0.1430 1.4590
ATOM   2218  HE2 PHE   143      32.716  12.177  30.014  0.1430 1.4590
ATOM   2219  HD2 PHE   143      31.633  11.843  32.116  0.1330 1.4590
ATOM   2220  HD1 PHE   143      28.002  11.489  30.182  0.1330 1.4590
ATOM   2221  HB3 PHE   143      29.529  10.490  33.052  0.0295 1.4870
ATOM   2222  HB2 PHE   143      29.228  12.079  33.281  0.0295 1.4870
ATOM   2223  N   LEU   144      26.867  10.956  35.025 -0.4157 1.8240
ATOM   2224  H   LEU   144      26.950  11.991  35.090  0.2719 0.6000
ATOM   2225  CA  LEU   144      26.423  10.109  36.155 -0.0518 1.9080
ATOM   2226  C   LEU   144      25.111   9.418  35.771  0.5973 1.9080
ATOM   2227  O   LEU   144      24.961   8.260  36.183 -0.5679 1.6612
ATOM   2228  CB  LEU   144      26.143  11.026  37.335 -0.1102 1.9080
ATOM   2229  CG  LEU   144      27.165  11.238  38.465  0.3531 1.9080
ATOM   2230  CD1 LEU   144      28.567  10.851  38.133 -0.4121 1.9080
ATOM   2231  CD2 LEU   144      26.874  12.539  39.227 -0.4121 1.9080
ATOM   2232 HD22 LEU   144      25.959  12.490  39.623  0.1000 1.4870
ATOM   2233 HD23 LEU   144      27.550  12.652  39.953  0.1000 1.4870
ATOM   2234 HD21 LEU   144      26.927  13.309  38.594  0.1000 1.4870
ATOM   2235 HD13 LEU   144      28.902  11.387  37.351  0.1000 1.4870
ATOM   2236 HD12 LEU   144      29.172  11.019  38.919  0.1000 1.4870
ATOM   2237 HD11 LEU   144      28.613   9.875  37.896  0.1000 1.4870
ATOM   2238  HA  LEU   144      27.115   9.412  36.315  0.0922 1.3870
ATOM   2239  HG  LEU   144      26.844  10.711  39.280 -0.0361 1.4870
ATOM   2240  HB3 LEU   144      25.283  10.701  37.782  0.0457 1.4870
ATOM   2241  HB2 LEU   144      25.932  11.955  36.961  0.0457 1.4870
ATOM   2242  N   ASP   145      24.202  10.075  35.109 -0.5163 1.8240
ATOM   2243  H   ASP   145      24.352  11.071  34.849  0.2936 0.6000
ATOM   2244  CA  ASP   145      22.928   9.365  34.727  0.0381 1.9080
ATOM   2245  C   ASP   145      23.218   8.186  33.829  0.5366 1.9080
ATOM   2246  O   ASP   145      22.722   7.038  34.050 -0.5819 1.6612
ATOM   2247  CB  ASP   145      22.004  10.408  34.113 -0.0303 1.9080
ATOM   2248  CG  ASP   145      20.767   9.861  33.420  0.7994 1.9080
ATOM   2249  OD1 ASP   145      20.821   9.452  32.236 -0.8014 1.6612
ATOM   2250  OD2 ASP   145      19.704   9.931  34.100 -0.8014 1.6612
ATOM   2251  HA  ASP   145      22.542   9.017  35.585  0.0880 1.3870
ATOM   2252  HB3 ASP   145      22.534  10.937  33.442 -0.0122 1.4870
ATOM   2253  HB2 ASP   145      21.707  11.029  34.846 -0.0122 1.4870
ATOM   2254  N   SER   146      24.060   8.351  32.794 -0.4157 1.8240
ATOM   2255  H   SER   146      24.528   9.269  32.654  0.2719 0.6000
ATOM   2256  CA  SER   146      24.325   7.258  31.865 -0.0249 1.9080
ATOM   2257  C   SER   146      25.038   6.114  32.550  0.5973 1.9080
ATOM   2258  O   SER   146      24.782   4.921  32.274 -0.5679 1.6612
ATOM   2259  CB  SER   146      25.077   7.759  30.572  0.2117 1.9080
ATOM   2260  OG  SER   146      24.125   8.442  29.732 -0.6546 1.7210
ATOM   2261  HA  SER   146      23.437   6.918  31.526  0.0843 1.3870
ATOM   2262  HB3 SER   146      25.423   6.977  30.100  0.0352 1.3870
ATOM   2263  HB2 SER   146      25.774   8.385  30.849  0.0352 1.3870
ATOM   2264  HG  SER   146      23.524   7.768  29.315  0.4275 0.0000
ATOM   2265  N   MET   147      26.007   6.434  33.456 -0.4157 1.8240
ATOM   2266  H   MET   147      26.255   7.428  33.635  0.2719 0.6000
ATOM   2267  CA  MET   147      26.691   5.359  34.170 -0.0237 1.9080
ATOM   2268  C   MET   147      25.661   4.535  34.989  0.5973 1.9080
ATOM   2269  O   MET   147      25.858   3.343  35.136 -0.5679 1.6612
ATOM   2270  CB  MET   147      27.837   5.885  35.089  0.0342 1.9080
ATOM   2271  CG  MET   147      28.981   6.351  34.145  0.0018 1.9080
ATOM   2272  SD  MET   147      30.457   6.861  35.113 -0.2737 2.0000
ATOM   2273  CE  MET   147      29.662   8.136  36.061 -0.0536 1.9080
ATOM   2274  HG2 MET   147      29.211   5.590  33.523  0.0440 1.3870
ATOM   2275  HE1 MET   147      28.785   7.802  36.418  0.0684 1.3870
ATOM   2276  HE2 MET   147      30.246   8.405  36.831  0.0684 1.3870
ATOM   2277  HE3 MET   147      29.494   8.939  35.483  0.0684 1.3870
ATOM   2278  HB2 MET   147      27.517   6.652  35.590  0.0241 1.4870
ATOM   2279  HG3 MET   147      28.641   7.119  33.586  0.0440 1.3870
ATOM   2280  HA  MET   147      27.102   4.741  33.501  0.0880 1.3870
ATOM   2281  HB3 MET   147      28.167   5.155  35.637  0.0241 1.4870
ATOM   2282  N   ALA   148      24.685   5.159  35.582 -0.4157 1.8240
ATOM   2283  H   ALA   148      24.576   6.190  35.504  0.2719 0.6000
ATOM   2284  CA  ALA   148      23.722   4.331  36.383  0.0337 1.9080
ATOM   2285  C   ALA   148      22.850   3.524  35.423  0.5973 1.9080
ATOM   2286  O   ALA   148      22.588   2.347  35.735 -0.5679 1.6612
ATOM   2287  CB  ALA   148      22.883   5.202  37.317 -0.1825 1.9080
ATOM   2288  HA  ALA   148      24.251   3.708  36.949  0.0823 1.3870
ATOM   2289  HB1 ALA   148      23.462   5.555  38.050  0.0603 1.4870
ATOM   2290  HB3 ALA   148      22.496   5.964  36.800  0.0603 1.4870
ATOM   2291  HB2 ALA   148      22.146   4.654  37.708  0.0603 1.4870
ATOM   2292  N   THR   149      22.420   4.142  34.332 -0.4157 1.8240
ATOM   2293  H   THR   149      22.684   5.132  34.151  0.2719 0.6000
ATOM   2294  CA  THR   149      21.552   3.405  33.363 -0.0389 1.9080
ATOM   2295  C   THR   149      22.292   2.240  32.727  0.5973 1.9080
ATOM   2296  O   THR   149      21.643   1.267  32.309 -0.5679 1.6612
ATOM   2297  CB  THR   149      21.075   4.385  32.293  0.3654 1.9080
ATOM   2298  OG1 THR   149      20.099   5.248  32.932 -0.6761 1.7210
ATOM   2299  CG2 THR   149      20.462   3.817  31.018 -0.2438 1.9080
ATOM   2300  HA  THR   149      20.761   3.051  33.874  0.1007 1.3870
ATOM   2301 HG22 THR   149      21.049   4.034  30.234  0.0642 1.4870
ATOM   2302 HG21 THR   149      20.374   2.821  31.099  0.0642 1.4870
ATOM   2303  HB  THR   149      21.847   4.961  31.996  0.0043 1.3870
ATOM   2304 HG23 THR   149      19.554   4.217  30.871  0.0642 1.4870
ATOM   2305  HG1 THR   149      19.977   6.083  32.391  0.4102 0.0000
ATOM   2306  N   LEU   150      23.629   2.302  32.614 -0.4157 1.8240
ATOM   2307  H   LEU   150      24.114   3.163  32.940  0.2719 0.6000
ATOM   2308  CA  LEU   150      24.429   1.227  32.060 -0.0518 1.9080
ATOM   2309  C   LEU   150      24.966   0.309  33.121  0.5973 1.9080
ATOM   2310  O   LEU   150      25.807  -0.570  32.867 -0.5679 1.6612
ATOM   2311  CB  LEU   150      25.614   1.760  31.229 -0.1102 1.9080
ATOM   2312  CG  LEU   150      25.212   2.375  29.899  0.3531 1.9080
ATOM   2313  CD1 LEU   150      26.483   2.784  29.083 -0.4121 1.9080
ATOM   2314  CD2 LEU   150      24.387   1.452  29.045 -0.4121 1.9080
ATOM   2315 HD22 LEU   150      23.542   1.203  29.525  0.1000 1.4870
ATOM   2316 HD23 LEU   150      24.149   1.904  28.182  0.1000 1.4870
ATOM   2317 HD21 LEU   150      24.904   0.617  28.843  0.1000 1.4870
ATOM   2318 HD13 LEU   150      27.028   1.969  28.922  0.1000 1.4870
ATOM   2319 HD12 LEU   150      26.188   3.182  28.222  0.1000 1.4870
ATOM   2320 HD11 LEU   150      26.997   3.447  29.615  0.1000 1.4870
ATOM   2321  HA  LEU   150      23.845   0.688  31.428  0.0922 1.3870
ATOM   2322  HG  LEU   150      24.667   3.193  30.054 -0.0361 1.4870
ATOM   2323  HB3 LEU   150      26.215   1.000  31.045  0.0457 1.4870
ATOM   2324  HB2 LEU   150      26.063   2.458  31.765  0.0457 1.4870
ATOM   2325  N   GLY   151      24.466   0.467  34.329 -0.4157 1.8240
ATOM   2326  H   GLY   151      23.845   1.272  34.550  0.2719 0.6000
ATOM   2327  CA  GLY   151      24.811  -0.529  35.360 -0.0252 1.9080
ATOM   2328  C   GLY   151      26.250  -0.566  35.784  0.5973 1.9080
ATOM   2329  O   GLY   151      26.775  -1.621  36.199 -0.5679 1.6612
ATOM   2330  HA2 GLY   151      24.213  -0.359  36.181  0.0698 1.3870
ATOM   2331  HA3 GLY   151      24.529  -1.457  35.015  0.0698 1.3870
ATOM   2332  N   LEU   152      26.964   0.592  35.717 -0.4157 1.8240
ATOM   2333  H   LEU   152      26.537   1.486  35.399  0.2719 0.6000
ATOM   2334  CA  LEU   152      28.377   0.502  36.122 -0.0518 1.9080
ATOM   2335  C   LEU   152      28.490   0.777  37.607  0.5973 1.9080
ATOM   2336  O   LEU   152      27.746   1.592  38.172 -0.5679 1.6612
ATOM   2337  CB  LEU   152      29.191   1.571  35.334 -0.1102 1.9080
ATOM   2338  CG  LEU   152      28.976   1.560  33.839  0.3531 1.9080
ATOM   2339  CD1 LEU   152      29.699   2.724  33.111 -0.4121 1.9080
ATOM   2340  CD2 LEU   152      29.461   0.230  33.294 -0.4121 1.9080
ATOM   2341 HD22 LEU   152      28.945  -0.516  33.717  0.1000 1.4870
ATOM   2342 HD23 LEU   152      29.327   0.203  32.302  0.1000 1.4870
ATOM   2343 HD21 LEU   152      30.434   0.116  33.499  0.1000 1.4870
ATOM   2344 HD13 LEU   152      30.677   2.650  33.282  0.1000 1.4870
ATOM   2345 HD12 LEU   152      29.515   2.655  32.135  0.1000 1.4870
ATOM   2346 HD11 LEU   152      29.353   3.587  33.466  0.1000 1.4870
ATOM   2347  HA  LEU   152      28.696  -0.427  35.939  0.0922 1.3870
ATOM   2348  HG  LEU   152      27.989   1.628  33.636 -0.0361 1.4870
ATOM   2349  HB3 LEU   152      30.148   1.396  35.515  0.0457 1.4870
ATOM   2350  HB2 LEU   152      28.917   2.457  35.683  0.0457 1.4870
ATOM   2351  N   ALA   153      29.513   0.212  38.267 -0.4157 1.8240
ATOM   2352  H   ALA   153      30.174  -0.430  37.784  0.2719 0.6000
ATOM   2353  CA  ALA   153      29.672   0.532  39.710  0.0337 1.9080
ATOM   2354  C   ALA   153      30.448   1.856  39.794  0.5973 1.9080
ATOM   2355  O   ALA   153      31.650   1.833  40.011 -0.5679 1.6612
ATOM   2356  CB  ALA   153      30.386  -0.624  40.362 -0.1825 1.9080
ATOM   2357  HA  ALA   153      28.776   0.661  40.104  0.0823 1.3870
ATOM   2358  HB1 ALA   153      29.976  -0.819  41.255  0.0603 1.4870
ATOM   2359  HB3 ALA   153      30.314  -1.440  39.785  0.0603 1.4870
ATOM   2360  HB2 ALA   153      31.354  -0.399  40.490  0.0603 1.4870
ATOM   2361  N   ALA   154      29.769   2.961  39.533 -0.4157 1.8240
ATOM   2362  H   ALA   154      28.735   2.905  39.434  0.2719 0.6000
ATOM   2363  CA  ALA   154      30.429   4.264  39.378  0.0337 1.9080
ATOM   2364  C   ALA   154      30.086   5.221  40.503  0.5973 1.9080
ATOM   2365  O   ALA   154      28.954   5.251  40.971 -0.5679 1.6612
ATOM   2366  CB  ALA   154      29.965   4.930  38.058 -0.1825 1.9080
ATOM   2367  HA  ALA   154      31.431   4.114  39.370  0.0823 1.3870
ATOM   2368  HB1 ALA   154      30.753   5.347  37.616  0.0603 1.4870
ATOM   2369  HB3 ALA   154      29.570   4.232  37.468  0.0603 1.4870
ATOM   2370  HB2 ALA   154      29.284   5.624  38.271  0.0603 1.4870
ATOM   2371  N   TYR   155      31.096   6.052  40.860 -0.4157 1.8240
ATOM   2372  H   TYR   155      31.987   6.050  40.324  0.2719 0.6000
ATOM   2373  CA  TYR   155      30.928   6.956  42.006 -0.0014 1.9080
ATOM   2374  C   TYR   155      31.282   8.395  41.591  0.5973 1.9080
ATOM   2375  O   TYR   155      32.431   8.438  41.179 -0.5679 1.6612
ATOM   2376  CB  TYR   155      31.919   6.491  43.087 -0.0152 1.9080
ATOM   2377  CG  TYR   155      31.556   5.157  43.689 -0.0011 1.9080
ATOM   2378  CD1 TYR   155      31.971   3.994  43.057 -0.1906 1.9080
ATOM   2379  CD2 TYR   155      30.781   5.068  44.830 -0.1906 1.9080
ATOM   2380  CE1 TYR   155      31.622   2.746  43.556 -0.2341 1.9080
ATOM   2381  CE2 TYR   155      30.442   3.817  45.348 -0.2341 1.9080
ATOM   2382  CZ  TYR   155      30.872   2.689  44.708  0.3226 1.9080
ATOM   2383  OH  TYR   155      30.553   1.425  45.208 -0.5579 1.7210
ATOM   2384  HA  TYR   155      29.967   6.942  42.281  0.0876 1.3870
ATOM   2385  HE1 TYR   155      31.910   1.917  43.089  0.1656 1.4590
ATOM   2386  HE2 TYR   155      29.890   3.759  46.179  0.1656 1.4590
ATOM   2387  HD2 TYR   155      30.463   5.888  45.287  0.1699 1.4590
ATOM   2388  HD1 TYR   155      32.530   4.051  42.228  0.1699 1.4590
ATOM   2389  HB3 TYR   155      31.927   7.172  43.810  0.0295 1.4870
ATOM   2390  HB2 TYR   155      32.817   6.416  42.669  0.0295 1.4870
ATOM   2391  HH  TYR   155      29.640   1.461  45.603  0.3992 0.0000
ATOM   2392  N   GLY   156      30.363   9.350  41.562 -0.4157 1.8240
ATOM   2393  H   GLY   156      29.362   9.159  41.768  0.2719 0.6000
ATOM   2394  CA  GLY   156      30.855  10.723  41.214 -0.0252 1.9080
ATOM   2395  C   GLY   156      31.345  11.344  42.518  0.5973 1.9080
ATOM   2396  O   GLY   156      30.790  11.191  43.634 -0.5679 1.6612
ATOM   2397  HA2 GLY   156      31.598  10.642  40.576  0.0698 1.3870
ATOM   2398  HA3 GLY   156      30.107  11.246  40.849  0.0698 1.3870
ATOM   2399  N   TYR   157      32.494  12.068  42.410 -0.4157 1.8240
ATOM   2400  H   TYR   157      32.945  12.190  41.481  0.2719 0.6000
ATOM   2401  CA  TYR   157      33.099  12.678  43.605 -0.0014 1.9080
ATOM   2402  C   TYR   157      33.374  14.140  43.271  0.5973 1.9080
ATOM   2403  O   TYR   157      34.026  14.368  42.217 -0.5679 1.6612
ATOM   2404  CB  TYR   157      34.409  12.065  44.052 -0.0152 1.9080
ATOM   2405  CG  TYR   157      34.232  10.920  45.044 -0.0011 1.9080
ATOM   2406  CD1 TYR   157      34.006   9.645  44.557 -0.1906 1.9080
ATOM   2407  CD2 TYR   157      34.312  11.108  46.412 -0.1906 1.9080
ATOM   2408  CE1 TYR   157      33.923   8.542  45.441 -0.2341 1.9080
ATOM   2409  CE2 TYR   157      34.213  10.043  47.299 -0.2341 1.9080
ATOM   2410  CZ  TYR   157      33.977   8.772  46.793  0.3226 1.9080
ATOM   2411  OH  TYR   157      33.904   7.748  47.712 -0.5579 1.7210
ATOM   2412  HA  TYR   157      32.436  12.643  44.341  0.0876 1.3870
ATOM   2413  HE1 TYR   157      33.829   7.625  45.071  0.1656 1.4590
ATOM   2414  HE2 TYR   157      34.309  10.187  48.277  0.1656 1.4590
ATOM   2415  HD2 TYR   157      34.446  12.033  46.776  0.1699 1.4590
ATOM   2416  HD1 TYR   157      33.898   9.484  43.582  0.1699 1.4590
ATOM   2417  HB3 TYR   157      34.959  12.766  44.496  0.0295 1.4870
ATOM   2418  HB2 TYR   157      34.885  11.705  43.256  0.0295 1.4870
ATOM   2419  HH  TYR   157      34.142   8.101  48.615  0.3992 0.0000
ATOM   2420  N   GLY   158      32.953  14.990  44.164 -0.4157 1.8240
ATOM   2421  H   GLY   158      32.551  14.634  45.055  0.2719 0.6000
ATOM   2422  CA  GLY   158      33.033  16.450  43.940 -0.0252 1.9080
ATOM   2423  C   GLY   158      33.072  17.212  45.276  0.5973 1.9080
ATOM   2424  O   GLY   158      33.182  16.634  46.356 -0.5679 1.6612
ATOM   2425  HA2 GLY   158      33.863  16.658  43.416  0.0698 1.3870
ATOM   2426  HA3 GLY   158      32.233  16.747  43.413  0.0698 1.3870
ATOM   2427  N   ILE   159      32.739  18.540  45.164 -0.4157 1.8240
ATOM   2428  H   ILE   159      32.558  18.951  44.226  0.2719 0.6000
ATOM   2429  CA  ILE   159      32.638  19.372  46.350 -0.0597 1.9080
ATOM   2430  C   ILE   159      31.251  19.950  46.468  0.5973 1.9080
ATOM   2431  O   ILE   159      30.583  20.278  45.458 -0.5679 1.6612
ATOM   2432  CB  ILE   159      33.733  20.493  46.256  0.1303 1.9080
ATOM   2433  CG1 ILE   159      33.569  21.486  47.454 -0.0430 1.9080
ATOM   2434  CG2 ILE   159      33.526  21.253  44.980 -0.3204 1.9080
ATOM   2435  CD1 ILE   159      34.951  22.255  47.514 -0.0660 1.9080
ATOM   2436  HA  ILE   159      32.767  18.759  47.136  0.0869 1.3870
ATOM   2437 HG22 ILE   159      34.206  21.986  44.913  0.0882 1.4870
ATOM   2438 HG21 ILE   159      33.627  20.632  44.200  0.0882 1.4870
ATOM   2439  HB  ILE   159      34.613  20.062  46.343  0.0187 1.4870
ATOM   2440 HG12 ILE   159      32.888  22.113  47.248  0.0236 1.4870
ATOM   2441 HG13 ILE   159      33.477  20.987  48.257  0.0236 1.4870
ATOM   2442 HD13 ILE   159      35.072  22.715  46.648  0.0186 1.4870
ATOM   2443 HD12 ILE   159      34.899  22.900  48.261  0.0186 1.4870
ATOM   2444 HG23 ILE   159      32.606  21.650  44.972  0.0882 1.4870
ATOM   2445 HD11 ILE   159      35.658  21.582  47.667  0.0186 1.4870
ATOM   2446  N   ARG   160      30.695  19.975  47.654 -0.3479 1.8240
ATOM   2447  H   ARG   160      31.234  19.595  48.458  0.2747 0.6000
ATOM   2448  CA  ARG   160      29.331  20.519  47.914 -0.2637 1.9080
ATOM   2449  C   ARG   160      29.457  22.038  48.132  0.7341 1.9080
ATOM   2450  O   ARG   160      29.535  22.479  49.263 -0.5894 1.6612
ATOM   2451  CB  ARG   160      28.739  19.874  49.180 -0.0007 1.9080
ATOM   2452  CG  ARG   160      27.289  20.364  49.483  0.0390 1.9080
ATOM   2453  CD  ARG   160      26.869  19.499  50.668  0.0486 1.9080
ATOM   2454  NE  ARG   160      25.567  19.767  51.230 -0.5295 1.8240
ATOM   2455  HE  ARG   160      24.772  19.186  50.894  0.3456 0.6000
ATOM   2456  CZ  ARG   160      25.303  20.695  52.141  0.8076 1.9080
ATOM   2457  NH1 ARG   160      26.219  21.566  52.585 -0.8627 1.8240
ATOM   2458 HH11 ARG   160      27.190  21.534  52.214  0.4478 0.6000
ATOM   2459 HH12 ARG   160      25.959  22.274  53.301  0.4478 0.6000
ATOM   2460  NH2 ARG   160      24.019  20.764  52.608 -0.8627 1.8240
ATOM   2461 HH21 ARG   160      23.299  20.106  52.248  0.4478 0.6000
ATOM   2462 HH22 ARG   160      23.763  21.475  53.323  0.4478 0.6000
ATOM   2463  HG3 ARG   160      26.729  20.160  48.732  0.0285 1.4870
ATOM   2464  HA  ARG   160      28.770  20.355  47.114  0.1560 1.3870
ATOM   2465  HG2 ARG   160      27.322  21.281  49.759  0.0285 1.4870
ATOM   2466  HD3 ARG   160      27.577  19.613  51.389  0.0687 1.3870
ATOM   2467  HD2 ARG   160      26.911  18.530  50.364  0.0687 1.3870
ATOM   2468  HB3 ARG   160      29.299  20.119  49.952  0.0327 1.4870
ATOM   2469  HB2 ARG   160      28.698  18.899  49.050  0.0327 1.4870
ATOM   2470  N   TYR   161      29.422  22.812  47.047 -0.4157 1.8240
ATOM   2471  H   TYR   161      29.323  22.385  46.104  0.2719 0.6000
ATOM   2472  CA  TYR   161      29.524  24.264  47.188 -0.0014 1.9080
ATOM   2473  C   TYR   161      28.233  24.744  47.880  0.5973 1.9080
ATOM   2474  O   TYR   161      27.171  24.240  47.537 -0.5679 1.6612
ATOM   2475  CB  TYR   161      29.536  24.919  45.809 -0.0152 1.9080
ATOM   2476  CG  TYR   161      30.678  24.495  44.890 -0.0011 1.9080
ATOM   2477  CD1 TYR   161      31.955  24.968  45.167 -0.1906 1.9080
ATOM   2478  CD2 TYR   161      30.548  23.674  43.792 -0.1906 1.9080
ATOM   2479  CE1 TYR   161      33.021  24.657  44.351 -0.2341 1.9080
ATOM   2480  CE2 TYR   161      31.599  23.309  42.966 -0.2341 1.9080
ATOM   2481  CZ  TYR   161      32.870  23.854  43.263  0.3226 1.9080
ATOM   2482  OH  TYR   161      33.932  23.520  42.455 -0.5579 1.7210
ATOM   2483  HA  TYR   161      30.285  24.473  47.785  0.0876 1.3870
ATOM   2484  HE1 TYR   161      33.940  25.039  44.573  0.1656 1.4590
ATOM   2485  HE2 TYR   161      31.483  22.703  42.208  0.1656 1.4590
ATOM   2486  HD2 TYR   161      29.620  23.307  43.569  0.1699 1.4590
ATOM   2487  HD1 TYR   161      32.101  25.546  45.974  0.1699 1.4590
ATOM   2488  HB3 TYR   161      29.597  25.913  45.930  0.0295 1.4870
ATOM   2489  HB2 TYR   161      28.674  24.699  45.346  0.0295 1.4870
ATOM   2490  HH  TYR   161      33.645  22.811  41.813  0.3992 0.0000
ATOM   2491  N   GLU   162      28.314  25.622  48.844 -0.5163 1.8240
ATOM   2492  H   GLU   162      29.260  25.873  49.195  0.2936 0.6000
ATOM   2493  CA  GLU   162      27.178  26.264  49.451  0.0397 1.9080
ATOM   2494  C   GLU   162      26.486  27.202  48.461  0.5366 1.9080
ATOM   2495  O   GLU   162      25.273  27.421  48.452 -0.5819 1.6612
ATOM   2496  CB  GLU   162      27.620  27.073  50.676  0.0560 1.9080
ATOM   2497  CG  GLU   162      27.548  26.251  51.970  0.0136 1.9080
ATOM   2498  CD  GLU   162      27.864  27.218  53.123  0.8054 1.9080
ATOM   2499  OE1 GLU   162      27.268  28.313  53.229 -0.8188 1.6612
ATOM   2500  OE2 GLU   162      28.784  26.899  53.880 -0.8188 1.6612
ATOM   2501  HG2 GLU   162      26.650  25.946  52.086 -0.0425 1.4870
ATOM   2502  HA  GLU   162      26.514  25.573  49.767  0.1105 1.3870
ATOM   2503  HG3 GLU   162      28.238  25.591  51.950 -0.0425 1.4870
ATOM   2504  HB3 GLU   162      27.012  27.828  50.775 -0.0173 1.4870
ATOM   2505  HB2 GLU   162      28.551  27.332  50.546 -0.0173 1.4870
ATOM   2506  N   PHE   163      27.254  27.834  47.566 -0.4157 1.8240
ATOM   2507  H   PHE   163      28.281  27.684  47.632  0.2719 0.6000
ATOM   2508  CA  PHE   163      26.779  28.710  46.512 -0.0024 1.9080
ATOM   2509  C   PHE   163      27.252  28.250  45.150  0.5973 1.9080
ATOM   2510  O   PHE   163      28.472  28.067  44.940 -0.5679 1.6612
ATOM   2511  CB  PHE   163      27.277  30.174  46.763 -0.0343 1.9080
ATOM   2512  CG  PHE   163      26.697  30.613  48.088  0.0118 1.9080
ATOM   2513  CD1 PHE   163      25.400  31.061  48.158 -0.1256 1.9080
ATOM   2514  CD2 PHE   163      27.475  30.510  49.233 -0.1256 1.9080
ATOM   2515  CE1 PHE   163      24.871  31.436  49.405 -0.1704 1.9080
ATOM   2516  CE2 PHE   163      26.938  30.858  50.464 -0.1704 1.9080
ATOM   2517  CZ  PHE   163      25.623  31.302  50.554 -0.1072 1.9080
ATOM   2518  HZ  PHE   163      25.228  31.521  51.443  0.1297 1.4590
ATOM   2519  HA  PHE   163      25.771  28.648  46.509  0.0978 1.3870
ATOM   2520  HE1 PHE   163      23.932  31.806  49.441  0.1430 1.4590
ATOM   2521  HE2 PHE   163      27.510  30.788  51.299  0.1430 1.4590
ATOM   2522  HD2 PHE   163      28.413  30.187  49.171  0.1330 1.4590
ATOM   2523  HD1 PHE   163      24.832  31.124  47.356  0.1330 1.4590
ATOM   2524  HB3 PHE   163      26.911  30.722  46.069  0.0295 1.4870
ATOM   2525  HB2 PHE   163      28.230  30.142  46.839  0.0295 1.4870
ATOM   2526  N   GLY   164      26.370  27.879  44.208 -0.4157 1.8240
ATOM   2527  H   GLY   164      25.355  27.934  44.430  0.2719 0.6000
ATOM   2528  CA  GLY   164      26.767  27.403  42.890 -0.0252 1.9080
ATOM   2529  C   GLY   164      27.046  28.564  41.970  0.5973 1.9080
ATOM   2530  O   GLY   164      27.407  29.661  42.480 -0.5679 1.6612
ATOM   2531  HA2 GLY   164      27.593  26.833  42.977  0.0698 1.3870
ATOM   2532  HA3 GLY   164      26.030  26.835  42.505  0.0698 1.3870
ATOM   2533  N   ILE   165      26.815  28.469  40.656 -0.4157 1.8240
ATOM   2534  H   ILE   165      26.506  27.567  40.241  0.2719 0.6000
ATOM   2535  CA  ILE   165      27.002  29.651  39.805 -0.0597 1.9080
ATOM   2536  C   ILE   165      25.952  30.686  40.213  0.5973 1.9080
ATOM   2537  O   ILE   165      24.750  30.413  40.515 -0.5679 1.6612
ATOM   2538  CB  ILE   165      26.844  29.129  38.352  0.1303 1.9080
ATOM   2539  CG1 ILE   165      27.002  30.203  37.300 -0.0430 1.9080
ATOM   2540  CG2 ILE   165      25.478  28.431  38.157 -0.3204 1.9080
ATOM   2541  CD1 ILE   165      28.397  30.797  37.237 -0.0660 1.9080
ATOM   2542  HA  ILE   165      27.885  30.031  40.048  0.0869 1.3870
ATOM   2543 HG22 ILE   165      25.461  28.029  37.248  0.0882 1.4870
ATOM   2544 HG21 ILE   165      25.385  27.728  38.854  0.0882 1.4870
ATOM   2545  HB  ILE   165      27.558  28.432  38.207  0.0187 1.4870
ATOM   2546 HG12 ILE   165      26.780  29.816  36.405  0.0236 1.4870
ATOM   2547 HG13 ILE   165      26.355  30.941  37.495  0.0236 1.4870
ATOM   2548 HD13 ILE   165      29.053  30.075  37.027  0.0186 1.4870
ATOM   2549 HD12 ILE   165      28.426  31.495  36.524  0.0186 1.4870
ATOM   2550 HG23 ILE   165      24.762  29.115  38.252  0.0882 1.4870
ATOM   2551 HD11 ILE   165      28.620  31.208  38.119  0.0186 1.4870
ATOM   2552  N   PHE   166      26.354  31.944  40.257 -0.4157 1.8240
ATOM   2553  H   PHE   166      27.327  32.177  39.972  0.2719 0.6000
ATOM   2554  CA  PHE   166      25.469  33.007  40.694 -0.0024 1.9080
ATOM   2555  C   PHE   166      24.168  33.075  39.894  0.5973 1.9080
ATOM   2556  O   PHE   166      24.106  32.720  38.732 -0.5679 1.6612
ATOM   2557  CB  PHE   166      26.189  34.369  40.536 -0.0343 1.9080
ATOM   2558  CG  PHE   166      26.594  34.677  39.133  0.0118 1.9080
ATOM   2559  CD1 PHE   166      25.703  35.381  38.301 -0.1256 1.9080
ATOM   2560  CD2 PHE   166      27.825  34.348  38.620 -0.1256 1.9080
ATOM   2561  CE1 PHE   166      26.045  35.675  36.980 -0.1704 1.9080
ATOM   2562  CE2 PHE   166      28.157  34.649  37.294 -0.1704 1.9080
ATOM   2563  CZ  PHE   166      27.254  35.309  36.462 -0.1072 1.9080
ATOM   2564  HZ  PHE   166      27.493  35.504  35.520  0.1297 1.4590
ATOM   2565  HA  PHE   166      25.206  32.802  41.653  0.0978 1.3870
ATOM   2566  HE1 PHE   166      25.365  36.172  36.407  0.1430 1.4590
ATOM   2567  HE2 PHE   166      29.071  34.378  36.940  0.1430 1.4590
ATOM   2568  HD2 PHE   166      28.504  33.886  39.195  0.1330 1.4590
ATOM   2569  HD1 PHE   166      24.825  35.671  38.657  0.1330 1.4590
ATOM   2570  HB3 PHE   166      27.000  34.337  41.099  0.0295 1.4870
ATOM   2571  HB2 PHE   166      25.562  35.068  40.844  0.0295 1.4870
ATOM   2572  N   ASN   167      23.141  33.638  40.527 -0.4157 1.8240
ATOM   2573  H   ASN   167      23.231  33.868  41.537  0.2719 0.6000
ATOM   2574  CA  ASN   167      21.894  33.939  39.838  0.0143 1.9080
ATOM   2575  C   ASN   167      22.128  35.258  39.115  0.5973 1.9080
ATOM   2576  O   ASN   167      22.669  36.207  39.705 -0.5679 1.6612
ATOM   2577  CB  ASN   167      20.696  34.005  40.816 -0.2041 1.9080
ATOM   2578  CG  ASN   167      20.081  32.636  41.102  0.7130 1.9080
ATOM   2579  OD1 ASN   167      19.868  31.750  40.219 -0.5931 1.6612
ATOM   2580  ND2 ASN   167      19.763  32.263  42.358 -0.9191 1.8240
ATOM   2581 HD21 ASN   167      19.376  31.315  42.537  0.4196 0.6000
ATOM   2582 HD22 ASN   167      19.903  32.925  43.148  0.4196 0.6000
ATOM   2583  HA  ASN   167      21.763  33.247  39.145  0.1048 1.3870
ATOM   2584  HB3 ASN   167      19.999  34.588  40.411  0.0797 1.4870
ATOM   2585  HB2 ASN   167      21.018  34.394  41.673  0.0797 1.4870
ATOM   2586  N   GLN   168      21.842  35.330  37.840 -0.4157 1.8240
ATOM   2587  H   GLN   168      21.478  34.474  37.376  0.2719 0.6000
ATOM   2588  CA  GLN   168      21.997  36.509  37.040 -0.0031 1.9080
ATOM   2589  C   GLN   168      20.719  37.344  37.026  0.5973 1.9080
ATOM   2590  O   GLN   168      19.652  36.874  36.631 -0.5679 1.6612
ATOM   2591  CB  GLN   168      22.386  36.071  35.613 -0.0036 1.9080
ATOM   2592  CG  GLN   168      22.419  37.262  34.640 -0.0645 1.9080
ATOM   2593  CD  GLN   168      22.525  36.796  33.197  0.6951 1.9080
ATOM   2594  HG2 GLN   168      21.580  37.780  34.750  0.0352 1.4870
ATOM   2595  HA  GLN   168      22.725  37.081  37.445  0.0850 1.3870
ATOM   2596  HG3 GLN   168      23.209  37.822  34.857  0.0352 1.4870
ATOM   2597  HB3 GLN   168      21.714  35.423  35.283  0.0171 1.4870
ATOM   2598  HB2 GLN   168      23.289  35.669  35.637  0.0171 1.4870
ATOM   2599 HE22 GLN   168      24.402  37.555  32.883  0.4251 0.6000
ATOM   2600  OE1 GLN   168      21.536  36.180  32.741 -0.6086 1.6612
ATOM   2601  NE2 GLN   168      23.599  37.040  32.469 -0.9407 1.8240
ATOM   2602 HE21 GLN   168      23.642  36.717  31.481  0.4251 0.6000
ATOM   2603  N   LYS   169      20.816  38.580  37.486 -0.3479 1.8240
ATOM   2604  H   LYS   169      21.689  38.879  37.966  0.2747 0.6000
ATOM   2605  CA  LYS   169      19.709  39.542  37.330 -0.2400 1.9080
ATOM   2606  C   LYS   169      20.119  40.494  36.214  0.7341 1.9080
ATOM   2607  O   LYS   169      21.324  40.680  36.041 -0.5894 1.6612
ATOM   2608  CB  LYS   169      19.553  40.374  38.624 -0.0094 1.9080
ATOM   2609  CG  LYS   169      19.176  39.510  39.819  0.0187 1.9080
ATOM   2610  CD  LYS   169      17.889  39.984  40.503 -0.0479 1.9080
ATOM   2611  CE  LYS   169      17.118  38.774  41.024 -0.0143 1.9080
ATOM   2612  NZ  LYS   169      16.820  38.961  42.487 -0.3854 1.8240
ATOM   2613  HZ1 LYS   169      17.713  39.056  43.012  0.3400 0.6000
ATOM   2614  HZ2 LYS   169      16.247  39.819  42.616  0.3400 0.6000
ATOM   2615  HZ3 LYS   169      16.295  38.136  42.841  0.3400 0.6000
ATOM   2616  HA  LYS   169      18.896  39.051  37.056  0.1426 1.3870
ATOM   2617  HE2 LYS   169      16.264  38.693  40.528  0.1135 1.1000
ATOM   2618  HE3 LYS   169      17.672  37.960  40.908  0.1135 1.1000
ATOM   2619  HG2 LYS   169      19.043  38.564  39.512  0.0103 1.4870
ATOM   2620  HG3 LYS   169      19.921  39.533  40.490  0.0103 1.4870
ATOM   2621  HD3 LYS   169      17.332  40.454  39.842  0.0621 1.4870
ATOM   2622  HD2 LYS   169      18.128  40.560  41.265  0.0621 1.4870
ATOM   2623  HB3 LYS   169      18.837  41.039  38.474  0.0362 1.4870
ATOM   2624  HB2 LYS   169      20.418  40.813  38.810  0.0362 1.4870
ATOM   2625  N   ILE   170      19.217  41.120  35.469 -0.4157 1.8240
ATOM   2626  H   ILE   170      18.212  40.897  35.620  0.2719 0.6000
ATOM   2627  CA  ILE   170      19.559  42.099  34.455 -0.0597 1.9080
ATOM   2628  C   ILE   170      19.009  43.443  34.924  0.5973 1.9080
ATOM   2629  O   ILE   170      17.816  43.495  35.225 -0.5679 1.6612
ATOM   2630  CB  ILE   170      18.988  41.749  33.067  0.1303 1.9080
ATOM   2631  CG1 ILE   170      19.513  40.374  32.644 -0.0430 1.9080
ATOM   2632  CG2 ILE   170      19.368  42.845  32.084 -0.3204 1.9080
ATOM   2633  CD1 ILE   170      20.975  40.265  32.230 -0.0660 1.9080
ATOM   2634  HA  ILE   170      20.548  42.182  34.461  0.0869 1.3870
ATOM   2635 HG22 ILE   170      18.983  42.626  31.189  0.0882 1.4870
ATOM   2636 HG21 ILE   170      19.001  43.714  32.410  0.0882 1.4870
ATOM   2637  HB  ILE   170      18.005  41.692  33.146  0.0187 1.4870
ATOM   2638 HG12 ILE   170      19.349  39.724  33.408  0.0236 1.4870
ATOM   2639 HG13 ILE   170      18.941  40.046  31.870  0.0236 1.4870
ATOM   2640 HD13 ILE   170      21.552  40.544  32.994  0.0186 1.4870
ATOM   2641 HD12 ILE   170      21.174  39.320  31.983  0.0186 1.4870
ATOM   2642 HG23 ILE   170      20.363  42.896  32.024  0.0882 1.4870
ATOM   2643 HD11 ILE   170      21.138  40.861  31.448  0.0186 1.4870
ATOM   2644  N   CYS   171      19.880  44.414  35.200 -0.4157 1.8240
ATOM   2645  H   CYS   171      20.892  44.294  34.994  0.2719 0.6000
ATOM   2646  CA  CYS   171      19.374  45.671  35.807  0.0213 1.9080
ATOM   2647  C   CYS   171      19.836  46.798  34.924  0.5973 1.9080
ATOM   2648  O   CYS   171      21.029  46.874  34.581 -0.5679 1.6612
ATOM   2649  CB  CYS   171      19.920  45.833  37.229 -0.1231 1.9080
ATOM   2650  SG  CYS   171      19.233  47.295  38.093 -0.3119 2.0000
ATOM   2651  HA  CYS   171      18.385  45.632  35.794  0.1124 1.3870
ATOM   2652  HB3 CYS   171      20.902  45.945  37.179  0.1112 1.3870
ATOM   2653  HB2 CYS   171      19.678  45.030  37.753  0.1112 1.3870
ATOM   2654  HG  CYS   171      18.634  47.786  37.466  0.1933 0.6000
ATOM   2655  N   GLY   172      18.888  47.538  34.342 -0.4157 1.8240
ATOM   2656  H   GLY   172      17.884  47.370  34.556  0.2719 0.6000
ATOM   2657  CA  GLY   172      19.280  48.596  33.393 -0.0252 1.9080
ATOM   2658  C   GLY   172      19.996  48.027  32.182  0.5973 1.9080
ATOM   2659  O   GLY   172      20.862  48.676  31.555 -0.5679 1.6612
ATOM   2660  HA2 GLY   172      18.453  49.092  33.096  0.0698 1.3870
ATOM   2661  HA3 GLY   172      19.883  49.252  33.866  0.0698 1.3870
ATOM   2662  N   GLY   173      19.659  46.833  31.743 -0.4157 1.8240
ATOM   2663  H   GLY   173      18.870  46.371  32.239  0.2719 0.6000
ATOM   2664  CA  GLY   173      20.243  46.093  30.669 -0.0252 1.9080
ATOM   2665  C   GLY   173      21.624  45.494  30.977  0.5973 1.9080
ATOM   2666  O   GLY   173      22.254  44.929  30.065 -0.5679 1.6612
ATOM   2667  HA2 GLY   173      19.619  45.329  30.390  0.0698 1.3870
ATOM   2668  HA3 GLY   173      20.332  46.690  29.840  0.0698 1.3870
ATOM   2669  N   TRP   174      22.129  45.516  32.199 -0.4157 1.8240
ATOM   2670  H   TRP   174      21.575  45.981  32.946  0.2719 0.6000
ATOM   2671  CA  TRP   174      23.401  44.935  32.563 -0.0275 1.9080
ATOM   2672  C   TRP   174      23.268  43.699  33.457  0.5973 1.9080
ATOM   2673  O   TRP   174      22.390  43.644  34.318 -0.5679 1.6612
ATOM   2674  CB  TRP   174      24.267  45.936  33.369 -0.0050 1.9080
ATOM   2675  CG  TRP   174      24.612  47.241  32.729 -0.1415 1.9080
ATOM   2676  CD1 TRP   174      23.862  48.403  32.774 -0.1638 1.9080
ATOM   2677  CD2 TRP   174      25.761  47.563  31.970  0.1243 1.9080
ATOM   2678  NE1 TRP   174      24.493  49.408  32.090 -0.3418 1.8240
ATOM   2679  HE1 TRP   174      24.150  50.385  31.993  0.3412 0.6000
ATOM   2680  CE2 TRP   174      25.651  48.909  31.556  0.1380 1.9080
ATOM   2681  CE3 TRP   174      26.889  46.835  31.573 -0.2387 1.9080
ATOM   2682  CZ2 TRP   174      26.650  49.532  30.807 -0.2601 1.9080
ATOM   2683  CZ3 TRP   174      27.868  47.444  30.826 -0.1972 1.9080
ATOM   2684  CH2 TRP   174      27.752  48.801  30.441 -0.1134 1.9080
ATOM   2685  HH2 TRP   174      28.477  49.211  29.906  0.1417 1.4590
ATOM   2686  HA  TRP   174      23.866  44.637  31.710  0.1123 1.3870
ATOM   2687  HE3 TRP   174      26.983  45.868  31.835  0.1700 1.4590
ATOM   2688  HZ3 TRP   174      28.672  46.930  30.548  0.1447 1.4590
ATOM   2689  HZ2 TRP   174      26.549  50.504  30.546  0.1572 1.4590
ATOM   2690  HD1 TRP   174      22.984  48.488  33.242  0.2062 1.4090
ATOM   2691  HB3 TRP   174      25.136  45.477  33.604  0.0339 1.4870
ATOM   2692  HB2 TRP   174      23.783  46.143  34.231  0.0339 1.4870
ATOM   2693  N   GLN   175      24.254  42.781  33.379 -0.4157 1.8240
ATOM   2694  H   GLN   175      25.007  42.852  32.665  0.2719 0.6000
ATOM   2695  CA  GLN   175      24.215  41.675  34.350 -0.0031 1.9080
ATOM   2696  C   GLN   175      24.579  42.163  35.748  0.5973 1.9080
ATOM   2697  O   GLN   175      25.544  42.962  35.880 -0.5679 1.6612
ATOM   2698  CB  GLN   175      25.213  40.580  33.914 -0.0036 1.9080
ATOM   2699  CG  GLN   175      25.666  39.610  35.018 -0.0645 1.9080
ATOM   2700  CD  GLN   175      26.534  38.493  34.493  0.6951 1.9080
ATOM   2701  HG2 GLN   175      26.181  40.131  35.698  0.0352 1.4870
ATOM   2702  HA  GLN   175      23.272  41.327  34.378  0.0850 1.3870
ATOM   2703  HG3 GLN   175      24.850  39.219  35.442  0.0352 1.4870
ATOM   2704  HB3 GLN   175      26.035  41.027  33.542  0.0171 1.4870
ATOM   2705  HB2 GLN   175      24.789  40.035  33.182  0.0171 1.4870
ATOM   2706 HE22 GLN   175      28.003  38.974  35.896  0.4251 0.6000
ATOM   2707  OE1 GLN   175      26.206  37.757  33.555 -0.6086 1.6612
ATOM   2708  NE2 GLN   175      27.741  38.347  35.108 -0.9407 1.8240
ATOM   2709 HE21 GLN   175      28.401  37.609  34.790  0.4251 0.6000
ATOM   2710  N   MET   176      23.945  41.614  36.753 -0.4157 1.8240
ATOM   2711  H   MET   176      23.162  40.974  36.509  0.2719 0.6000
ATOM   2712  CA  MET   176      24.207  41.794  38.159 -0.0237 1.9080
ATOM   2713  C   MET   176      24.291  40.361  38.769  0.5973 1.9080
ATOM   2714  O   MET   176      23.461  39.545  38.348 -0.5679 1.6612
ATOM   2715  CB  MET   176      23.050  42.435  38.924  0.0342 1.9080
ATOM   2716  CG  MET   176      22.693  43.839  38.496  0.0018 1.9080
ATOM   2717  SD  MET   176      24.153  44.884  38.479 -0.2737 2.0000
ATOM   2718  CE  MET   176      23.819  45.993  39.848 -0.0536 1.9080
ATOM   2719  HG2 MET   176      22.263  43.803  37.574  0.0440 1.3870
ATOM   2720  HE1 MET   176      24.494  46.732  39.853  0.0684 1.3870
ATOM   2721  HE2 MET   176      22.902  46.381  39.748  0.0684 1.3870
ATOM   2722  HE3 MET   176      23.874  45.487  40.710  0.0684 1.3870
ATOM   2723  HB2 MET   176      22.228  41.848  38.821  0.0241 1.4870
ATOM   2724  HG3 MET   176      21.990  44.210  39.132  0.0440 1.3870
ATOM   2725  HA  MET   176      25.093  42.210  38.278  0.0880 1.3870
ATOM   2726  HB3 MET   176      23.283  42.449  39.912  0.0241 1.4870
ATOM   2727  N   GLU   177      25.236  40.077  39.625 -0.5163 1.8240
ATOM   2728  H   GLU   177      25.920  40.816  39.885  0.2936 0.6000
ATOM   2729  CA  GLU   177      25.360  38.757  40.225  0.0397 1.9080
ATOM   2730  C   GLU   177      24.831  38.744  41.655  0.5366 1.9080
ATOM   2731  O   GLU   177      25.081  39.686  42.427 -0.5819 1.6612
ATOM   2732  CB  GLU   177      26.817  38.295  40.209  0.0560 1.9080
ATOM   2733  CG  GLU   177      27.494  38.375  38.850  0.0136 1.9080
ATOM   2734  CD  GLU   177      28.201  39.662  38.508  0.8054 1.9080
ATOM   2735  OE1 GLU   177      28.508  40.477  39.432 -0.8188 1.6612
ATOM   2736  OE2 GLU   177      28.564  39.894  37.346 -0.8188 1.6612
ATOM   2737  HG2 GLU   177      28.172  37.638  38.802 -0.0425 1.4870
ATOM   2738  HA  GLU   177      24.849  38.083  39.674  0.1105 1.3870
ATOM   2739  HG3 GLU   177      26.794  38.222  38.149 -0.0425 1.4870
ATOM   2740  HB3 GLU   177      26.836  37.351  40.497 -0.0173 1.4870
ATOM   2741  HB2 GLU   177      27.322  38.875  40.828 -0.0173 1.4870
ATOM   2742  N   GLU   178      24.047  37.726  41.957 -0.5163 1.8240
ATOM   2743  H   GLU   178      23.833  37.040  41.205  0.2936 0.6000
ATOM   2744  CA  GLU   178      23.460  37.497  43.274  0.0397 1.9080
ATOM   2745  C   GLU   178      23.874  36.090  43.739  0.5366 1.9080
ATOM   2746  O   GLU   178      23.843  35.182  42.917 -0.5819 1.6612
ATOM   2747  CB  GLU   178      21.934  37.508  43.274  0.0560 1.9080
ATOM   2748  CG  GLU   178      21.232  38.835  43.250  0.0136 1.9080
ATOM   2749  CD  GLU   178      19.764  38.831  43.659  0.8054 1.9080
ATOM   2750  OE1 GLU   178      19.082  37.778  43.809 -0.8188 1.6612
ATOM   2751  OE2 GLU   178      19.214  39.943  43.843 -0.8188 1.6612
ATOM   2752  HG2 GLU   178      21.704  39.456  43.874 -0.0425 1.4870
ATOM   2753  HA  GLU   178      23.798  38.170  43.921  0.1105 1.3870
ATOM   2754  HG3 GLU   178      21.271  39.201  42.321 -0.0425 1.4870
ATOM   2755  HB3 GLU   178      21.635  37.020  44.099 -0.0173 1.4870
ATOM   2756  HB2 GLU   178      21.635  36.991  42.466 -0.0173 1.4870
ATOM   2757  N   ALA   179      24.156  35.881  45.011 -0.4157 1.8240
ATOM   2758  H   ALA   179      24.099  36.660  45.697  0.2719 0.6000
ATOM   2759  CA  ALA   179      24.547  34.549  45.442  0.0337 1.9080
ATOM   2760  C   ALA   179      23.362  33.579  45.259  0.5973 1.9080
ATOM   2761  O   ALA   179      22.253  33.972  45.567 -0.5679 1.6612
ATOM   2762  CB  ALA   179      24.950  34.522  46.925 -0.1825 1.9080
ATOM   2763  HA  ALA   179      25.304  34.226  44.874  0.0823 1.3870
ATOM   2764  HB1 ALA   179      25.839  34.079  47.014  0.0603 1.4870
ATOM   2765  HB3 ALA   179      25.003  35.457  47.266  0.0603 1.4870
ATOM   2766  HB2 ALA   179      24.265  34.012  47.440  0.0603 1.4870
ATOM   2767  N   ASP   180      23.635  32.445  44.689 -0.5163 1.8240
ATOM   2768  H   ASP   180      24.606  32.275  44.357  0.2936 0.6000
ATOM   2769  CA  ASP   180      22.622  31.383  44.491  0.0381 1.9080
ATOM   2770  C   ASP   180      22.593  30.529  45.773  0.5366 1.9080
ATOM   2771  O   ASP   180      23.333  29.567  45.956 -0.5819 1.6612
ATOM   2772  CB  ASP   180      23.095  30.576  43.290 -0.0303 1.9080
ATOM   2773  CG  ASP   180      22.636  29.131  43.178  0.7994 1.9080
ATOM   2774  OD1 ASP   180      21.401  28.936  43.113 -0.8014 1.6612
ATOM   2775  OD2 ASP   180      23.539  28.247  43.198 -0.8014 1.6612
ATOM   2776  HA  ASP   180      21.741  31.830  44.420  0.0880 1.3870
ATOM   2777  HB3 ASP   180      24.111  30.584  43.291 -0.0122 1.4870
ATOM   2778  HB2 ASP   180      22.797  31.066  42.451 -0.0122 1.4870
ATOM   2779  N   ASP   181      21.727  30.890  46.697 -0.5163 1.8240
ATOM   2780  H   ASP   181      21.096  31.690  46.489  0.2936 0.6000
ATOM   2781  CA  ASP   181      21.599  30.234  48.000  0.0381 1.9080
ATOM   2782  C   ASP   181      20.684  29.014  47.824  0.5366 1.9080
ATOM   2783  O   ASP   181      19.626  29.027  48.455 -0.5819 1.6612
ATOM   2784  CB  ASP   181      20.957  31.195  49.007 -0.0303 1.9080
ATOM   2785  CG  ASP   181      21.010  30.773  50.443  0.7994 1.9080
ATOM   2786  OD1 ASP   181      21.777  29.851  50.838 -0.8014 1.6612
ATOM   2787  OD2 ASP   181      20.270  31.384  51.244 -0.8014 1.6612
ATOM   2788  HA  ASP   181      22.497  29.889  48.249  0.0880 1.3870
ATOM   2789  HB3 ASP   181      19.993  31.315  48.735 -0.0122 1.4870
ATOM   2790  HB2 ASP   181      21.421  32.086  48.909 -0.0122 1.4870
ATOM   2791  N   TRP   182      21.194  28.009  47.118 -0.4157 1.8240
ATOM   2792  H   TRP   182      22.198  28.025  46.847  0.2719 0.6000
ATOM   2793  CA  TRP   182      20.342  26.870  46.717 -0.0275 1.9080
ATOM   2794  C   TRP   182      19.923  26.008  47.901  0.5973 1.9080
ATOM   2795  O   TRP   182      18.952  25.228  47.753 -0.5679 1.6612
ATOM   2796  CB  TRP   182      21.000  26.037  45.618 -0.0050 1.9080
ATOM   2797  CG  TRP   182      22.147  25.194  46.062 -0.1415 1.9080
ATOM   2798  CD1 TRP   182      23.385  25.671  46.481 -0.1638 1.9080
ATOM   2799  CD2 TRP   182      22.241  23.776  46.172  0.1243 1.9080
ATOM   2800  NE1 TRP   182      24.212  24.608  46.864 -0.3418 1.8240
ATOM   2801  HE1 TRP   182      25.183  24.684  47.228  0.3412 0.6000
ATOM   2802  CE2 TRP   182      23.501  23.442  46.669  0.1380 1.9080
ATOM   2803  CE3 TRP   182      21.338  22.729  45.884 -0.2387 1.9080
ATOM   2804  CZ2 TRP   182      23.957  22.128  46.834 -0.2601 1.9080
ATOM   2805  CZ3 TRP   182      21.775  21.437  46.083 -0.1972 1.9080
ATOM   2806  CH2 TRP   182      23.038  21.120  46.574 -0.1134 1.9080
ATOM   2807  HH2 TRP   182      23.284  20.175  46.739  0.1417 1.4590
ATOM   2808  HA  TRP   182      19.504  27.255  46.304  0.1123 1.3870
ATOM   2809  HE3 TRP   182      20.427  22.920  45.553  0.1700 1.4590
ATOM   2810  HZ3 TRP   182      21.138  20.680  45.857  0.1447 1.4590
ATOM   2811  HZ2 TRP   182      24.887  21.939  47.120  0.1572 1.4590
ATOM   2812  HD1 TRP   182      23.647  26.626  46.506  0.2062 1.4090
ATOM   2813  HB3 TRP   182      21.341  26.654  44.908  0.0339 1.4870
ATOM   2814  HB2 TRP   182      20.314  25.424  45.226  0.0339 1.4870
ATOM   2815  N   LEU   183      20.562  26.142  49.055 -0.4157 1.8240
ATOM   2816  H   LEU   183      21.294  26.876  49.140  0.2719 0.6000
ATOM   2817  CA  LEU   183      20.279  25.308  50.196 -0.0518 1.9080
ATOM   2818  C   LEU   183      19.372  25.953  51.217  0.5973 1.9080
ATOM   2819  O   LEU   183      19.059  25.345  52.252 -0.5679 1.6612
ATOM   2820  CB  LEU   183      21.592  24.848  50.878 -0.1102 1.9080
ATOM   2821  CG  LEU   183      22.487  23.908  50.075  0.3531 1.9080
ATOM   2822  CD1 LEU   183      23.826  23.666  50.744 -0.4121 1.9080
ATOM   2823  CD2 LEU   183      21.831  22.514  49.894 -0.4121 1.9080
ATOM   2824 HD22 LEU   183      20.968  22.626  49.411  0.1000 1.4870
ATOM   2825 HD23 LEU   183      22.447  21.936  49.367  0.1000 1.4870
ATOM   2826 HD21 LEU   183      21.672  22.116  50.792  0.1000 1.4870
ATOM   2827 HD13 LEU   183      23.683  23.256  51.646  0.1000 1.4870
ATOM   2828 HD12 LEU   183      24.377  23.046  50.183  0.1000 1.4870
ATOM   2829 HD11 LEU   183      24.312  24.535  50.850  0.1000 1.4870
ATOM   2830  HA  LEU   183      19.831  24.450  49.868  0.0922 1.3870
ATOM   2831  HG  LEU   183      22.638  24.306  49.160 -0.0361 1.4870
ATOM   2832  HB3 LEU   183      21.340  24.382  51.721  0.0457 1.4870
ATOM   2833  HB2 LEU   183      22.121  25.668  51.085  0.0457 1.4870
ATOM   2834  N   ARG   184      18.842  27.132  50.927 -0.3479 1.8240
ATOM   2835  H   ARG   184      19.020  27.551  49.992  0.2747 0.6000
ATOM   2836  CA  ARG   184      18.016  27.857  51.884 -0.2637 1.9080
ATOM   2837  C   ARG   184      16.866  27.039  52.470  0.7341 1.9080
ATOM   2838  O   ARG   184      16.688  27.013  53.701 -0.5894 1.6612
ATOM   2839  CB  ARG   184      17.442  29.141  51.246 -0.0007 1.9080
ATOM   2840  CG  ARG   184      16.494  29.828  52.227  0.0390 1.9080
ATOM   2841  CD  ARG   184      15.865  31.070  51.621  0.0486 1.9080
ATOM   2842  NE  ARG   184      14.575  31.290  52.280 -0.5295 1.8240
ATOM   2843  HE  ARG   184      13.981  30.461  52.482  0.3456 0.6000
ATOM   2844  CZ  ARG   184      14.120  32.488  52.635  0.8076 1.9080
ATOM   2845  NH1 ARG   184      14.896  33.549  52.396 -0.8627 1.8240
ATOM   2846 HH11 ARG   184      15.825  33.423  51.945  0.4478 0.6000
ATOM   2847 HH12 ARG   184      14.571  34.501  52.661  0.4478 0.6000
ATOM   2848  NH2 ARG   184      12.938  32.586  53.227 -0.8627 1.8240
ATOM   2849 HH21 ARG   184      12.376  31.731  53.410  0.4478 0.6000
ATOM   2850 HH22 ARG   184      12.573  33.518  53.509  0.4478 0.6000
ATOM   2851  HG3 ARG   184      17.003  30.100  53.040  0.0285 1.4870
ATOM   2852  HA  ARG   184      18.609  28.171  52.653  0.1560 1.3870
ATOM   2853  HG2 ARG   184      15.764  29.197  52.476  0.0285 1.4870
ATOM   2854  HD3 ARG   184      15.721  30.909  50.665  0.0687 1.3870
ATOM   2855  HD2 ARG   184      16.455  31.833  51.794  0.0687 1.3870
ATOM   2856  HB3 ARG   184      16.934  28.888  50.452  0.0327 1.4870
ATOM   2857  HB2 ARG   184      18.184  29.747  51.057  0.0327 1.4870
ATOM   2858  N   TYR   185      16.129  26.352  51.599 -0.4157 1.8240
ATOM   2859  H   TYR   185      16.332  26.399  50.580  0.2719 0.6000
ATOM   2860  CA  TYR   185      15.023  25.526  52.105 -0.0014 1.9080
ATOM   2861  C   TYR   185      15.416  24.073  52.277  0.5973 1.9080
ATOM   2862  O   TYR   185      14.548  23.231  52.519 -0.5679 1.6612
ATOM   2863  CB  TYR   185      13.814  25.623  51.153 -0.0152 1.9080
ATOM   2864  CG  TYR   185      13.256  27.024  51.096 -0.0011 1.9080
ATOM   2865  CD1 TYR   185      12.367  27.489  52.054 -0.1906 1.9080
ATOM   2866  CD2 TYR   185      13.615  27.876  50.056 -0.1906 1.9080
ATOM   2867  CE1 TYR   185      11.855  28.772  52.005 -0.2341 1.9080
ATOM   2868  CE2 TYR   185      13.115  29.152  49.989 -0.2341 1.9080
ATOM   2869  CZ  TYR   185      12.246  29.583  50.971  0.3226 1.9080
ATOM   2870  OH  TYR   185      11.743  30.872  50.888 -0.5579 1.7210
ATOM   2871  HA  TYR   185      14.752  25.893  53.009  0.0876 1.3870
ATOM   2872  HE1 TYR   185      11.223  29.094  52.702  0.1656 1.4590
ATOM   2873  HE2 TYR   185      13.372  29.764  49.243  0.1656 1.4590
ATOM   2874  HD2 TYR   185      14.246  27.548  49.354  0.1699 1.4590
ATOM   2875  HD1 TYR   185      12.087  26.878  52.804  0.1699 1.4590
ATOM   2876  HB3 TYR   185      13.111  25.017  51.489  0.0295 1.4870
ATOM   2877  HB2 TYR   185      14.115  25.365  50.249  0.0295 1.4870
ATOM   2878  HH  TYR   185      11.480  31.175  51.800  0.3992 0.0000
ATOM   2879  N   GLY   186      16.685  23.759  52.240 -0.4157 1.8240
ATOM   2880  H   GLY   186      17.375  24.523  52.093  0.2719 0.6000
ATOM   2881  CA  GLY   186      17.187  22.400  52.393 -0.0252 1.9080
ATOM   2882  C   GLY   186      17.236  21.691  51.023  0.5973 1.9080
ATOM   2883  O   GLY   186      16.701  22.092  49.975 -0.5679 1.6612
ATOM   2884  HA2 GLY   186      18.111  22.419  52.780  0.0698 1.3870
ATOM   2885  HA3 GLY   186      16.586  21.881  53.004  0.0698 1.3870
ATOM   2886  N   ASN   187      17.910  20.548  51.045 -0.4157 1.8240
ATOM   2887  H   ASN   187      18.359  20.260  51.938  0.2719 0.6000
ATOM   2888  CA  ASN   187      18.057  19.670  49.885  0.0143 1.9080
ATOM   2889  C   ASN   187      17.551  18.326  50.387  0.5973 1.9080
ATOM   2890  O   ASN   187      18.191  17.653  51.205 -0.5679 1.6612
ATOM   2891  CB  ASN   187      19.540  19.654  49.457 -0.2041 1.9080
ATOM   2892  CG  ASN   187      19.841  18.591  48.421  0.7130 1.9080
ATOM   2893  HA  ASN   187      17.426  19.981  49.201  0.1048 1.3870
ATOM   2894  HB3 ASN   187      20.092  19.480  50.267  0.0797 1.4870
ATOM   2895  HB2 ASN   187      19.760  20.547  49.076  0.0797 1.4870
ATOM   2896  OD1 ASN   187      18.940  17.834  47.980 -0.5931 1.6612
ATOM   2897  ND2 ASN   187      21.125  18.489  48.017 -0.9191 1.8240
ATOM   2898 HD22 ASN   187      21.844  19.133  48.404  0.4196 0.6000
ATOM   2899 HD21 ASN   187      21.395  17.767  47.319  0.4196 0.6000
ATOM   2900  N   PRO   188      16.367  17.900  49.952 -0.2548 1.8240
ATOM   2901  CA  PRO   188      15.796  16.665  50.482 -0.0266 1.9080
ATOM   2902  C   PRO   188      16.415  15.409  49.894  0.5896 1.9080
ATOM   2903  O   PRO   188      16.181  14.319  50.436 -0.5748 1.6612
ATOM   2904  CB  PRO   188      14.310  16.786  50.121 -0.0070 1.9080
ATOM   2905  CG  PRO   188      14.307  17.545  48.866  0.0189 1.9080
ATOM   2906  CD  PRO   188      15.444  18.611  49.041  0.0192 1.9080
ATOM   2907  HG2 PRO   188      14.521  16.973  48.076  0.0213 1.4870
ATOM   2908  HA  PRO   188      15.859  16.652  51.500  0.0641 1.3870
ATOM   2909  HD3 PRO   188      15.080  19.426  49.458  0.0391 1.3870
ATOM   2910  HD2 PRO   188      15.867  18.797  48.173  0.0391 1.3870
ATOM   2911  HG3 PRO   188      13.442  18.019  48.712  0.0213 1.4870
ATOM   2912  HB3 PRO   188      13.815  17.268  50.849  0.0253 1.4870
ATOM   2913  HB2 PRO   188      13.907  15.873  50.005  0.0253 1.4870
ATOM   2914  N   TRP   189      17.227  15.528  48.866 -0.4157 1.8240
ATOM   2915  H   TRP   189      17.480  16.491  48.565  0.2719 0.6000
ATOM   2916  CA  TRP   189      17.799  14.419  48.117 -0.0275 1.9080
ATOM   2917  C   TRP   189      19.061  13.900  48.772  0.5973 1.9080
ATOM   2918  O   TRP   189      19.200  12.666  48.908 -0.5679 1.6612
ATOM   2919  CB  TRP   189      18.067  14.801  46.623 -0.0050 1.9080
ATOM   2920  CG  TRP   189      16.820  15.409  46.034 -0.1415 1.9080
ATOM   2921  CD1 TRP   189      16.653  16.700  45.663 -0.1638 1.9080
ATOM   2922  CD2 TRP   189      15.577  14.748  45.748  0.1243 1.9080
ATOM   2923  NE1 TRP   189      15.376  16.930  45.223 -0.3418 1.8240
ATOM   2924  HE1 TRP   189      14.986  17.843  44.913  0.3412 0.6000
ATOM   2925  CE2 TRP   189      14.698  15.717  45.268  0.1380 1.9080
ATOM   2926  CE3 TRP   189      15.140  13.425  45.910 -0.2387 1.9080
ATOM   2927  CZ2 TRP   189      13.386  15.449  44.842 -0.2601 1.9080
ATOM   2928  CZ3 TRP   189      13.822  13.122  45.510 -0.1972 1.9080
ATOM   2929  CH2 TRP   189      12.992  14.139  45.021 -0.1134 1.9080
ATOM   2930  HH2 TRP   189      12.032  13.889  44.782  0.1417 1.4590
ATOM   2931  HA  TRP   189      17.123  13.669  48.116  0.1123 1.3870
ATOM   2932  HE3 TRP   189      15.719  12.725  46.285  0.1700 1.4590
ATOM   2933  HZ3 TRP   189      13.501  12.196  45.581  0.1447 1.4590
ATOM   2934  HZ2 TRP   189      12.816  16.143  44.456  0.1572 1.4590
ATOM   2935  HD1 TRP   189      17.372  17.407  45.703  0.2062 1.4090
ATOM   2936  HB3 TRP   189      18.267  13.989  46.130  0.0339 1.4870
ATOM   2937  HB2 TRP   189      18.768  15.471  46.599  0.0339 1.4870
ATOM   2938  N   GLU   190      19.919  14.822  49.240 -0.5163 1.8240
ATOM   2939  H   GLU   190      19.720  15.841  49.179  0.2936 0.6000
ATOM   2940  CA  GLU   190      21.153  14.305  49.842  0.0397 1.9080
ATOM   2941  C   GLU   190      20.969  13.738  51.231  0.5366 1.9080
ATOM   2942  O   GLU   190      20.011  14.085  51.943 -0.5819 1.6612
ATOM   2943  CB  GLU   190      22.144  15.494  49.905  0.0560 1.9080
ATOM   2944  CG  GLU   190      21.690  16.501  50.936  0.0136 1.9080
ATOM   2945  CD  GLU   190      22.518  17.761  51.057  0.8054 1.9080
ATOM   2946  OE1 GLU   190      23.386  18.056  50.233 -0.8188 1.6612
ATOM   2947  OE2 GLU   190      22.253  18.469  52.050 -0.8188 1.6612
ATOM   2948  HG2 GLU   190      20.757  16.780  50.709 -0.0425 1.4870
ATOM   2949  HA  GLU   190      21.544  13.589  49.229  0.1105 1.3870
ATOM   2950  HG3 GLU   190      21.696  16.056  51.831 -0.0425 1.4870
ATOM   2951  HB3 GLU   190      22.138  15.920  49.036 -0.0173 1.4870
ATOM   2952  HB2 GLU   190      23.002  15.139  50.180 -0.0173 1.4870
ATOM   2953  N   LYS   191      21.940  12.939  51.655 -0.3479 1.8240
ATOM   2954  H   LYS   191      22.672  12.663  50.969  0.2747 0.6000
ATOM   2955  CA  LYS   191      22.055  12.420  53.014 -0.2400 1.9080
ATOM   2956  C   LYS   191      23.435  12.825  53.568  0.7341 1.9080
ATOM   2957  O   LYS   191      24.480  12.358  53.071 -0.5894 1.6612
ATOM   2958  CB  LYS   191      21.971  10.881  53.078 -0.0094 1.9080
ATOM   2959  CG  LYS   191      22.060  10.295  54.487  0.0187 1.9080
ATOM   2960  CD  LYS   191      20.899  10.766  55.352 -0.0479 1.9080
ATOM   2961  CE  LYS   191      20.949  10.352  56.815 -0.0143 1.9080
ATOM   2962  NZ  LYS   191      21.953  11.161  57.605 -0.3854 1.8240
ATOM   2963  HZ1 LYS   191      22.901  11.027  57.199  0.3400 0.6000
ATOM   2964  HZ2 LYS   191      21.695  12.168  57.563  0.3400 0.6000
ATOM   2965  HZ3 LYS   191      21.951  10.843  58.595  0.3400 0.6000
ATOM   2966  HA  LYS   191      21.354  12.833  53.586  0.1426 1.3870
ATOM   2967  HE2 LYS   191      20.043  10.479  57.226  0.1135 1.1000
ATOM   2968  HE3 LYS   191      21.202   9.383  56.876  0.1135 1.1000
ATOM   2969  HG2 LYS   191      22.035   9.299  54.425  0.0103 1.4870
ATOM   2970  HG3 LYS   191      22.917  10.587  54.906  0.0103 1.4870
ATOM   2971  HD3 LYS   191      20.037  10.413  54.953  0.0621 1.4870
ATOM   2972  HD2 LYS   191      20.859  11.778  55.311  0.0621 1.4870
ATOM   2973  HB3 LYS   191      22.723  10.509  52.535  0.0362 1.4870
ATOM   2974  HB2 LYS   191      21.099  10.603  52.678  0.0362 1.4870
ATOM   2975  N   ALA   192      23.437  13.609  54.618 -0.4157 1.8240
ATOM   2976  H   ALA   192      22.522  13.969  54.956  0.2719 0.6000
ATOM   2977  CA  ALA   192      24.635  14.010  55.344  0.0337 1.9080
ATOM   2978  C   ALA   192      25.244  12.734  55.885  0.5973 1.9080
ATOM   2979  O   ALA   192      24.556  11.855  56.490 -0.5679 1.6612
ATOM   2980  CB  ALA   192      24.338  14.968  56.513 -0.1825 1.9080
ATOM   2981  HA  ALA   192      25.271  14.429  54.712  0.0823 1.3870
ATOM   2982  HB1 ALA   192      25.114  14.967  57.139  0.0603 1.4870
ATOM   2983  HB3 ALA   192      24.194  15.886  56.152  0.0603 1.4870
ATOM   2984  HB2 ALA   192      23.519  14.657  56.988  0.0603 1.4870
ATOM   2985  N   ARG   193      26.553  12.551  55.775 -0.3479 1.8240
ATOM   2986  H   ARG   193      27.098  13.246  55.226  0.2747 0.6000
ATOM   2987  CA  ARG   193      27.270  11.446  56.371 -0.2637 1.9080
ATOM   2988  C   ARG   193      28.426  11.946  57.239  0.7341 1.9080
ATOM   2989  O   ARG   193      29.604  11.607  57.009 -0.5894 1.6612
ATOM   2990  CB  ARG   193      27.846  10.514  55.271 -0.0007 1.9080
ATOM   2991  CG  ARG   193      26.841   9.830  54.339  0.0390 1.9080
ATOM   2992  CD  ARG   193      25.922   8.872  55.064  0.0486 1.9080
ATOM   2993  NE  ARG   193      25.208   7.995  54.106 -0.5295 1.8240
ATOM   2994  HE  ARG   193      25.554   7.901  53.130  0.3456 0.6000
ATOM   2995  CZ  ARG   193      24.117   7.323  54.496  0.8076 1.9080
ATOM   2996  NH1 ARG   193      23.638   7.433  55.728 -0.8627 1.8240
ATOM   2997 HH11 ARG   193      24.111   8.052  56.417  0.4478 0.6000
ATOM   2998 HH12 ARG   193      22.789   6.900  56.005  0.4478 0.6000
ATOM   2999  NH2 ARG   193      23.503   6.488  53.635 -0.8627 1.8240
ATOM   3000 HH21 ARG   193      23.876   6.367  52.672  0.4478 0.6000
ATOM   3001 HH22 ARG   193      22.656   5.964  53.934  0.4478 0.6000
ATOM   3002  HG3 ARG   193      27.343   9.318  53.639  0.0285 1.4870
ATOM   3003  HA  ARG   193      26.641  10.918  56.956  0.1560 1.3870
ATOM   3004  HG2 ARG   193      26.281  10.531  53.893  0.0285 1.4870
ATOM   3005  HD3 ARG   193      25.254   9.397  55.573  0.0687 1.3870
ATOM   3006  HD2 ARG   193      26.465   8.306  55.669  0.0687 1.3870
ATOM   3007  HB3 ARG   193      28.380   9.796  55.730  0.0327 1.4870
ATOM   3008  HB2 ARG   193      28.469  11.063  54.704  0.0327 1.4870
ATOM   3009  N   PRO   194      28.153  12.567  58.360 -0.2548 1.8240
ATOM   3010  CA  PRO   194      29.152  13.153  59.256 -0.0266 1.9080
ATOM   3011  C   PRO   194      30.076  12.092  59.854  0.5896 1.9080
ATOM   3012  O   PRO   194      31.266  12.339  60.070 -0.5748 1.6612
ATOM   3013  CB  PRO   194      28.353  13.816  60.357 -0.0070 1.9080
ATOM   3014  CG  PRO   194      26.973  13.194  60.301  0.0189 1.9080
ATOM   3015  CD  PRO   194      26.793  13.015  58.806  0.0192 1.9080
ATOM   3016  HG2 PRO   194      26.968  12.326  60.766  0.0213 1.4870
ATOM   3017  HA  PRO   194      29.689  13.863  58.777  0.0641 1.3870
ATOM   3018  HD3 PRO   194      26.553  13.871  58.361  0.0391 1.3870
ATOM   3019  HD2 PRO   194      26.119  12.315  58.600  0.0391 1.3870
ATOM   3020  HG3 PRO   194      26.302  13.814  60.668  0.0213 1.4870
ATOM   3021  HB3 PRO   194      28.290  14.812  60.216  0.0253 1.4870
ATOM   3022  HB2 PRO   194      28.769  13.653  61.261  0.0253 1.4870
ATOM   3023  N   GLU   195      29.582  10.883  60.019 -0.5163 1.8240
ATOM   3024  H   GLU   195      28.592  10.728  59.742  0.2936 0.6000
ATOM   3025  CA  GLU   195      30.309   9.752  60.556  0.0397 1.9080
ATOM   3026  C   GLU   195      31.475   9.363  59.663  0.5366 1.9080
ATOM   3027  O   GLU   195      32.374   8.663  60.156 -0.5819 1.6612
ATOM   3028  CB  GLU   195      29.413   8.483  60.743  0.0560 1.9080
ATOM   3029  CG  GLU   195      28.668   7.962  59.513  0.0136 1.9080
ATOM   3030  CD  GLU   195      27.395   8.607  59.125  0.8054 1.9080
ATOM   3031  OE1 GLU   195      27.165   9.805  59.484 -0.8188 1.6612
ATOM   3032  OE2 GLU   195      26.481   8.055  58.424 -0.8188 1.6612
ATOM   3033  HG2 GLU   195      29.307   8.032  58.732 -0.0425 1.4870
ATOM   3034  HA  GLU   195      30.655   9.975  61.480  0.1105 1.3870
ATOM   3035  HG3 GLU   195      28.487   6.980  59.673 -0.0425 1.4870
ATOM   3036  HB3 GLU   195      28.736   8.709  61.434 -0.0173 1.4870
ATOM   3037  HB2 GLU   195      30.010   7.757  61.066 -0.0173 1.4870
ATOM   3038  N   PHE   196      31.468   9.748  58.386 -0.4157 1.8240
ATOM   3039  H   PHE   196      30.712  10.377  58.049  0.2719 0.6000
ATOM   3040  CA  PHE   196      32.490   9.309  57.459 -0.0024 1.9080
ATOM   3041  C   PHE   196      33.403  10.505  57.094  0.5973 1.9080
ATOM   3042  O   PHE   196      34.015  10.462  56.022 -0.5679 1.6612
ATOM   3043  CB  PHE   196      31.901   8.631  56.229 -0.0343 1.9080
ATOM   3044  CG  PHE   196      31.083   7.379  56.553  0.0118 1.9080
ATOM   3045  CD1 PHE   196      31.576   6.477  57.460 -0.1256 1.9080
ATOM   3046  CD2 PHE   196      29.900   7.152  55.879 -0.1256 1.9080
ATOM   3047  CE1 PHE   196      30.840   5.316  57.755 -0.1704 1.9080
ATOM   3048  CE2 PHE   196      29.168   5.978  56.149 -0.1704 1.9080
ATOM   3049  CZ  PHE   196      29.646   5.103  57.081 -0.1072 1.9080
ATOM   3050  HZ  PHE   196      29.116   4.259  57.300  0.1297 1.4590
ATOM   3051  HA  PHE   196      33.073   8.653  57.937  0.0978 1.3870
ATOM   3052  HE1 PHE   196      31.180   4.673  58.431  0.1430 1.4590
ATOM   3053  HE2 PHE   196      28.312   5.811  55.648  0.1430 1.4590
ATOM   3054  HD2 PHE   196      29.559   7.797  55.213  0.1330 1.4590
ATOM   3055  HD1 PHE   196      32.441   6.624  57.915  0.1330 1.4590
ATOM   3056  HB3 PHE   196      32.641   8.352  55.641  0.0295 1.4870
ATOM   3057  HB2 PHE   196      31.296   9.267  55.781  0.0295 1.4870
ATOM   3058  N   THR   197      33.400  11.491  57.989 -0.4157 1.8240
ATOM   3059  H   THR   197      32.789  11.429  58.828  0.2719 0.6000
ATOM   3060  CA  THR   197      34.270  12.682  57.789 -0.0389 1.9080
ATOM   3061  C   THR   197      35.743  12.270  57.833  0.5973 1.9080
ATOM   3062  O   THR   197      36.132  11.388  58.619 -0.5679 1.6612
ATOM   3063  CB  THR   197      33.930  13.664  58.898  0.3654 1.9080
ATOM   3064  OG1 THR   197      32.611  14.216  58.718 -0.6761 1.7210
ATOM   3065  CG2 THR   197      34.871  14.909  58.838 -0.2438 1.9080
ATOM   3066  HA  THR   197      34.070  13.061  56.886  0.1007 1.3870
ATOM   3067 HG22 THR   197      34.881  15.258  57.905  0.0642 1.4870
ATOM   3068 HG21 THR   197      34.523  15.604  59.462  0.0642 1.4870
ATOM   3069  HB  THR   197      33.939  13.174  59.801  0.0043 1.3870
ATOM   3070 HG23 THR   197      35.788  14.631  59.111  0.0642 1.4870
ATOM   3071  HG1 THR   197      31.925  13.618  59.143  0.4102 0.0000
ATOM   3072  N   LEU   198      36.596  12.884  56.973 -0.4157 1.8240
ATOM   3073  H   LEU   198      36.245  13.641  56.352  0.2719 0.6000
ATOM   3074  CA  LEU   198      38.012  12.489  56.912 -0.0518 1.9080
ATOM   3075  C   LEU   198      38.890  13.742  56.916  0.5973 1.9080
ATOM   3076  O   LEU   198      38.396  14.783  56.460 -0.5679 1.6612
ATOM   3077  CB  LEU   198      38.261  11.862  55.521 -0.1102 1.9080
ATOM   3078  CG  LEU   198      37.527  10.563  55.231  0.3531 1.9080
ATOM   3079  CD1 LEU   198      37.709  10.099  53.788 -0.4121 1.9080
ATOM   3080  CD2 LEU   198      38.024   9.491  56.187 -0.4121 1.9080
ATOM   3081 HD22 LEU   198      37.847   9.774  57.130  0.1000 1.4870
ATOM   3082 HD23 LEU   198      37.547   8.631  56.005  0.1000 1.4870
ATOM   3083 HD21 LEU   198      39.007   9.357  56.060  0.1000 1.4870
ATOM   3084 HD13 LEU   198      38.681   9.951  53.607  0.1000 1.4870
ATOM   3085 HD12 LEU   198      37.209   9.245  53.648  0.1000 1.4870
ATOM   3086 HD11 LEU   198      37.356  10.798  53.167  0.1000 1.4870
ATOM   3087  HA  LEU   198      38.226  11.949  57.724  0.0922 1.3870
ATOM   3088  HG  LEU   198      36.543  10.692  55.412 -0.0361 1.4870
ATOM   3089  HB3 LEU   198      39.237  11.685  55.446  0.0457 1.4870
ATOM   3090  HB2 LEU   198      37.978  12.531  54.840  0.0457 1.4870
ATOM   3091  N   PRO   199      40.138  13.586  57.284 -0.2548 1.8240
ATOM   3092  CA  PRO   199      41.014  14.765  57.338 -0.0266 1.9080
ATOM   3093  C   PRO   199      41.769  15.000  56.050  0.5896 1.9080
ATOM   3094  O   PRO   199      42.177  14.058  55.401 -0.5748 1.6612
ATOM   3095  CB  PRO   199      41.901  14.461  58.518 -0.0070 1.9080
ATOM   3096  CG  PRO   199      42.046  12.973  58.561  0.0189 1.9080
ATOM   3097  CD  PRO   199      40.784  12.407  57.890  0.0192 1.9080
ATOM   3098  HG2 PRO   199      42.863  12.677  58.060  0.0213 1.4870
ATOM   3099  HA  PRO   199      40.477  15.588  57.600  0.0641 1.3870
ATOM   3100  HD3 PRO   199      40.186  11.980  58.569  0.0391 1.3870
ATOM   3101  HD2 PRO   199      41.028  11.735  57.192  0.0391 1.3870
ATOM   3102  HG3 PRO   199      42.108  12.646  59.507  0.0213 1.4870
ATOM   3103  HB3 PRO   199      41.493  14.801  59.380  0.0253 1.4870
ATOM   3104  HB2 PRO   199      42.808  14.901  58.417  0.0253 1.4870
ATOM   3105  N   VAL   200      42.005  16.275  55.686 -0.4157 1.8240
ATOM   3106  H   VAL   200      41.623  17.021  56.302  0.2719 0.6000
ATOM   3107  CA  VAL   200      42.738  16.700  54.521 -0.0875 1.9080
ATOM   3108  C   VAL   200      43.802  17.706  55.074  0.5973 1.9080
ATOM   3109  O   VAL   200      43.427  18.453  55.970 -0.5679 1.6612
ATOM   3110  CB  VAL   200      41.934  17.554  53.508  0.2985 1.9080
ATOM   3111  CG1 VAL   200      42.699  18.102  52.313 -0.3192 1.9080
ATOM   3112  CG2 VAL   200      40.818  16.652  52.916 -0.3192 1.9080
ATOM   3113  HA  VAL   200      43.234  15.940  54.148  0.0969 1.3870
ATOM   3114 HG11 VAL   200      43.504  17.534  52.142  0.0791 1.4870
ATOM   3115 HG21 VAL   200      40.783  16.799  51.933  0.0791 1.4870
ATOM   3116  HB  VAL   200      41.569  18.358  54.017 -0.0297 1.4870
ATOM   3117 HG12 VAL   200      42.109  18.093  51.506  0.0791 1.4870
ATOM   3118 HG13 VAL   200      42.989  19.040  52.503  0.0791 1.4870
ATOM   3119 HG23 VAL   200      41.039  15.703  53.119  0.0791 1.4870
ATOM   3120 HG22 VAL   200      39.953  16.905  53.337  0.0791 1.4870
ATOM   3121  N   HIS   201      44.999  17.524  54.572 -0.4157 1.8240
ATOM   3122  H   HIS   201      45.146  16.830  53.811  0.2719 0.6000
ATOM   3123  CA  HIS   201      46.152  18.317  55.097  0.0188 1.9080
ATOM   3124  C   HIS   201      46.605  19.412  54.175  0.5973 1.9080
ATOM   3125  O   HIS   201      46.617  19.297  52.969 -0.5679 1.6612
ATOM   3126  CB  HIS   201      47.268  17.247  55.255 -0.0462 1.9080
ATOM   3127  CG  HIS   201      46.890  16.234  56.302 -0.0266 1.9080
ATOM   3128  HA  HIS   201      45.853  18.725  55.980  0.0881 1.3870
ATOM   3129  HB3 HIS   201      48.103  17.699  55.535  0.0402 1.4870
ATOM   3130  HB2 HIS   201      47.388  16.782  54.389  0.0402 1.4870
ATOM   3131  CD2 HIS   201      46.118  15.112  56.238  0.1292 1.9080
ATOM   3132  HD1 HIS   201      47.892  17.039  57.985  0.3649 0.6000
ATOM   3133  HE1 HIS   201      46.991  15.098  59.255  0.1392 1.3590
ATOM   3134  CE1 HIS   201      46.822  15.283  58.303  0.2057 1.9080
ATOM   3135  ND1 HIS   201      47.315  16.325  57.605 -0.3811 1.8240
ATOM   3136  NE2 HIS   201      46.073  14.557  57.475 -0.5727 1.8240
ATOM   3137  HD2 HIS   201      45.666  14.766  55.410  0.1147 1.4090
ATOM   3138  N   PHE   202      47.140  20.552  54.713 -0.4157 1.8240
ATOM   3139  H   PHE   202      47.197  20.662  55.746  0.2719 0.6000
ATOM   3140  CA  PHE   202      47.633  21.618  53.835 -0.0024 1.9080
ATOM   3141  C   PHE   202      48.949  22.183  54.484  0.5973 1.9080
ATOM   3142  O   PHE   202      49.129  22.017  55.696 -0.5679 1.6612
ATOM   3143  CB  PHE   202      46.607  22.748  53.734 -0.0343 1.9080
ATOM   3144  CG  PHE   202      45.405  22.412  52.853  0.0118 1.9080
ATOM   3145  CD1 PHE   202      45.504  22.395  51.470 -0.1256 1.9080
ATOM   3146  CD2 PHE   202      44.208  22.146  53.483 -0.1256 1.9080
ATOM   3147  CE1 PHE   202      44.356  22.101  50.706 -0.1704 1.9080
ATOM   3148  CE2 PHE   202      43.078  21.873  52.729 -0.1704 1.9080
ATOM   3149  CZ  PHE   202      43.172  21.866  51.362 -0.1072 1.9080
ATOM   3150  HZ  PHE   202      42.335  21.679  50.807  0.1297 1.4590
ATOM   3151  HA  PHE   202      47.912  21.201  52.984  0.0978 1.3870
ATOM   3152  HE1 PHE   202      44.426  22.071  49.713  0.1430 1.4590
ATOM   3153  HE2 PHE   202      42.200  21.684  53.194  0.1430 1.4590
ATOM   3154  HD2 PHE   202      44.152  22.148  54.477  0.1330 1.4590
ATOM   3155  HD1 PHE   202      46.353  22.581  51.016  0.1330 1.4590
ATOM   3156  HB3 PHE   202      47.052  23.534  53.339  0.0295 1.4870
ATOM   3157  HB2 PHE   202      46.265  22.937  54.639  0.0295 1.4870
ATOM   3158  N   TYR   203      49.748  22.823  53.674 -0.4157 1.8240
ATOM   3159  H   TYR   203      49.520  22.854  52.660  0.2719 0.6000
ATOM   3160  CA  TYR   203      50.968  23.506  54.157 -0.0014 1.9080
ATOM   3161  C   TYR   203      51.958  22.542  54.794  0.5973 1.9080
ATOM   3162  O   TYR   203      52.192  21.474  54.245 -0.5679 1.6612
ATOM   3163  CB  TYR   203      50.597  24.632  55.135 -0.0152 1.9080
ATOM   3164  CG  TYR   203      49.710  25.682  54.468 -0.0011 1.9080
ATOM   3165  CD1 TYR   203      50.168  26.563  53.504 -0.1906 1.9080
ATOM   3166  CD2 TYR   203      48.362  25.814  54.833 -0.1906 1.9080
ATOM   3167  CE1 TYR   203      49.382  27.546  52.931 -0.2341 1.9080
ATOM   3168  CE2 TYR   203      47.545  26.764  54.263 -0.2341 1.9080
ATOM   3169  CZ  TYR   203      48.069  27.637  53.309  0.3226 1.9080
ATOM   3170  OH  TYR   203      47.216  28.551  52.734 -0.5579 1.7210
ATOM   3171  HA  TYR   203      51.413  23.940  53.359  0.0876 1.3870
ATOM   3172  HE1 TYR   203      49.768  28.172  52.257  0.1656 1.4590
ATOM   3173  HE2 TYR   203      46.584  26.836  54.524  0.1656 1.4590
ATOM   3174  HD2 TYR   203      47.992  25.193  55.529  0.1699 1.4590
ATOM   3175  HD1 TYR   203      51.139  26.486  53.198  0.1699 1.4590
ATOM   3176  HB3 TYR   203      51.425  25.075  55.431  0.0295 1.4870
ATOM   3177  HB2 TYR   203      50.097  24.241  55.888  0.0295 1.4870
ATOM   3178  HH  TYR   203      47.490  28.704  51.786  0.3992 0.0000
ATOM   3179  N   GLY   204      52.538  22.818  55.971 -0.4157 1.8240
ATOM   3180  H   GLY   204      52.317  23.699  56.477  0.2719 0.6000
ATOM   3181  CA  GLY   204      53.489  21.854  56.531 -0.0252 1.9080
ATOM   3182  C   GLY   204      54.837  21.864  55.806  0.5973 1.9080
ATOM   3183  O   GLY   204      55.213  22.768  55.072 -0.5679 1.6612
ATOM   3184  HA2 GLY   204      53.639  22.063  57.510  0.0698 1.3870
ATOM   3185  HA3 GLY   204      53.092  20.924  56.478  0.0698 1.3870
ATOM   3186  N   ARG   205      55.588  20.781  55.992 -0.3479 1.8240
ATOM   3187  H   ARG   205      55.223  20.007  56.583  0.2747 0.6000
ATOM   3188  CA  ARG   205      56.921  20.650  55.383 -0.2637 1.9080
ATOM   3189  C   ARG   205      57.319  19.202  55.320  0.7341 1.9080
ATOM   3190  O   ARG   205      56.624  18.404  55.946 -0.5894 1.6612
ATOM   3191  CB  ARG   205      57.950  21.460  56.230 -0.0007 1.9080
ATOM   3192  CG  ARG   205      58.300  20.778  57.529  0.0390 1.9080
ATOM   3193  CD  ARG   205      59.130  21.619  58.517  0.0486 1.9080
ATOM   3194  NE  ARG   205      58.907  21.058  59.866 -0.5295 1.8240
ATOM   3195  HE  ARG   205      58.190  21.509  60.470  0.3456 0.6000
ATOM   3196  CZ  ARG   205      59.569  20.007  60.358  0.8076 1.9080
ATOM   3197  NH1 ARG   205      60.516  19.370  59.694 -0.8627 1.8240
ATOM   3198 HH11 ARG   205      60.780  19.681  58.737  0.4478 0.6000
ATOM   3199 HH12 ARG   205      60.998  18.557  60.128  0.4478 0.6000
ATOM   3200  NH2 ARG   205      59.254  19.568  61.566 -0.8627 1.8240
ATOM   3201 HH21 ARG   205      58.505  20.040  62.112  0.4478 0.6000
ATOM   3202 HH22 ARG   205      59.756  18.751  61.970  0.4478 0.6000
ATOM   3203  HG3 ARG   205      58.828  19.934  57.341  0.0285 1.4870
ATOM   3204  HA  ARG   205      56.880  21.026  54.452  0.1560 1.3870
ATOM   3205  HG2 ARG   205      57.452  20.503  58.011  0.0285 1.4870
ATOM   3206  HD3 ARG   205      58.800  22.535  58.486  0.0687 1.3870
ATOM   3207  HD2 ARG   205      60.069  21.529  58.278  0.0687 1.3870
ATOM   3208  HB3 ARG   205      57.543  22.339  56.427  0.0327 1.4870
ATOM   3209  HB2 ARG   205      58.769  21.556  55.686  0.0327 1.4870
ATOM   3210  N   VAL   206      58.313  18.817  54.545 -0.4157 1.8240
ATOM   3211  H   VAL   206      58.834  19.541  54.010  0.2719 0.6000
ATOM   3212  CA  VAL   206      58.714  17.428  54.403 -0.0875 1.9080
ATOM   3213  C   VAL   206      59.994  17.175  55.220  0.5973 1.9080
ATOM   3214  O   VAL   206      60.966  17.917  55.109 -0.5679 1.6612
ATOM   3215  CB  VAL   206      58.964  17.053  52.929  0.2985 1.9080
ATOM   3216  CG1 VAL   206      59.497  15.654  52.731 -0.3192 1.9080
ATOM   3217  CG2 VAL   206      57.714  17.226  52.067 -0.3192 1.9080
ATOM   3218  HA  VAL   206      57.994  16.846  54.783  0.0969 1.3870
ATOM   3219 HG11 VAL   206      58.789  14.984  52.963  0.0791 1.4870
ATOM   3220 HG21 VAL   206      57.985  17.289  51.108  0.0791 1.4870
ATOM   3221  HB  VAL   206      59.661  17.690  52.571 -0.0297 1.4870
ATOM   3222 HG12 VAL   206      59.769  15.526  51.775  0.0791 1.4870
ATOM   3223 HG13 VAL   206      60.293  15.507  53.321  0.0791 1.4870
ATOM   3224 HG23 VAL   206      57.114  16.438  52.199  0.0791 1.4870
ATOM   3225 HG22 VAL   206      57.241  18.062  52.341  0.0791 1.4870
ATOM   3226  N   GLU   207      59.964  16.094  55.975 -0.5163 1.8240
ATOM   3227  H   GLU   207      59.071  15.566  56.044  0.2936 0.6000
ATOM   3228  CA  GLU   207      61.115  15.602  56.717  0.0397 1.9080
ATOM   3229  C   GLU   207      61.578  14.343  55.980  0.5366 1.9080
ATOM   3230  O   GLU   207      60.742  13.462  55.771 -0.5819 1.6612
ATOM   3231  CB  GLU   207      60.738  15.215  58.138  0.0560 1.9080
ATOM   3232  CG  GLU   207      61.098  16.147  59.256  0.0136 1.9080
ATOM   3233  CD  GLU   207      60.386  15.831  60.567  0.8054 1.9080
ATOM   3234  OE1 GLU   207      59.819  14.729  60.773 -0.8188 1.6612
ATOM   3235  OE2 GLU   207      60.401  16.757  61.417 -0.8188 1.6612
ATOM   3236  HG2 GLU   207      62.068  16.078  59.431 -0.0425 1.4870
ATOM   3237  HA  GLU   207      61.838  16.272  56.712  0.1105 1.3870
ATOM   3238  HG3 GLU   207      60.841  17.067  59.003 -0.0425 1.4870
ATOM   3239  HB3 GLU   207      61.172  14.328  58.330 -0.0173 1.4870
ATOM   3240  HB2 GLU   207      59.739  15.090  58.157 -0.0173 1.4870
ATOM   3241  N   HIS   208      62.832  14.285  55.562 -0.4157 1.8240
ATOM   3242  H   HIS   208      63.453  15.107  55.703  0.2719 0.6000
ATOM   3243  CA  HIS   208      63.363  13.094  54.907  0.0188 1.9080
ATOM   3244  C   HIS   208      64.092  12.270  55.958  0.5973 1.9080
ATOM   3245  O   HIS   208      65.096  12.742  56.478 -0.5679 1.6612
ATOM   3246  CB  HIS   208      64.300  13.421  53.749 -0.0462 1.9080
ATOM   3247  CG  HIS   208      63.633  14.177  52.640 -0.0266 1.9080
ATOM   3248  HA  HIS   208      62.602  12.557  54.557  0.0881 1.3870
ATOM   3249  HB3 HIS   208      64.666  12.565  53.370  0.0402 1.4870
ATOM   3250  HB2 HIS   208      65.066  13.975  54.091  0.0402 1.4870
ATOM   3251  CD2 HIS   208      63.519  15.498  52.374  0.1292 1.9080
ATOM   3252  HD1 HIS   208      62.846  12.528  51.570  0.3649 0.6000
ATOM   3253  HE1 HIS   208      61.909  14.192  49.982  0.1392 1.3590
ATOM   3254  CE1 HIS   208      62.443  14.403  50.792  0.2057 1.9080
ATOM   3255  ND1 HIS   208      62.948  13.524  51.642 -0.3811 1.8240
ATOM   3256  NE2 HIS   208      62.776  15.612  51.210 -0.5727 1.8240
ATOM   3257  HD2 HIS   208      63.893  16.249  52.904  0.1147 1.4090
ATOM   3258  N   THR   209      63.563  11.107  56.304 -0.4157 1.8240
ATOM   3259  H   THR   209      62.687  10.800  55.835  0.2719 0.6000
ATOM   3260  CA  THR   209      64.156  10.236  57.316 -0.0389 1.9080
ATOM   3261  C   THR   209      64.574   8.886  56.733  0.5973 1.9080
ATOM   3262  O   THR   209      64.812   8.775  55.525 -0.5679 1.6612
ATOM   3263  CB  THR   209      63.231   9.962  58.519  0.3654 1.9080
ATOM   3264  OG1 THR   209      62.143   9.106  58.123 -0.6761 1.7210
ATOM   3265  CG2 THR   209      62.694  11.248  59.119 -0.2438 1.9080
ATOM   3266  HA  THR   209      64.980  10.689  57.685  0.1007 1.3870
ATOM   3267 HG22 THR   209      62.000  11.646  58.512  0.0642 1.4870
ATOM   3268 HG21 THR   209      62.277  11.061  60.013  0.0642 1.4870
ATOM   3269  HB  THR   209      63.766   9.478  59.243  0.0043 1.3870
ATOM   3270 HG23 THR   209      63.441  11.908  59.238  0.0642 1.4870
ATOM   3271  HG1 THR   209      61.595   9.551  57.408  0.4102 0.0000
ATOM   3272  N   SER   210      64.644   7.856  57.575 -0.4157 1.8240
ATOM   3273  H   SER   210      64.404   7.997  58.577  0.2719 0.6000
ATOM   3274  CA  SER   210      65.054   6.529  57.111 -0.0249 1.9080
ATOM   3275  C   SER   210      63.880   5.622  56.763  0.5973 1.9080
ATOM   3276  O   SER   210      64.041   4.466  56.379 -0.5679 1.6612
ATOM   3277  CB  SER   210      65.967   5.837  58.129  0.2117 1.9080
ATOM   3278  OG  SER   210      66.488   4.629  57.576 -0.6546 1.7210
ATOM   3279  HA  SER   210      65.611   6.653  56.271  0.0843 1.3870
ATOM   3280  HB3 SER   210      65.439   5.618  58.937  0.0352 1.3870
ATOM   3281  HB2 SER   210      66.720   6.441  58.348  0.0352 1.3870
ATOM   3282  HG  SER   210      67.292   4.840  57.025  0.4275 0.0000
ATOM   3283  N   GLN   211      62.673   6.161  56.875 -0.4157 1.8240
ATOM   3284  H   GLN   211      62.604   7.122  57.267  0.2719 0.6000
ATOM   3285  CA  GLN   211      61.441   5.495  56.485 -0.0031 1.9080
ATOM   3286  C   GLN   211      60.995   6.165  55.173  0.5973 1.9080
ATOM   3287  O   GLN   211      59.903   5.918  54.666 -0.5679 1.6612
ATOM   3288  CB  GLN   211      60.345   5.700  57.507 -0.0036 1.9080
ATOM   3289  CG  GLN   211      60.209   4.876  58.744 -0.0645 1.9080
ATOM   3290  CD  GLN   211      60.118   3.378  58.662  0.6951 1.9080
ATOM   3291  HG2 GLN   211      61.002   5.106  59.377  0.0352 1.4870
ATOM   3292  HA  GLN   211      61.643   4.551  56.282  0.0850 1.3870
ATOM   3293  HG3 GLN   211      59.376   5.212  59.268  0.0352 1.4870
ATOM   3294  HB3 GLN   211      59.427   5.651  56.998  0.0171 1.4870
ATOM   3295  HB2 GLN   211      60.377   6.706  57.805  0.0171 1.4870
ATOM   3296 HE22 GLN   211      58.071   3.416  58.459  0.4251 0.6000
ATOM   3297  OE1 GLN   211      61.139   2.683  58.745 -0.6086 1.6612
ATOM   3298  NE2 GLN   211      58.919   2.818  58.527 -0.9407 1.8240
ATOM   3299 HE21 GLN   211      58.830   1.782  58.490  0.4251 0.6000
ATOM   3300  N   GLY   212      61.831   7.055  54.660 -0.4157 1.8240
ATOM   3301  H   GLY   212      62.757   7.208  55.109  0.2719 0.6000
ATOM   3302  CA  GLY   212      61.470   7.821  53.476 -0.0252 1.9080
ATOM   3303  C   GLY   212      61.025   9.210  53.954  0.5973 1.9080
ATOM   3304  O   GLY   212      61.481   9.720  54.982 -0.5679 1.6612
ATOM   3305  HA2 GLY   212      62.255   7.918  52.880  0.0698 1.3870
ATOM   3306  HA3 GLY   212      60.718   7.383  53.003  0.0698 1.3870
ATOM   3307  N   ALA   213      60.117   9.809  53.209 -0.4157 1.8240
ATOM   3308  H   ALA   213      59.727   9.298  52.392  0.2719 0.6000
ATOM   3309  CA  ALA   213      59.638  11.154  53.482  0.0337 1.9080
ATOM   3310  C   ALA   213      58.450  11.129  54.423  0.5973 1.9080
ATOM   3311  O   ALA   213      57.685  10.170  54.483 -0.5679 1.6612
ATOM   3312  CB  ALA   213      59.284  11.820  52.151 -0.1825 1.9080
ATOM   3313  HA  ALA   213      60.382  11.682  53.914  0.0823 1.3870
ATOM   3314  HB1 ALA   213      58.426  11.440  51.810  0.0603 1.4870
ATOM   3315  HB3 ALA   213      59.183  12.803  52.290  0.0603 1.4870
ATOM   3316  HB2 ALA   213      60.013  11.648  51.491  0.0603 1.4870
ATOM   3317  N   LYS   214      58.260  12.214  55.137 -0.3479 1.8240
ATOM   3318  H   LYS   214      58.913  13.010  54.988  0.2747 0.6000
ATOM   3319  CA  LYS   214      57.207  12.383  56.117 -0.2400 1.9080
ATOM   3320  C   LYS   214      56.648  13.810  56.000  0.7341 1.9080
ATOM   3321  O   LYS   214      57.432  14.787  56.020 -0.5894 1.6612
ATOM   3322  CB  LYS   214      57.798  12.126  57.522 -0.0094 1.9080
ATOM   3323  CG  LYS   214      56.745  11.635  58.497  0.0187 1.9080
ATOM   3324  CD  LYS   214      57.350  11.208  59.827 -0.0479 1.9080
ATOM   3325  CE  LYS   214      56.241  11.064  60.872 -0.0143 1.9080
ATOM   3326  NZ  LYS   214      56.846  11.231  62.238 -0.3854 1.8240
ATOM   3327  HZ1 LYS   214      57.571  10.500  62.387  0.3400 0.6000
ATOM   3328  HZ2 LYS   214      57.282  12.173  62.310  0.3400 0.6000
ATOM   3329  HZ3 LYS   214      56.103  11.135  62.959  0.3400 0.6000
ATOM   3330  HA  LYS   214      56.467  11.740  55.927  0.1426 1.3870
ATOM   3331  HE2 LYS   214      55.566  11.770  60.727  0.1135 1.1000
ATOM   3332  HE3 LYS   214      55.844  10.163  60.801  0.1135 1.1000
ATOM   3333  HG2 LYS   214      56.085  12.371  58.666  0.0103 1.4870
ATOM   3334  HG3 LYS   214      56.264  10.852  58.096  0.0103 1.4870
ATOM   3335  HD3 LYS   214      57.980  11.901  60.134  0.0621 1.4870
ATOM   3336  HD2 LYS   214      57.791  10.333  59.716  0.0621 1.4870
ATOM   3337  HB3 LYS   214      58.170  12.979  57.855  0.0362 1.4870
ATOM   3338  HB2 LYS   214      58.499  11.436  57.435  0.0362 1.4870
ATOM   3339  N   TRP   215      55.344  13.900  55.718 -0.4157 1.8240
ATOM   3340  H   TRP   215      54.771  13.039  55.609  0.2719 0.6000
ATOM   3341  CA  TRP   215      54.728  15.225  55.564 -0.0275 1.9080
ATOM   3342  C   TRP   215      54.211  15.682  56.915  0.5973 1.9080
ATOM   3343  O   TRP   215      53.308  15.027  57.452 -0.5679 1.6612
ATOM   3344  CB  TRP   215      53.584  15.138  54.496 -0.0050 1.9080
ATOM   3345  CG  TRP   215      53.019  16.494  54.144 -0.1415 1.9080
ATOM   3346  CD1 TRP   215      53.543  17.732  54.367 -0.1638 1.9080
ATOM   3347  CD2 TRP   215      51.777  16.707  53.445  0.1243 1.9080
ATOM   3348  NE1 TRP   215      52.679  18.723  53.868 -0.3418 1.8240
ATOM   3349  HE1 TRP   215      52.831  19.751  53.913  0.3412 0.6000
ATOM   3350  CE2 TRP   215      51.592  18.082  53.308  0.1380 1.9080
ATOM   3351  CE3 TRP   215      50.797  15.831  52.934 -0.2387 1.9080
ATOM   3352  CZ2 TRP   215      50.476  18.645  52.680 -0.2601 1.9080
ATOM   3353  CZ3 TRP   215      49.697  16.415  52.281 -0.1972 1.9080
ATOM   3354  CH2 TRP   215      49.521  17.781  52.157 -0.1134 1.9080
ATOM   3355  HH2 TRP   215      48.725  18.147  51.701  0.1417 1.4590
ATOM   3356  HA  TRP   215      55.444  15.858  55.278  0.1123 1.3870
ATOM   3357  HE3 TRP   215      50.871  14.859  53.024  0.1700 1.4590
ATOM   3358  HZ3 TRP   215      49.009  15.785  51.889  0.1447 1.4590
ATOM   3359  HZ2 TRP   215      50.376  19.640  52.614  0.1572 1.4590
ATOM   3360  HD1 TRP   215      54.408  17.929  54.815  0.2062 1.4090
ATOM   3361  HB3 TRP   215      52.854  14.597  54.870  0.0339 1.4870
ATOM   3362  HB2 TRP   215      53.958  14.747  53.676  0.0339 1.4870
ATOM   3363  N   VAL   216      54.844  16.671  57.559 -0.4157 1.8240
ATOM   3364  H   VAL   216      55.572  17.220  57.059  0.2719 0.6000
ATOM   3365  CA  VAL   216      54.534  16.993  58.944 -0.0875 1.9080
ATOM   3366  C   VAL   216      54.209  18.457  59.138  0.5973 1.9080
ATOM   3367  O   VAL   216      54.324  19.242  58.218 -0.5679 1.6612
ATOM   3368  CB  VAL   216      55.713  16.638  59.875  0.2985 1.9080
ATOM   3369  CG1 VAL   216      56.058  15.150  59.838 -0.3192 1.9080
ATOM   3370  CG2 VAL   216      56.937  17.443  59.475 -0.3192 1.9080
ATOM   3371  HA  VAL   216      53.721  16.451  59.216  0.0969 1.3870
ATOM   3372 HG11 VAL   216      57.049  15.041  59.783  0.0791 1.4870
ATOM   3373 HG21 VAL   216      57.457  16.936  58.787  0.0791 1.4870
ATOM   3374  HB  VAL   216      55.432  16.847  60.813 -0.0297 1.4870
ATOM   3375 HG12 VAL   216      55.718  14.711  60.668  0.0791 1.4870
ATOM   3376 HG13 VAL   216      55.630  14.731  59.038  0.0791 1.4870
ATOM   3377 HG23 VAL   216      56.647  18.322  59.095  0.0791 1.4870
ATOM   3378 HG22 VAL   216      57.509  17.599  60.280  0.0791 1.4870
ATOM   3379  N   ASP   217      53.733  18.801  60.325 -0.5163 1.8240
ATOM   3380  H   ASP   217      53.604  18.051  61.034  0.2936 0.6000
ATOM   3381  CA  ASP   217      53.377  20.169  60.701  0.0381 1.9080
ATOM   3382  C   ASP   217      52.286  20.766  59.828  0.5366 1.9080
ATOM   3383  O   ASP   217      52.294  21.962  59.528 -0.5819 1.6612
ATOM   3384  CB  ASP   217      54.587  21.132  60.679 -0.0303 1.9080
ATOM   3385  CG  ASP   217      55.650  20.624  61.647  0.7994 1.9080
ATOM   3386  OD1 ASP   217      55.254  19.824  62.533 -0.8014 1.6612
ATOM   3387  OD2 ASP   217      56.852  20.972  61.481 -0.8014 1.6612
ATOM   3388  HA  ASP   217      53.014  20.130  61.648  0.0880 1.3870
ATOM   3389  HB3 ASP   217      54.279  22.010  60.974 -0.0122 1.4870
ATOM   3390  HB2 ASP   217      54.954  21.133  59.774 -0.0122 1.4870
ATOM   3391  N   THR   218      51.369  19.908  59.392 -0.4157 1.8240
ATOM   3392  H   THR   218      51.402  18.908  59.674  0.2719 0.6000
ATOM   3393  CA  THR   218      50.301  20.404  58.498 -0.0389 1.9080
ATOM   3394  C   THR   218      49.136  21.004  59.261  0.5973 1.9080
ATOM   3395  O   THR   218      48.949  20.852  60.472 -0.5679 1.6612
ATOM   3396  CB  THR   218      49.754  19.229  57.647  0.3654 1.9080
ATOM   3397  OG1 THR   218      49.356  18.148  58.476 -0.6761 1.7210
ATOM   3398  CG2 THR   218      50.862  18.739  56.713 -0.2438 1.9080
ATOM   3399  HA  THR   218      50.703  21.118  57.904  0.1007 1.3870
ATOM   3400 HG22 THR   218      50.598  18.907  55.761  0.0642 1.4870
ATOM   3401 HG21 THR   218      51.712  19.230  56.913  0.0642 1.4870
ATOM   3402  HB  THR   218      48.934  19.562  57.129  0.0043 1.3870
ATOM   3403 HG23 THR   218      51.006  17.757  56.849  0.0642 1.4870
ATOM   3404  HG1 THR   218      50.107  17.484  58.581  0.4102 0.0000
ATOM   3405  N   GLN   219      48.350  21.750  58.510 -0.4157 1.8240
ATOM   3406  H   GLN   219      48.635  21.974  57.535  0.2719 0.6000
ATOM   3407  CA  GLN   219      47.058  22.278  59.036 -0.0031 1.9080
ATOM   3408  C   GLN   219      45.964  21.337  58.521  0.5973 1.9080
ATOM   3409  O   GLN   219      46.134  20.869  57.371 -0.5679 1.6612
ATOM   3410  CB  GLN   219      46.952  23.694  58.465 -0.0036 1.9080
ATOM   3411  CG  GLN   219      47.939  24.595  59.217 -0.0645 1.9080
ATOM   3412  CD  GLN   219      48.005  25.998  58.643  0.6951 1.9080
ATOM   3413  HG2 GLN   219      47.650  24.652  60.171  0.0352 1.4870
ATOM   3414  HA  GLN   219      47.087  22.209  60.019  0.0850 1.3870
ATOM   3415  HG3 GLN   219      48.846  24.182  59.163  0.0352 1.4870
ATOM   3416  HB3 GLN   219      46.049  24.037  58.617  0.0171 1.4870
ATOM   3417  HB2 GLN   219      47.207  23.682  57.522  0.0171 1.4870
ATOM   3418 HE22 GLN   219      50.040  25.802  58.339  0.4251 0.6000
ATOM   3419  OE1 GLN   219      46.990  26.704  58.560 -0.6086 1.6612
ATOM   3420  NE2 GLN   219      49.213  26.427  58.252 -0.9407 1.8240
ATOM   3421 HE21 GLN   219      49.324  27.385  57.862  0.4251 0.6000
ATOM   3422  N   VAL   220      44.980  20.998  59.331 -0.4157 1.8240
ATOM   3423  H   VAL   220      44.912  21.425  60.277  0.2719 0.6000
ATOM   3424  CA  VAL   220      43.962  19.998  58.886 -0.0875 1.9080
ATOM   3425  C   VAL   220      42.679  20.720  58.572  0.5973 1.9080
ATOM   3426  O   VAL   220      42.230  21.596  59.334 -0.5679 1.6612
ATOM   3427  CB  VAL   220      43.716  18.984  60.030  0.2985 1.9080
ATOM   3428  CG1 VAL   220      42.574  17.992  59.685 -0.3192 1.9080
ATOM   3429  CG2 VAL   220      45.006  18.198  60.282 -0.3192 1.9080
ATOM   3430  HA  VAL   220      44.311  19.576  58.053  0.0969 1.3870
ATOM   3431 HG11 VAL   220      42.971  17.183  59.262  0.0791 1.4870
ATOM   3432 HG21 VAL   220      45.510  18.630  61.027  0.0791 1.4870
ATOM   3433  HB  VAL   220      43.413  19.493  60.831 -0.0297 1.4870
ATOM   3434 HG12 VAL   220      42.102  17.744  60.525  0.0791 1.4870
ATOM   3435 HG13 VAL   220      41.945  18.436  59.055  0.0791 1.4870
ATOM   3436 HG23 VAL   220      44.772  17.259  60.529  0.0791 1.4870
ATOM   3437 HG22 VAL   220      45.558  18.203  59.450  0.0791 1.4870
ATOM   3438  N   VAL   221      41.991  20.310  57.482 -0.4157 1.8240
ATOM   3439  H   VAL   221      42.449  19.677  56.795  0.2719 0.6000
ATOM   3440  CA  VAL   221      40.620  20.741  57.256 -0.0875 1.9080
ATOM   3441  C   VAL   221      39.835  19.395  57.125  0.5973 1.9080
ATOM   3442  O   VAL   221      40.354  18.514  56.456 -0.5679 1.6612
ATOM   3443  CB  VAL   221      40.441  21.565  55.987  0.2985 1.9080
ATOM   3444  CG1 VAL   221      38.969  21.919  55.775 -0.3192 1.9080
ATOM   3445  CG2 VAL   221      41.211  22.893  56.097 -0.3192 1.9080
ATOM   3446  HA  VAL   221      40.287  21.189  58.056  0.0969 1.3870
ATOM   3447 HG11 VAL   221      38.902  22.836  55.385  0.0791 1.4870
ATOM   3448 HG21 VAL   221      41.001  23.315  56.976  0.0791 1.4870
ATOM   3449  HB  VAL   221      40.713  21.004  55.210 -0.0297 1.4870
ATOM   3450 HG12 VAL   221      38.557  21.258  55.149  0.0791 1.4870
ATOM   3451 HG13 VAL   221      38.493  21.892  56.653  0.0791 1.4870
ATOM   3452 HG23 VAL   221      42.188  22.705  56.032  0.0791 1.4870
ATOM   3453 HG22 VAL   221      40.927  23.492  55.352  0.0791 1.4870
ATOM   3454  N   LEU   222      38.670  19.312  57.743 -0.4157 1.8240
ATOM   3455  H   LEU   222      38.313  20.112  58.304  0.2719 0.6000
ATOM   3456  CA  LEU   222      37.891  18.083  57.628 -0.0518 1.9080
ATOM   3457  C   LEU   222      37.024  18.090  56.366  0.5973 1.9080
ATOM   3458  O   LEU   222      36.455  19.125  56.025 -0.5679 1.6612
ATOM   3459  CB  LEU   222      37.003  17.960  58.878 -0.1102 1.9080
ATOM   3460  CG  LEU   222      37.820  17.742  60.181  0.3531 1.9080
ATOM   3461  CD1 LEU   222      36.936  17.531  61.381 -0.4121 1.9080
ATOM   3462  CD2 LEU   222      38.837  16.600  60.039 -0.4121 1.9080
ATOM   3463 HD22 LEU   222      39.474  16.818  59.302  0.1000 1.4870
ATOM   3464 HD23 LEU   222      39.336  16.497  60.897  0.1000 1.4870
ATOM   3465 HD21 LEU   222      38.352  15.754  59.827  0.1000 1.4870
ATOM   3466 HD13 LEU   222      36.358  16.723  61.243  0.1000 1.4870
ATOM   3467 HD12 LEU   222      37.498  17.394  62.201  0.1000 1.4870
ATOM   3468 HD11 LEU   222      36.348  18.332  61.519  0.1000 1.4870
ATOM   3469  HA  LEU   222      38.526  17.303  57.569  0.0922 1.3870
ATOM   3470  HG  LEU   222      38.403  18.550  60.320 -0.0361 1.4870
ATOM   3471  HB3 LEU   222      36.422  17.181  58.767  0.0457 1.4870
ATOM   3472  HB2 LEU   222      36.506  18.797  58.986  0.0457 1.4870
ATOM   3473  N   ALA   223      36.835  16.872  55.796 -0.4157 1.8240
ATOM   3474  H   ALA   223      37.290  16.028  56.198  0.2719 0.6000
ATOM   3475  CA  ALA   223      36.001  16.762  54.632  0.0337 1.9080
ATOM   3476  C   ALA   223      34.775  15.910  54.995  0.5973 1.9080
ATOM   3477  O   ALA   223      34.941  14.729  55.265 -0.5679 1.6612
ATOM   3478  CB  ALA   223      36.731  16.171  53.438 -0.1825 1.9080
ATOM   3479  HA  ALA   223      35.679  17.667  54.360  0.0823 1.3870
ATOM   3480  HB1 ALA   223      37.694  16.439  53.467  0.0603 1.4870
ATOM   3481  HB3 ALA   223      36.664  15.173  53.464  0.0603 1.4870
ATOM   3482  HB2 ALA   223      36.319  16.509  52.592  0.0603 1.4870
ATOM   3483  N   MET   224      33.611  16.573  55.080 -0.4157 1.8240
ATOM   3484  H   MET   224      33.561  17.597  54.906  0.2719 0.6000
ATOM   3485  CA  MET   224      32.403  15.798  55.429 -0.0237 1.9080
ATOM   3486  C   MET   224      31.637  15.448  54.167  0.5973 1.9080
ATOM   3487  O   MET   224      31.190  16.343  53.426 -0.5679 1.6612
ATOM   3488  CB  MET   224      31.546  16.609  56.402  0.0342 1.9080
ATOM   3489  CG  MET   224      30.100  16.130  56.520  0.0018 1.9080
ATOM   3490  SD  MET   224      29.251  17.138  57.780 -0.2737 2.0000
ATOM   3491  CE  MET   224      27.565  16.517  57.612 -0.0536 1.9080
ATOM   3492  HG2 MET   224      29.647  16.227  55.629  0.0440 1.3870
ATOM   3493  HE1 MET   224      27.508  15.606  58.018  0.0684 1.3870
ATOM   3494  HE2 MET   224      26.938  17.135  58.083  0.0684 1.3870
ATOM   3495  HE3 MET   224      27.327  16.470  56.643  0.0684 1.3870
ATOM   3496  HB2 MET   224      31.966  16.572  57.319  0.0241 1.4870
ATOM   3497  HG3 MET   224      30.093  15.161  56.783  0.0440 1.3870
ATOM   3498  HA  MET   224      32.702  14.949  55.865  0.0880 1.3870
ATOM   3499  HB3 MET   224      31.535  17.574  56.104  0.0241 1.4870
ATOM   3500  N   PRO   225      31.300  14.160  53.981 -0.2548 1.8240
ATOM   3501  CA  PRO   225      30.608  13.815  52.735 -0.0266 1.9080
ATOM   3502  C   PRO   225      29.086  13.901  52.858  0.5896 1.9080
ATOM   3503  O   PRO   225      28.524  13.670  53.907 -0.5748 1.6612
ATOM   3504  CB  PRO   225      31.085  12.364  52.518 -0.0070 1.9080
ATOM   3505  CG  PRO   225      31.354  11.810  53.890  0.0189 1.9080
ATOM   3506  CD  PRO   225      31.751  13.011  54.771  0.0192 1.9080
ATOM   3507  HG2 PRO   225      30.534  11.367  54.263  0.0213 1.4870
ATOM   3508  HA  PRO   225      30.936  14.398  51.972  0.0641 1.3870
ATOM   3509  HD3 PRO   225      32.737  13.030  54.909  0.0391 1.3870
ATOM   3510  HD2 PRO   225      31.283  12.968  55.648  0.0391 1.3870
ATOM   3511  HG3 PRO   225      32.102  11.142  53.863  0.0213 1.4870
ATOM   3512  HB3 PRO   225      31.919  12.349  51.957  0.0253 1.4870
ATOM   3513  HB2 PRO   225      30.374  11.828  52.049  0.0253 1.4870
ATOM   3514  N   TYR   226      28.418  14.251  51.809 -0.4157 1.8240
ATOM   3515  H   TYR   226      29.001  14.553  51.002  0.2719 0.6000
ATOM   3516  CA  TYR   226      26.998  14.291  51.576 -0.0014 1.9080
ATOM   3517  C   TYR   226      26.751  13.416  50.350  0.5973 1.9080
ATOM   3518  O   TYR   226      27.263  13.688  49.241 -0.5679 1.6612
ATOM   3519  CB  TYR   226      26.483  15.692  51.297 -0.0152 1.9080
ATOM   3520  CG  TYR   226      26.431  16.560  52.529 -0.0011 1.9080
ATOM   3521  CD1 TYR   226      27.623  17.131  53.039 -0.1906 1.9080
ATOM   3522  CD2 TYR   226      25.210  16.906  53.110 -0.1906 1.9080
ATOM   3523  CE1 TYR   226      27.543  17.903  54.178 -0.2341 1.9080
ATOM   3524  CE2 TYR   226      25.133  17.700  54.246 -0.2341 1.9080
ATOM   3525  CZ  TYR   226      26.335  18.205  54.746  0.3226 1.9080
ATOM   3526  OH  TYR   226      26.337  19.045  55.849 -0.5579 1.7210
ATOM   3527  HA  TYR   226      26.530  13.878  52.345  0.0876 1.3870
ATOM   3528  HE1 TYR   226      28.398  18.254  54.601  0.1656 1.4590
ATOM   3529  HE2 TYR   226      24.279  17.899  54.681  0.1656 1.4590
ATOM   3530  HD2 TYR   226      24.361  16.570  52.691  0.1699 1.4590
ATOM   3531  HD1 TYR   226      28.476  16.972  52.584  0.1699 1.4590
ATOM   3532  HB3 TYR   226      25.561  15.623  50.927  0.0295 1.4870
ATOM   3533  HB2 TYR   226      27.087  16.126  50.636  0.0295 1.4870
ATOM   3534  HH  TYR   226      27.185  19.569  55.854  0.3992 0.0000
ATOM   3535  N   ASP   227      25.926  12.355  50.512 -0.5163 1.8240
ATOM   3536  H   ASP   227      25.436  12.200  51.416  0.2936 0.6000
ATOM   3537  CA  ASP   227      25.737  11.438  49.403  0.0381 1.9080
ATOM   3538  C   ASP   227      24.366  11.572  48.736  0.5366 1.9080
ATOM   3539  O   ASP   227      23.378  11.663  49.480 -0.5819 1.6612
ATOM   3540  CB  ASP   227      25.772   9.956  49.876 -0.0303 1.9080
ATOM   3541  CG  ASP   227      27.186   9.526  50.221  0.7994 1.9080
ATOM   3542  OD1 ASP   227      28.150  10.268  49.934 -0.8014 1.6612
ATOM   3543  OD2 ASP   227      27.335   8.428  50.802 -0.8014 1.6612
ATOM   3544  HA  ASP   227      26.428  11.670  48.696  0.0880 1.3870
ATOM   3545  HB3 ASP   227      25.434   9.402  49.137 -0.0122 1.4870
ATOM   3546  HB2 ASP   227      25.207   9.889  50.679 -0.0122 1.4870
ATOM   3547  N   THR   228      24.350  11.735  47.424 -0.4157 1.8240
ATOM   3548  H   THR   228      25.253  11.738  46.908  0.2719 0.6000
ATOM   3549  CA  THR   228      23.104  11.912  46.670 -0.0389 1.9080
ATOM   3550  C   THR   228      22.865  10.765  45.707  0.5973 1.9080
ATOM   3551  O   THR   228      23.755  10.255  45.029 -0.5679 1.6612
ATOM   3552  CB  THR   228      23.229  13.214  45.820  0.3654 1.9080
ATOM   3553  OG1 THR   228      23.267  14.306  46.723 -0.6761 1.7210
ATOM   3554  CG2 THR   228      21.994  13.388  44.934 -0.2438 1.9080
ATOM   3555  HA  THR   228      22.340  11.944  47.329  0.1007 1.3870
ATOM   3556 HG22 THR   228      21.513  12.513  44.852  0.0642 1.4870
ATOM   3557 HG21 THR   228      21.381  14.067  45.342  0.0642 1.4870
ATOM   3558  HB  THR   228      24.102  13.175  45.311  0.0043 1.3870
ATOM   3559 HG23 THR   228      22.274  13.699  44.024  0.0642 1.4870
ATOM   3560  HG1 THR   228      23.495  13.992  47.654  0.4102 0.0000
ATOM   3561  N   PRO   229      21.638  10.185  45.721 -0.2548 1.8240
ATOM   3562  CA  PRO   229      21.379   9.028  44.867 -0.0266 1.9080
ATOM   3563  C   PRO   229      21.287   9.435  43.412  0.5896 1.9080
ATOM   3564  O   PRO   229      20.781  10.497  43.034 -0.5748 1.6612
ATOM   3565  CB  PRO   229      20.037   8.515  45.419 -0.0070 1.9080
ATOM   3566  CG  PRO   229      19.376   9.713  46.009  0.0189 1.9080
ATOM   3567  CD  PRO   229      20.500  10.600  46.584  0.0192 1.9080
ATOM   3568  HG2 PRO   229      18.863  10.225  45.311  0.0213 1.4870
ATOM   3569  HA  PRO   229      22.087   8.321  45.001  0.0641 1.3870
ATOM   3570  HD3 PRO   229      20.674  10.377  47.526  0.0391 1.3870
ATOM   3571  HD2 PRO   229      20.293  11.552  46.458  0.0391 1.3870
ATOM   3572  HG3 PRO   229      18.740   9.451  46.744  0.0213 1.4870
ATOM   3573  HB3 PRO   229      20.193   7.807  46.114  0.0253 1.4870
ATOM   3574  HB2 PRO   229      19.482   8.123  44.679  0.0253 1.4870
ATOM   3575  N   VAL   230      21.656   8.557  42.513 -0.4157 1.8240
ATOM   3576  H   VAL   230      21.937   7.627  42.884  0.2719 0.6000
ATOM   3577  CA  VAL   230      21.727   8.703  41.066 -0.0875 1.9080
ATOM   3578  C   VAL   230      21.020   7.455  40.440  0.5973 1.9080
ATOM   3579  O   VAL   230      21.664   6.443  40.271 -0.5679 1.6612
ATOM   3580  CB  VAL   230      23.184   8.593  40.543  0.2985 1.9080
ATOM   3581  CG1 VAL   230      23.254   8.814  39.024 -0.3192 1.9080
ATOM   3582  CG2 VAL   230      24.075   9.605  41.253 -0.3192 1.9080
ATOM   3583  HA  VAL   230      21.205   9.498  40.795  0.0969 1.3870
ATOM   3584 HG11 VAL   230      24.208   8.922  38.753  0.0791 1.4870
ATOM   3585 HG21 VAL   230      24.617  10.100  40.574  0.0791 1.4870
ATOM   3586  HB  VAL   230      23.496   7.662  40.713 -0.0297 1.4870
ATOM   3587 HG12 VAL   230      22.858   8.025  38.560  0.0791 1.4870
ATOM   3588 HG13 VAL   230      22.741   9.637  38.790  0.0791 1.4870
ATOM   3589 HG23 VAL   230      23.503  10.248  41.761  0.0791 1.4870
ATOM   3590 HG22 VAL   230      24.683   9.123  41.883  0.0791 1.4870
ATOM   3591  N   PRO   231      19.783   7.667  40.057 -0.2548 1.8240
ATOM   3592  CA  PRO   231      19.024   6.499  39.554 -0.0266 1.9080
ATOM   3593  C   PRO   231      19.183   6.218  38.079  0.5896 1.9080
ATOM   3594  O   PRO   231      19.124   7.100  37.240 -0.5748 1.6612
ATOM   3595  CB  PRO   231      17.601   6.880  39.935 -0.0070 1.9080
ATOM   3596  CG  PRO   231      17.523   8.390  39.808  0.0189 1.9080
ATOM   3597  CD  PRO   231      18.918   8.835  40.293  0.0192 1.9080
ATOM   3598  HG2 PRO   231      17.385   8.655  38.868  0.0213 1.4870
ATOM   3599  HA  PRO   231      19.260   5.671  40.112  0.0641 1.3870
ATOM   3600  HD3 PRO   231      18.891   9.072  41.266  0.0391 1.3870
ATOM   3601  HD2 PRO   231      19.233   9.627  39.769  0.0391 1.3870
ATOM   3602  HG3 PRO   231      16.822   8.753  40.398  0.0213 1.4870
ATOM   3603  HB3 PRO   231      17.390   6.600  40.879  0.0253 1.4870
ATOM   3604  HB2 PRO   231      16.931   6.446  39.320  0.0253 1.4870
ATOM   3605  N   GLY   232      19.403   4.928  37.715 -0.4157 1.8240
ATOM   3606  H   GLY   232      19.562   4.222  38.462  0.2719 0.6000
ATOM   3607  CA  GLY   232      19.427   4.490  36.334 -0.0252 1.9080
ATOM   3608  C   GLY   232      17.969   4.395  35.832  0.5973 1.9080
ATOM   3609  O   GLY   232      16.981   4.376  36.579 -0.5679 1.6612
ATOM   3610  HA2 GLY   232      19.917   5.147  35.771  0.0698 1.3870
ATOM   3611  HA3 GLY   232      19.849   3.592  36.263  0.0698 1.3870
ATOM   3612  N   TYR   233      17.815   4.299  34.516 -0.4157 1.8240
ATOM   3613  H   TYR   233      18.665   4.240  33.920  0.2719 0.6000
ATOM   3614  CA  TYR   233      16.522   4.273  33.875 -0.0014 1.9080
ATOM   3615  C   TYR   233      15.866   2.856  33.890  0.5973 1.9080
ATOM   3616  O   TYR   233      16.348   1.963  33.200 -0.5679 1.6612
ATOM   3617  CB  TYR   233      16.577   4.649  32.400 -0.0152 1.9080
ATOM   3618  CG  TYR   233      15.179   4.836  31.824 -0.0011 1.9080
ATOM   3619  CD1 TYR   233      14.327   5.823  32.211 -0.1906 1.9080
ATOM   3620  CD2 TYR   233      14.734   3.878  30.886 -0.1906 1.9080
ATOM   3621  CE1 TYR   233      13.058   5.970  31.673 -0.2341 1.9080
ATOM   3622  CE2 TYR   233      13.468   4.005  30.347 -0.2341 1.9080
ATOM   3623  CZ  TYR   233      12.651   5.006  30.728  0.3226 1.9080
ATOM   3624  OH  TYR   233      11.398   5.147  30.194 -0.5579 1.7210
ATOM   3625  HA  TYR   233      15.893   4.892  34.371  0.0876 1.3870
ATOM   3626  HE1 TYR   233      12.464   6.704  31.928  0.1656 1.4590
ATOM   3627  HE2 TYR   233      13.162   3.327  29.655  0.1656 1.4590
ATOM   3628  HD2 TYR   233      15.325   3.138  30.628  0.1699 1.4590
ATOM   3629  HD1 TYR   233      14.620   6.488  32.925  0.1699 1.4590
ATOM   3630  HB3 TYR   233      17.016   3.920  31.902  0.0295 1.4870
ATOM   3631  HB2 TYR   233      17.063   5.502  32.307  0.0295 1.4870
ATOM   3632  HH  TYR   233      11.009   6.020  30.488  0.3992 0.0000
ATOM   3633  N   ARG   234      14.958   2.772  34.824 -0.3479 1.8240
ATOM   3634  H   ARG   234      14.806   3.587  35.452  0.2747 0.6000
ATOM   3635  CA  ARG   234      14.140   1.558  35.019 -0.2637 1.9080
ATOM   3636  C   ARG   234      14.905   0.277  35.226  0.7341 1.9080
ATOM   3637  O   ARG   234      14.384  -0.819  34.818 -0.5894 1.6612
ATOM   3638  CB  ARG   234      13.268   1.369  33.770 -0.0007 1.9080
ATOM   3639  CG  ARG   234      12.427   2.492  33.284  0.0390 1.9080
ATOM   3640  CD  ARG   234      11.461   3.112  34.227  0.0486 1.9080
ATOM   3641  NE  ARG   234      10.741   4.299  33.801 -0.5295 1.8240
ATOM   3642  HE  ARG   234      11.180   5.158  34.189  0.3456 0.6000
ATOM   3643  CZ  ARG   234       9.704   4.597  33.073  0.8076 1.9080
ATOM   3644  NH1 ARG   234       9.059   3.567  32.463 -0.8627 1.8240
ATOM   3645 HH11 ARG   234       9.400   2.593  32.589  0.4478 0.6000
ATOM   3646 HH12 ARG   234       8.225   3.754  31.871  0.4478 0.6000
ATOM   3647  NH2 ARG   234       9.235   5.834  32.921 -0.8627 1.8240
ATOM   3648 HH21 ARG   234       9.703   6.630  33.399  0.4478 0.6000
ATOM   3649 HH22 ARG   234       8.401   6.004  32.324  0.4478 0.6000
ATOM   3650  HG3 ARG   234      11.896   2.180  32.453  0.0285 1.4870
ATOM   3651  HA  ARG   234      13.534   1.720  35.833  0.1560 1.3870
ATOM   3652  HG2 ARG   234      13.042   3.243  32.926  0.0285 1.4870
ATOM   3653  HD3 ARG   234      11.963   3.337  35.097  0.0687 1.3870
ATOM   3654  HD2 ARG   234      10.771   2.397  34.494  0.0687 1.3870
ATOM   3655  HB3 ARG   234      12.661   0.565  33.950  0.0327 1.4870
ATOM   3656  HB2 ARG   234      13.893   1.081  33.012  0.0327 1.4870
ATOM   3657  N   ASN   235      16.087   0.260  35.815 -0.4157 1.8240
ATOM   3658  H   ASN   235      16.446   1.160  36.193  0.2719 0.6000
ATOM   3659  CA  ASN   235      16.917  -0.902  35.976  0.0143 1.9080
ATOM   3660  C   ASN   235      17.198  -1.242  37.432  0.5973 1.9080
ATOM   3661  O   ASN   235      17.973  -2.144  37.802 -0.5679 1.6612
ATOM   3662  CB  ASN   235      18.250  -0.775  35.225 -0.2041 1.9080
ATOM   3663  CG  ASN   235      19.147   0.378  35.688  0.7130 1.9080
ATOM   3664  OD1 ASN   235      18.666   1.132  36.555 -0.5931 1.6612
ATOM   3665  ND2 ASN   235      20.314   0.381  35.130 -0.9191 1.8240
ATOM   3666 HD21 ASN   235      21.017   1.099  35.399  0.4196 0.6000
ATOM   3667 HD22 ASN   235      20.550  -0.335  34.414  0.4196 0.6000
ATOM   3668  HA  ASN   235      16.415  -1.695  35.584  0.1048 1.3870
ATOM   3669  HB3 ASN   235      18.051  -0.643  34.249  0.0797 1.4870
ATOM   3670  HB2 ASN   235      18.760  -1.632  35.340  0.0797 1.4870
ATOM   3671  N   ASN   236      16.586  -0.461  38.314 -0.4157 1.8240
ATOM   3672  H   ASN   236      15.961   0.268  37.916  0.2719 0.6000
ATOM   3673  CA  ASN   236      16.676  -0.493  39.752  0.0143 1.9080
ATOM   3674  C   ASN   236      18.070  -0.235  40.309  0.5973 1.9080
ATOM   3675  O   ASN   236      18.352  -0.502  41.473 -0.5679 1.6612
ATOM   3676  CB  ASN   236      16.133  -1.848  40.306 -0.2041 1.9080
ATOM   3677  CG  ASN   236      14.633  -1.892  40.001  0.7130 1.9080
ATOM   3678  HA  ASN   236      16.076   0.252  40.112  0.1048 1.3870
ATOM   3679  HB3 ASN   236      16.262  -1.855  41.267  0.0797 1.4870
ATOM   3680  HB2 ASN   236      16.575  -2.567  39.830  0.0797 1.4870
ATOM   3681  OD1 ASN   236      13.885  -0.928  39.963 -0.5931 1.6612
ATOM   3682  ND2 ASN   236      14.237  -3.126  39.642 -0.9191 1.8240
ATOM   3683 HD22 ASN   236      14.906  -3.921  39.689  0.4196 0.6000
ATOM   3684 HD21 ASN   236      13.262  -3.285  39.317  0.4196 0.6000
ATOM   3685  N   VAL   237      18.938   0.362  39.502 -0.4157 1.8240
ATOM   3686  H   VAL   237      18.642   0.593  38.532  0.2719 0.6000
ATOM   3687  CA  VAL   237      20.296   0.708  39.925 -0.0875 1.9080
ATOM   3688  C   VAL   237      20.219   2.122  40.510  0.5973 1.9080
ATOM   3689  O   VAL   237      19.517   3.018  40.003 -0.5679 1.6612
ATOM   3690  CB  VAL   237      21.288   0.651  38.744  0.2985 1.9080
ATOM   3691  CG1 VAL   237      22.666   1.230  39.161 -0.3192 1.9080
ATOM   3692  CG2 VAL   237      21.597  -0.773  38.249 -0.3192 1.9080
ATOM   3693  HA  VAL   237      20.564   0.092  40.650  0.0969 1.3870
ATOM   3694 HG11 VAL   237      22.652   2.216  39.025  0.0791 1.4870
ATOM   3695 HG21 VAL   237      21.025  -1.418  38.749  0.0791 1.4870
ATOM   3696  HB  VAL   237      20.944   1.241  38.024 -0.0297 1.4870
ATOM   3697 HG12 VAL   237      22.825   1.017  40.120  0.0791 1.4870
ATOM   3698 HG13 VAL   237      23.371   0.814  38.595  0.0791 1.4870
ATOM   3699 HG23 VAL   237      21.400  -0.824  37.273  0.0791 1.4870
ATOM   3700 HG22 VAL   237      22.560  -0.969  38.415  0.0791 1.4870
ATOM   3701  N   VAL   238      20.889   2.301  41.655 -0.4157 1.8240
ATOM   3702  H   VAL   238      21.357   1.503  42.130  0.2719 0.6000
ATOM   3703  CA  VAL   238      20.947   3.673  42.232 -0.0875 1.9080
ATOM   3704  C   VAL   238      22.398   3.831  42.698  0.5973 1.9080
ATOM   3705  O   VAL   238      22.796   3.194  43.657 -0.5679 1.6612
ATOM   3706  CB  VAL   238      20.019   3.900  43.420  0.2985 1.9080
ATOM   3707  CG1 VAL   238      20.336   5.258  44.063 -0.3192 1.9080
ATOM   3708  CG2 VAL   238      18.539   3.743  43.052 -0.3192 1.9080
ATOM   3709  HA  VAL   238      20.784   4.310  41.507  0.0969 1.3870
ATOM   3710 HG11 VAL   238      19.512   5.821  44.061  0.0791 1.4870
ATOM   3711 HG21 VAL   238      18.043   3.394  43.844  0.0791 1.4870
ATOM   3712  HB  VAL   238      20.215   3.212  44.106 -0.0297 1.4870
ATOM   3713 HG12 VAL   238      20.643   5.112  45.001  0.0791 1.4870
ATOM   3714 HG13 VAL   238      21.055   5.709  43.538  0.0791 1.4870
ATOM   3715 HG23 VAL   238      18.174   4.633  42.787  0.0791 1.4870
ATOM   3716 HG22 VAL   238      18.460   3.102  42.291  0.0791 1.4870
ATOM   3717  N   ASN   239      23.165   4.626  41.955 -0.4157 1.8240
ATOM   3718  H   ASN   239      22.761   5.092  41.117  0.2719 0.6000
ATOM   3719  CA  ASN   239      24.583   4.856  42.304  0.0143 1.9080
ATOM   3720  C   ASN   239      24.639   6.107  43.208  0.5973 1.9080
ATOM   3721  O   ASN   239      23.595   6.677  43.509 -0.5679 1.6612
ATOM   3722  CB  ASN   239      25.330   5.064  40.989 -0.2041 1.9080
ATOM   3723  CG  ASN   239      25.583   3.802  40.213  0.7130 1.9080
ATOM   3724  OD1 ASN   239      25.892   3.911  39.025 -0.5931 1.6612
ATOM   3725  ND2 ASN   239      25.401   2.634  40.828 -0.9191 1.8240
ATOM   3726 HD21 ASN   239      25.520   1.745  40.302  0.4196 0.6000
ATOM   3727 HD22 ASN   239      25.140   2.612  41.835  0.4196 0.6000
ATOM   3728  HA  ASN   239      24.876   4.089  42.856  0.1048 1.3870
ATOM   3729  HB3 ASN   239      26.213   5.498  41.197  0.0797 1.4870
ATOM   3730  HB2 ASN   239      24.790   5.691  40.419  0.0797 1.4870
ATOM   3731  N   THR   240      25.829   6.555  43.554 -0.4157 1.8240
ATOM   3732  H   THR   240      26.677   6.110  43.149  0.2719 0.6000
ATOM   3733  CA  THR   240      25.983   7.663  44.495 -0.0389 1.9080
ATOM   3734  C   THR   240      26.853   8.801  43.928  0.5973 1.9080
ATOM   3735  O   THR   240      27.872   8.498  43.299 -0.5679 1.6612
ATOM   3736  CB  THR   240      26.759   7.060  45.724  0.3654 1.9080
ATOM   3737  OG1 THR   240      25.827   6.126  46.390 -0.6761 1.7210
ATOM   3738  CG2 THR   240      27.088   8.152  46.716 -0.2438 1.9080
ATOM   3739  HA  THR   240      25.068   8.044  44.697  0.1007 1.3870
ATOM   3740 HG22 THR   240      27.107   9.044  46.254  0.0642 1.4870
ATOM   3741 HG21 THR   240      26.395   8.178  47.443  0.0642 1.4870
ATOM   3742  HB  THR   240      27.534   6.527  45.385  0.0043 1.3870
ATOM   3743 HG23 THR   240      27.987   7.982  47.131  0.0642 1.4870
ATOM   3744  HG1 THR   240      25.959   5.210  46.016  0.4102 0.0000
ATOM   3745  N   MET   241      26.431  10.001  44.233 -0.4157 1.8240
ATOM   3746  H   MET   241      25.471  10.130  44.613  0.2719 0.6000
ATOM   3747  CA  MET   241      27.317  11.187  44.040 -0.0237 1.9080
ATOM   3748  C   MET   241      27.727  11.576  45.465  0.5973 1.9080
ATOM   3749  O   MET   241      26.832  11.889  46.277 -0.5679 1.6612
ATOM   3750  CB  MET   241      26.597  12.327  43.335  0.0342 1.9080
ATOM   3751  CG  MET   241      27.491  13.595  43.096  0.0018 1.9080
ATOM   3752  SD  MET   241      26.624  14.932  42.266 -0.2737 2.0000
ATOM   3753  CE  MET   241      25.306  15.304  43.434 -0.0536 1.9080
ATOM   3754  HG2 MET   241      27.849  13.887  44.011  0.0440 1.3870
ATOM   3755  HE1 MET   241      24.585  14.616  43.351  0.0684 1.3870
ATOM   3756  HE2 MET   241      25.674  15.293  44.363  0.0684 1.3870
ATOM   3757  HE3 MET   241      24.931  16.209  43.233  0.0684 1.3870
ATOM   3758  HB2 MET   241      26.272  12.022  42.435  0.0241 1.4870
ATOM   3759  HG3 MET   241      28.312  13.289  42.564  0.0440 1.3870
ATOM   3760  HA  MET   241      28.113  10.890  43.559  0.0880 1.3870
ATOM   3761  HB3 MET   241      25.807  12.623  43.881  0.0241 1.4870
ATOM   3762  N   ARG   242      29.020  11.643  45.784 -0.3479 1.8240
ATOM   3763  H   ARG   242      29.735  11.416  45.064  0.2747 0.6000
ATOM   3764  CA  ARG   242      29.452  12.030  47.127 -0.2637 1.9080
ATOM   3765  C   ARG   242      30.196  13.394  46.936  0.7341 1.9080
ATOM   3766  O   ARG   242      31.145  13.450  46.183 -0.5894 1.6612
ATOM   3767  CB  ARG   242      30.427  11.022  47.691 -0.0007 1.9080
ATOM   3768  CG  ARG   242      31.046  11.377  49.028  0.0390 1.9080
ATOM   3769  CD  ARG   242      31.763  10.219  49.731  0.0486 1.9080
ATOM   3770  NE  ARG   242      30.661   9.544  50.441 -0.5295 1.8240
ATOM   3771  HE  ARG   242      29.677   9.748  50.172  0.3456 0.6000
ATOM   3772  CZ  ARG   242      30.906   8.677  51.421  0.8076 1.9080
ATOM   3773  NH1 ARG   242      32.181   8.413  51.691 -0.8627 1.8240
ATOM   3774 HH11 ARG   242      32.935   8.877  51.145  0.4478 0.6000
ATOM   3775 HH12 ARG   242      32.424   7.742  52.448  0.4478 0.6000
ATOM   3776  NH2 ARG   242      29.872   8.118  52.054 -0.8627 1.8240
ATOM   3777 HH21 ARG   242      28.900   8.363  51.778  0.4478 0.6000
ATOM   3778 HH22 ARG   242      30.039   7.438  52.823  0.4478 0.6000
ATOM   3779  HG3 ARG   242      30.328  11.712  49.654  0.0285 1.4870
ATOM   3780  HA  ARG   242      28.670  12.191  47.694  0.1560 1.3870
ATOM   3781  HG2 ARG   242      31.719  12.119  48.902  0.0285 1.4870
ATOM   3782  HD3 ARG   242      32.379  10.586  50.366  0.0687 1.3870
ATOM   3783  HD2 ARG   242      32.122   9.635  49.063  0.0687 1.3870
ATOM   3784  HB3 ARG   242      31.176  10.899  47.031  0.0327 1.4870
ATOM   3785  HB2 ARG   242      29.949  10.143  47.798  0.0327 1.4870
ATOM   3786  N   LEU   243      29.660  14.383  47.616 -0.4157 1.8240
ATOM   3787  H   LEU   243      28.824  14.206  48.209  0.2719 0.6000
ATOM   3788  CA  LEU   243      30.230  15.738  47.547 -0.0518 1.9080
ATOM   3789  C   LEU   243      30.744  16.071  48.933  0.5973 1.9080
ATOM   3790  O   LEU   243      30.043  15.929  49.942 -0.5679 1.6612
ATOM   3791  CB  LEU   243      29.105  16.709  47.136 -0.1102 1.9080
ATOM   3792  CG  LEU   243      28.511  16.497  45.731  0.3531 1.9080
ATOM   3793  CD1 LEU   243      27.537  17.638  45.421 -0.4121 1.9080
ATOM   3794  CD2 LEU   243      29.644  16.425  44.690 -0.4121 1.9080
ATOM   3795 HD22 LEU   243      30.246  15.662  44.915  0.1000 1.4870
ATOM   3796 HD23 LEU   243      29.247  16.288  43.786  0.1000 1.4870
ATOM   3797 HD21 LEU   243      30.158  17.279  44.708  0.1000 1.4870
ATOM   3798 HD13 LEU   243      28.027  18.508  45.453  0.1000 1.4870
ATOM   3799 HD12 LEU   243      27.150  17.503  44.510  0.1000 1.4870
ATOM   3800 HD11 LEU   243      26.805  17.640  46.100  0.1000 1.4870
ATOM   3801  HA  LEU   243      30.992  15.725  46.914  0.0922 1.3870
ATOM   3802  HG  LEU   243      28.024  15.634  45.714 -0.0361 1.4870
ATOM   3803  HB3 LEU   243      29.473  17.630  47.166  0.0457 1.4870
ATOM   3804  HB2 LEU   243      28.363  16.607  47.789  0.0457 1.4870
ATOM   3805  N   TRP   244      31.997  16.603  48.994 -0.4157 1.8240
ATOM   3806  H   TRP   244      32.517  16.802  48.116  0.2719 0.6000
ATOM   3807  CA  TRP   244      32.607  16.892  50.269 -0.0275 1.9080
ATOM   3808  C   TRP   244      32.405  18.374  50.705  0.5973 1.9080
ATOM   3809  O   TRP   244      32.449  19.270  49.864 -0.5679 1.6612
ATOM   3810  CB  TRP   244      34.114  16.680  50.203 -0.0050 1.9080
ATOM   3811  CG  TRP   244      34.561  15.315  49.760 -0.1415 1.9080
ATOM   3812  CD1 TRP   244      34.992  14.986  48.505 -0.1638 1.9080
ATOM   3813  CD2 TRP   244      34.643  14.144  50.566  0.1243 1.9080
ATOM   3814  NE1 TRP   244      35.363  13.639  48.507 -0.3418 1.8240
ATOM   3815  HE1 TRP   244      35.750  13.119  47.693  0.3412 0.6000
ATOM   3816  CE2 TRP   244      35.135  13.109  49.757  0.1380 1.9080
ATOM   3817  CE3 TRP   244      34.370  13.896  51.938 -0.2387 1.9080
ATOM   3818  CZ2 TRP   244      35.356  11.819  50.256 -0.2601 1.9080
ATOM   3819  CZ3 TRP   244      34.579  12.641  52.449 -0.1972 1.9080
ATOM   3820  CH2 TRP   244      35.033  11.624  51.590 -0.1134 1.9080
ATOM   3821  HH2 TRP   244      35.129  10.689  51.976  0.1417 1.4590
ATOM   3822  HA  TRP   244      32.161  16.324  50.976  0.1123 1.3870
ATOM   3823  HE3 TRP   244      34.030  14.637  52.517  0.1700 1.4590
ATOM   3824  HZ3 TRP   244      34.415  12.450  53.398  0.1447 1.4590
ATOM   3825  HZ2 TRP   244      35.719  11.100  49.683  0.1572 1.4590
ATOM   3826  HD1 TRP   244      35.038  15.583  47.726  0.2062 1.4090
ATOM   3827  HB3 TRP   244      34.505  16.834  51.112  0.0339 1.4870
ATOM   3828  HB2 TRP   244      34.508  17.338  49.559  0.0339 1.4870
ATOM   3829  N   SER   245      32.139  18.564  51.981 -0.4157 1.8240
ATOM   3830  H   SER   245      32.101  17.721  52.589  0.2719 0.6000
ATOM   3831  CA  SER   245      31.894  19.854  52.613 -0.0249 1.9080
ATOM   3832  C   SER   245      32.952  20.149  53.676  0.5973 1.9080
ATOM   3833  O   SER   245      33.372  19.273  54.441 -0.5679 1.6612
ATOM   3834  CB  SER   245      30.508  19.822  53.255  0.2117 1.9080
ATOM   3835  OG  SER   245      30.177  21.049  53.893 -0.6546 1.7210
ATOM   3836  HA  SER   245      31.961  20.568  51.907  0.0843 1.3870
ATOM   3837  HB3 SER   245      30.485  19.090  53.937  0.0352 1.3870
ATOM   3838  HB2 SER   245      29.827  19.635  52.546  0.0352 1.3870
ATOM   3839  HG  SER   245      30.316  21.803  53.253  0.4275 0.0000
ATOM   3840  N   ALA   246      33.553  21.347  53.596 -0.4157 1.8240
ATOM   3841  H   ALA   246      33.230  22.038  52.889  0.2719 0.6000
ATOM   3842  CA  ALA   246      34.660  21.692  54.494  0.0337 1.9080
ATOM   3843  C   ALA   246      34.264  22.110  55.898  0.5973 1.9080
ATOM   3844  O   ALA   246      33.372  22.915  56.118 -0.5679 1.6612
ATOM   3845  CB  ALA   246      35.530  22.776  53.837 -0.1825 1.9080
ATOM   3846  HA  ALA   246      35.281  20.876  54.560  0.0823 1.3870
ATOM   3847  HB1 ALA   246      36.428  22.780  54.270  0.0603 1.4870
ATOM   3848  HB3 ALA   246      35.624  22.575  52.865  0.0603 1.4870
ATOM   3849  HB2 ALA   246      35.092  23.664  53.958  0.0603 1.4870
ATOM   3850  N   LYS   247      34.958  21.520  56.890 -0.3479 1.8240
ATOM   3851  H   LYS   247      35.746  20.896  56.625  0.2747 0.6000
ATOM   3852  CA  LYS   247      34.681  21.696  58.298 -0.2400 1.9080
ATOM   3853  C   LYS   247      35.981  21.956  59.041  0.7341 1.9080
ATOM   3854  O   LYS   247      37.035  21.407  58.689 -0.5894 1.6612
ATOM   3855  CB  LYS   247      34.005  20.462  58.915 -0.0094 1.9080
ATOM   3856  CG  LYS   247      32.590  20.280  58.418  0.0187 1.9080
ATOM   3857  CD  LYS   247      31.727  21.537  58.520 -0.0479 1.9080
ATOM   3858  CE  LYS   247      30.391  21.292  57.852 -0.0143 1.9080
ATOM   3859  NZ  LYS   247      30.437  21.485  56.383 -0.3854 1.8240
ATOM   3860  HZ1 LYS   247      30.723  22.462  56.172  0.3400 0.6000
ATOM   3861  HZ2 LYS   247      31.125  20.824  55.969  0.3400 0.6000
ATOM   3862  HZ3 LYS   247      29.495  21.304  55.981  0.3400 0.6000
ATOM   3863  HA  LYS   247      34.077  22.488  58.421  0.1426 1.3870
ATOM   3864  HE2 LYS   247      30.094  20.348  58.052  0.1135 1.1000
ATOM   3865  HE3 LYS   247      29.708  21.922  58.246  0.1135 1.1000
ATOM   3866  HG2 LYS   247      32.613  19.989  57.449  0.0103 1.4870
ATOM   3867  HG3 LYS   247      32.143  19.544  58.948  0.0103 1.4870
ATOM   3868  HD3 LYS   247      32.188  22.277  58.057  0.0621 1.4870
ATOM   3869  HD2 LYS   247      31.577  21.742  59.474  0.0621 1.4870
ATOM   3870  HB3 LYS   247      33.987  20.583  59.898  0.0362 1.4870
ATOM   3871  HB2 LYS   247      34.537  19.665  58.666  0.0362 1.4870
ATOM   3872  N   ALA   248      35.906  22.885  59.986 -0.4157 1.8240
ATOM   3873  H   ALA   248      35.019  23.390  60.187  0.2719 0.6000
ATOM   3874  CA  ALA   248      37.162  23.168  60.748  0.0337 1.9080
ATOM   3875  C   ALA   248      37.424  21.992  61.687  0.5973 1.9080
ATOM   3876  O   ALA   248      36.468  21.375  62.115 -0.5679 1.6612
ATOM   3877  CB  ALA   248      36.912  24.434  61.563 -0.1825 1.9080
ATOM   3878  HA  ALA   248      37.908  23.240  60.098  0.0823 1.3870
ATOM   3879  HB1 ALA   248      36.090  24.889  61.225  0.0603 1.4870
ATOM   3880  HB3 ALA   248      36.788  24.191  62.524  0.0603 1.4870
ATOM   3881  HB2 ALA   248      37.695  25.048  61.472  0.0603 1.4870
ATOM   3882  N   PRO   249      38.671  21.681  62.010 -0.2548 1.8240
ATOM   3883  CA  PRO   249      39.020  20.647  62.935 -0.0266 1.9080
ATOM   3884  C   PRO   249      38.539  20.976  64.336  0.5896 1.9080
ATOM   3885  O   PRO   249      38.308  22.101  64.786 -0.5748 1.6612
ATOM   3886  CB  PRO   249      40.542  20.548  62.840 -0.0070 1.9080
ATOM   3887  CG  PRO   249      40.969  21.924  62.481  0.0189 1.9080
ATOM   3888  CD  PRO   249      39.874  22.462  61.574  0.0192 1.9080
ATOM   3889  HG2 PRO   249      41.058  22.499  63.300  0.0213 1.4870
ATOM   3890  HA  PRO   249      38.657  19.748  62.641  0.0641 1.3870
ATOM   3891  HD3 PRO   249      40.072  22.281  60.617  0.0391 1.3870
ATOM   3892  HD2 PRO   249      39.723  23.432  61.721  0.0391 1.3870
ATOM   3893  HG3 PRO   249      41.849  21.913  61.997  0.0213 1.4870
ATOM   3894  HB3 PRO   249      40.810  19.889  62.135  0.0253 1.4870
ATOM   3895  HB2 PRO   249      40.933  20.265  63.719  0.0253 1.4870
ATOM   3896  N   ASN   250      38.435  19.894  65.067 -0.4157 1.8240
ATOM   3897  H   ASN   250      38.675  19.000  64.593  0.2719 0.6000
ATOM   3898  CA  ASN   250      38.029  19.789  66.449  0.0143 1.9080
ATOM   3899  C   ASN   250      38.980  20.362  67.481  0.5973 1.9080
ATOM   3900  O   ASN   250      40.082  20.884  67.396 -0.5679 1.6612
ATOM   3901  CB  ASN   250      37.791  18.286  66.693 -0.2041 1.9080
ATOM   3902  CG  ASN   250      37.917  17.329  65.536  0.7130 1.9080
ATOM   3903  HA  ASN   250      37.144  20.308  66.543  0.1048 1.3870
ATOM   3904  HB3 ASN   250      36.853  18.187  67.093  0.0797 1.4870
ATOM   3905  HB2 ASN   250      38.440  17.990  67.428  0.0797 1.4870
ATOM   3906  OD1 ASN   250      38.872  17.295  64.736 -0.5931 1.6612
ATOM   3907  ND2 ASN   250      36.902  16.448  65.448 -0.9191 1.8240
ATOM   3908 HD22 ASN   250      36.114  16.493  66.125  0.4196 0.6000
ATOM   3909 HD21 ASN   250      36.906  15.723  64.703  0.4196 0.6000
ATOM   3910  N   GLY   261      41.452  36.119  70.746 -0.4157 1.8240
ATOM   3911  CA  GLY   261      41.175  35.186  71.857 -0.0252 1.9080
ATOM   3912  C   GLY   261      40.233  34.021  71.481  0.5973 1.9080
ATOM   3913  O   GLY   261      40.170  33.610  70.318 -0.5679 1.6612
ATOM   3914  H   GLY   261      41.038  35.971  69.829  0.2719 0.6000
ATOM   3915  HA2 GLY   261      42.053  34.801  72.193  0.0698 1.3870
ATOM   3916  HA3 GLY   261      40.764  35.703  72.629  0.0698 1.3870
ATOM   3917  N   TYR   262      39.517  33.548  72.504 -0.4157 1.8240
ATOM   3918  H   TYR   262      39.607  33.979  73.446  0.2719 0.6000
ATOM   3919  CA  TYR   262      38.592  32.405  72.292 -0.0014 1.9080
ATOM   3920  C   TYR   262      37.512  32.782  71.284  0.5973 1.9080
ATOM   3921  O   TYR   262      37.291  32.015  70.348 -0.5679 1.6612
ATOM   3922  CB  TYR   262      37.986  32.014  73.639 -0.0152 1.9080
ATOM   3923  CG  TYR   262      36.753  31.108  73.490 -0.0011 1.9080
ATOM   3924  CD1 TYR   262      36.870  29.806  73.075 -0.1906 1.9080
ATOM   3925  CD2 TYR   262      35.506  31.631  73.719 -0.1906 1.9080
ATOM   3926  CE1 TYR   262      35.753  28.995  72.906 -0.2341 1.9080
ATOM   3927  CE2 TYR   262      34.345  30.853  73.566 -0.2341 1.9080
ATOM   3928  CZ  TYR   262      34.512  29.531  73.175  0.3226 1.9080
ATOM   3929  OH  TYR   262      33.399  28.713  73.059 -0.5579 1.7210
ATOM   3930  HA  TYR   262      39.127  31.646  71.918  0.0876 1.3870
ATOM   3931  HE1 TYR   262      35.852  28.056  72.601  0.1656 1.4590
ATOM   3932  HE2 TYR   262      33.458  31.234  73.730  0.1656 1.4590
ATOM   3933  HD2 TYR   262      35.403  32.586  74.003  0.1699 1.4590
ATOM   3934  HD1 TYR   262      37.780  29.418  72.885  0.1699 1.4590
ATOM   3935  HB3 TYR   262      37.699  32.835  74.111  0.0295 1.4870
ATOM   3936  HB2 TYR   262      38.663  31.517  74.162  0.0295 1.4870
ATOM   3937  HH  TYR   262      32.628  29.260  72.744  0.3992 0.0000
ATOM   3938  N   ILE   263      36.790  33.890  71.409 -0.4157 1.8240
ATOM   3939  H   ILE   263      36.996  34.572  72.167  0.2719 0.6000
ATOM   3940  CA  ILE   263      35.698  34.137  70.462 -0.0597 1.9080
ATOM   3941  C   ILE   263      36.234  34.171  69.042  0.5973 1.9080
ATOM   3942  O   ILE   263      35.736  33.572  68.124 -0.5679 1.6612
ATOM   3943  CB  ILE   263      34.938  35.432  70.791  0.1303 1.9080
ATOM   3944  CG1 ILE   263      34.192  35.258  72.129 -0.0430 1.9080
ATOM   3945  CG2 ILE   263      34.058  35.885  69.622 -0.3204 1.9080
ATOM   3946  CD1 ILE   263      32.973  34.314  72.094 -0.0660 1.9080
ATOM   3947  HA  ILE   263      35.091  33.342  70.525  0.0869 1.3870
ATOM   3948 HG22 ILE   263      33.652  36.766  69.851  0.0882 1.4870
ATOM   3949 HG21 ILE   263      34.627  35.968  68.808  0.0882 1.4870
ATOM   3950  HB  ILE   263      35.598  36.159  70.906  0.0187 1.4870
ATOM   3951 HG12 ILE   263      34.839  34.910  72.810  0.0236 1.4870
ATOM   3952 HG13 ILE   263      33.877  36.161  72.432  0.0236 1.4870
ATOM   3953 HD13 ILE   263      33.280  33.410  71.816  0.0186 1.4870
ATOM   3954 HD12 ILE   263      32.574  34.278  73.004  0.0186 1.4870
ATOM   3955 HG23 ILE   263      33.345  35.204  69.477  0.0882 1.4870
ATOM   3956 HD11 ILE   263      32.314  34.672  71.441  0.0186 1.4870
ATOM   3957  N   GLN   264      37.302  34.998  68.819 -0.4157 1.8240
ATOM   3958  H   GLN   264      37.696  35.565  69.597  0.2719 0.6000
ATOM   3959  CA  GLN   264      37.881  35.079  67.492 -0.0031 1.9080
ATOM   3960  C   GLN   264      38.372  33.734  66.955  0.5973 1.9080
ATOM   3961  O   GLN   264      38.247  33.543  65.746 -0.5679 1.6612
ATOM   3962  CB  GLN   264      39.050  36.094  67.516 -0.0036 1.9080
ATOM   3963  CG  GLN   264      39.461  36.577  66.123 -0.0645 1.9080
ATOM   3964  CD  GLN   264      38.456  37.121  65.176  0.6951 1.9080
ATOM   3965  OE1 GLN   264      37.701  38.098  65.418 -0.6086 1.6612
ATOM   3966  NE2 GLN   264      38.401  36.573  63.973 -0.9407 1.8240
ATOM   3967 HE21 GLN   264      37.746  36.952  63.259  0.4251 0.6000
ATOM   3968 HE22 GLN   264      39.012  35.763  63.741  0.4251 0.6000
ATOM   3969  HG2 GLN   264      40.207  37.288  66.257  0.0352 1.4870
ATOM   3970  HA  GLN   264      37.163  35.416  66.855  0.0850 1.3870
ATOM   3971  HG3 GLN   264      39.957  35.788  65.663  0.0352 1.4870
ATOM   3972  HB3 GLN   264      39.839  35.657  67.940  0.0171 1.4870
ATOM   3973  HB2 GLN   264      38.769  36.886  68.050  0.0171 1.4870
ATOM   3974  N   ALA   265      38.876  32.835  67.775 -0.4157 1.8240
ATOM   3975  H   ALA   265      38.989  33.059  68.784  0.2719 0.6000
ATOM   3976  CA  ALA   265      39.280  31.515  67.266  0.0337 1.9080
ATOM   3977  C   ALA   265      38.027  30.750  66.759  0.5973 1.9080
ATOM   3978  O   ALA   265      38.126  30.007  65.786 -0.5679 1.6612
ATOM   3979  CB  ALA   265      39.968  30.746  68.368 -0.1825 1.9080
ATOM   3980  HA  ALA   265      39.901  31.639  66.496  0.0823 1.3870
ATOM   3981  HB1 ALA   265      39.520  29.859  68.495  0.0603 1.4870
ATOM   3982  HB3 ALA   265      40.929  30.596  68.130  0.0603 1.4870
ATOM   3983  HB2 ALA   265      39.920  31.263  69.225  0.0603 1.4870
ATOM   3984  N   VAL   266      36.863  30.970  67.405 -0.4157 1.8240
ATOM   3985  H   VAL   266      36.808  31.632  68.205  0.2719 0.6000
ATOM   3986  CA  VAL   266      35.672  30.238  66.935 -0.0875 1.9080
ATOM   3987  C   VAL   266      35.223  30.833  65.620  0.5973 1.9080
ATOM   3988  O   VAL   266      34.817  30.148  64.652 -0.5679 1.6612
ATOM   3989  CB  VAL   266      34.583  30.229  68.030  0.2985 1.9080
ATOM   3990  CG1 VAL   266      33.272  29.640  67.456 -0.3192 1.9080
ATOM   3991  CG2 VAL   266      35.036  29.399  69.226 -0.3192 1.9080
ATOM   3992  HA  VAL   266      35.940  29.289  66.780  0.0969 1.3870
ATOM   3993 HG11 VAL   266      33.495  29.054  66.683  0.0791 1.4870
ATOM   3994 HG21 VAL   266      35.471  29.999  69.897  0.0791 1.4870
ATOM   3995  HB  VAL   266      34.386  31.167  68.274 -0.0297 1.4870
ATOM   3996 HG12 VAL   266      32.819  29.111  68.168  0.0791 1.4870
ATOM   3997 HG13 VAL   266      32.686  30.389  67.160  0.0791 1.4870
ATOM   3998 HG23 VAL   266      34.241  28.953  69.637  0.0791 1.4870
ATOM   3999 HG22 VAL   266      35.689  28.708  68.918  0.0791 1.4870
ATOM   4000  N   LEU   267      35.245  32.190  65.556 -0.4157 1.8240
ATOM   4001  H   LEU   267      35.516  32.760  66.382  0.2719 0.6000
ATOM   4002  CA  LEU   267      34.877  32.825  64.293 -0.0518 1.9080
ATOM   4003  C   LEU   267      35.816  32.494  63.139  0.5973 1.9080
ATOM   4004  O   LEU   267      35.346  32.284  62.015 -0.5679 1.6612
ATOM   4005  CB  LEU   267      34.796  34.357  64.390 -0.1102 1.9080
ATOM   4006  CG  LEU   267      33.923  34.958  65.486  0.3531 1.9080
ATOM   4007  CD1 LEU   267      33.873  36.490  65.347 -0.4121 1.9080
ATOM   4008  CD2 LEU   267      32.492  34.429  65.435 -0.4121 1.9080
ATOM   4009 HD22 LEU   267      32.500  33.437  65.552  0.1000 1.4870
ATOM   4010 HD23 LEU   267      31.956  34.847  66.168  0.1000 1.4870
ATOM   4011 HD21 LEU   267      32.084  34.657  64.552  0.1000 1.4870
ATOM   4012 HD13 LEU   267      33.491  36.724  64.456  0.1000 1.4870
ATOM   4013 HD12 LEU   267      33.298  36.865  66.071  0.1000 1.4870
ATOM   4014 HD11 LEU   267      34.798  36.855  65.426  0.1000 1.4870
ATOM   4015  HA  LEU   267      33.941  32.514  64.040  0.0922 1.3870
ATOM   4016  HG  LEU   267      34.305  34.727  66.377 -0.0361 1.4870
ATOM   4017  HB3 LEU   267      34.452  34.696  63.511  0.0457 1.4870
ATOM   4018  HB2 LEU   267      35.730  34.699  64.528  0.0457 1.4870
ATOM   4019  N   ASP   268      37.112  32.273  63.395 -0.5163 1.8240
ATOM   4020  H   ASP   268      37.426  32.328  64.385  0.2936 0.6000
ATOM   4021  CA  ASP   268      38.095  31.966  62.399  0.0381 1.9080
ATOM   4022  C   ASP   268      37.978  30.550  61.849  0.5366 1.9080
ATOM   4023  O   ASP   268      38.610  30.250  60.809 -0.5819 1.6612
ATOM   4024  CB  ASP   268      39.550  32.171  62.873 -0.0303 1.9080
ATOM   4025  CG  ASP   268      39.911  33.651  62.958  0.7994 1.9080
ATOM   4026  OD1 ASP   268      39.147  34.519  62.540 -0.8014 1.6612
ATOM   4027  OD2 ASP   268      40.950  33.900  63.568 -0.8014 1.6612
ATOM   4028  HA  ASP   268      37.946  32.596  61.612  0.0880 1.3870
ATOM   4029  HB3 ASP   268      40.146  31.734  62.220 -0.0122 1.4870
ATOM   4030  HB2 ASP   268      39.636  31.770  63.770 -0.0122 1.4870
ATOM   4031  N   ARG   269      37.088  29.716  62.413 -0.3479 1.8240
ATOM   4032  H   ARG   269      36.637  29.965  63.317  0.2747 0.6000
ATOM   4033  CA  ARG   269      36.759  28.463  61.751 -0.2637 1.9080
ATOM   4034  C   ARG   269      36.224  28.652  60.348  0.7341 1.9080
ATOM   4035  O   ARG   269      36.326  27.782  59.448 -0.5894 1.6612
ATOM   4036  CB  ARG   269      35.660  27.697  62.532 -0.0007 1.9080
ATOM   4037  CG  ARG   269      36.302  27.087  63.815  0.0390 1.9080
ATOM   4038  CD  ARG   269      35.182  26.709  64.746  0.0486 1.9080
ATOM   4039  NE  ARG   269      34.371  25.584  64.196 -0.5295 1.8240
ATOM   4040  HE  ARG   269      33.604  25.805  63.530  0.3456 0.6000
ATOM   4041  CZ  ARG   269      34.584  24.312  64.518  0.8076 1.9080
ATOM   4042  NH1 ARG   269      35.513  23.926  65.347 -0.8627 1.8240
ATOM   4043 HH11 ARG   269      36.135  24.629  65.795  0.4478 0.6000
ATOM   4044 HH12 ARG   269      35.632  22.915  65.560  0.4478 0.6000
ATOM   4045  NH2 ARG   269      33.754  23.358  63.996 -0.8627 1.8240
ATOM   4046 HH21 ARG   269      32.977  23.635  63.362  0.4478 0.6000
ATOM   4047 HH22 ARG   269      33.900  22.356  64.233  0.4478 0.6000
ATOM   4048  HG3 ARG   269      36.860  27.770  64.237  0.0285 1.4870
ATOM   4049  HA  ARG   269      37.600  27.891  61.704  0.1560 1.3870
ATOM   4050  HG2 ARG   269      36.801  26.285  63.561  0.0285 1.4870
ATOM   4051  HD3 ARG   269      34.585  27.493  64.869  0.0687 1.3870
ATOM   4052  HD2 ARG   269      35.566  26.421  65.615  0.0687 1.3870
ATOM   4053  HB3 ARG   269      35.343  26.966  61.985  0.0327 1.4870
ATOM   4054  HB2 ARG   269      34.983  28.327  62.811  0.0327 1.4870
ATOM   4055  N   ASN   270      35.635  29.822  60.033 -0.4157 1.8240
ATOM   4056  H   ASN   270      35.531  30.533  60.784  0.2719 0.6000
ATOM   4057  CA  ASN   270      35.142  30.148  58.725  0.0143 1.9080
ATOM   4058  C   ASN   270      36.213  30.075  57.649  0.5973 1.9080
ATOM   4059  O   ASN   270      35.941  29.808  56.471 -0.5679 1.6612
ATOM   4060  CB  ASN   270      34.566  31.575  58.758 -0.2041 1.9080
ATOM   4061  CG  ASN   270      33.369  31.718  59.685  0.7130 1.9080
ATOM   4062  HA  ASN   270      34.437  29.457  58.481  0.1048 1.3870
ATOM   4063  HB3 ASN   270      34.283  31.818  57.833  0.0797 1.4870
ATOM   4064  HB2 ASN   270      35.284  32.194  59.068  0.0797 1.4870
ATOM   4065  OD1 ASN   270      32.641  30.761  60.046 -0.5931 1.6612
ATOM   4066  ND2 ASN   270      33.115  32.981  60.051 -0.9191 1.8240
ATOM   4067 HD22 ASN   270      33.739  33.750  59.734  0.4196 0.6000
ATOM   4068 HD21 ASN   270      32.294  33.193  60.653  0.4196 0.6000
ATOM   4069  N   LEU   271      37.480  30.408  57.950 -0.4157 1.8240
ATOM   4070  H   LEU   271      37.713  30.702  58.920  0.2719 0.6000
ATOM   4071  CA  LEU   271      38.528  30.365  56.948 -0.0518 1.9080
ATOM   4072  C   LEU   271      38.694  28.990  56.327  0.5973 1.9080
ATOM   4073  O   LEU   271      38.763  28.872  55.102 -0.5679 1.6612
ATOM   4074  CB  LEU   271      39.876  30.813  57.558 -0.1102 1.9080
ATOM   4075  CG  LEU   271      39.822  32.259  58.066  0.3531 1.9080
ATOM   4076  CD1 LEU   271      41.133  32.623  58.775 -0.4121 1.9080
ATOM   4077  CD2 LEU   271      39.528  33.267  56.964 -0.4121 1.9080
ATOM   4078 HD22 LEU   271      38.643  33.059  56.548  0.1000 1.4870
ATOM   4079 HD23 LEU   271      39.505  34.189  57.351  0.1000 1.4870
ATOM   4080 HD21 LEU   271      40.243  33.218  56.266  0.1000 1.4870
ATOM   4081 HD13 LEU   271      41.891  32.529  58.132  0.1000 1.4870
ATOM   4082 HD12 LEU   271      41.081  33.566  59.099  0.1000 1.4870
ATOM   4083 HD11 LEU   271      41.269  32.008  59.549  0.1000 1.4870
ATOM   4084  HA  LEU   271      38.295  31.022  56.209  0.0922 1.3870
ATOM   4085  HG  LEU   271      39.066  32.351  58.709 -0.0361 1.4870
ATOM   4086  HB3 LEU   271      40.552  30.767  56.856  0.0457 1.4870
ATOM   4087  HB2 LEU   271      40.065  30.234  58.322  0.0457 1.4870
ATOM   4088  N   ALA   272      38.707  27.948  57.146 -0.4157 1.8240
ATOM   4089  H   ALA   272      38.654  28.081  58.176  0.2719 0.6000
ATOM   4090  CA  ALA   272      38.798  26.600  56.567  0.0337 1.9080
ATOM   4091  C   ALA   272      37.484  26.213  55.918  0.5973 1.9080
ATOM   4092  O   ALA   272      37.521  25.523  54.889 -0.5679 1.6612
ATOM   4093  CB  ALA   272      39.154  25.656  57.718 -0.1825 1.9080
ATOM   4094  HA  ALA   272      39.520  26.603  55.868  0.0823 1.3870
ATOM   4095  HB1 ALA   272      39.548  24.817  57.347  0.0603 1.4870
ATOM   4096  HB3 ALA   272      39.817  26.101  58.317  0.0603 1.4870
ATOM   4097  HB2 ALA   272      38.328  25.439  58.234  0.0603 1.4870
ATOM   4098  N   GLU   273      36.352  26.673  56.461 -0.5163 1.8240
ATOM   4099  H   GLU   273      36.400  27.327  57.268  0.2936 0.6000
ATOM   4100  CA  GLU   273      35.037  26.268  55.934  0.0397 1.9080
ATOM   4101  C   GLU   273      34.775  26.937  54.608  0.5366 1.9080
ATOM   4102  O   GLU   273      33.979  26.476  53.768 -0.5819 1.6612
ATOM   4103  CB  GLU   273      33.950  26.413  57.050  0.0560 1.9080
ATOM   4104  CG  GLU   273      34.086  25.296  58.094  0.0136 1.9080
ATOM   4105  CD  GLU   273      33.367  25.387  59.438  0.8054 1.9080
ATOM   4106  OE1 GLU   273      32.568  26.378  59.588 -0.8188 1.6612
ATOM   4107  OE2 GLU   273      33.567  24.514  60.338 -0.8188 1.6612
ATOM   4108  HG2 GLU   273      33.779  24.433  57.655 -0.0425 1.4870
ATOM   4109  HA  GLU   273      35.020  25.269  55.827  0.1105 1.3870
ATOM   4110  HG3 GLU   273      35.075  25.189  58.298 -0.0425 1.4870
ATOM   4111  HB3 GLU   273      33.088  26.322  56.624 -0.0173 1.4870
ATOM   4112  HB2 GLU   273      34.106  27.258  57.493 -0.0173 1.4870
ATOM   4113  N   ASN   274      35.520  28.026  54.264 -0.4157 1.8240
ATOM   4114  H   ASN   274      36.211  28.375  54.958  0.2719 0.6000
ATOM   4115  CA  ASN   274      35.421  28.726  53.016  0.0143 1.9080
ATOM   4116  C   ASN   274      35.902  27.880  51.813  0.5973 1.9080
ATOM   4117  O   ASN   274      35.557  28.220  50.680 -0.5679 1.6612
ATOM   4118  CB  ASN   274      36.210  30.048  53.011 -0.2041 1.9080
ATOM   4119  CG  ASN   274      35.481  31.187  53.722  0.7130 1.9080
ATOM   4120  HA  ASN   274      34.442  28.925  52.844  0.1048 1.3870
ATOM   4121  HB3 ASN   274      36.366  30.316  52.064  0.0797 1.4870
ATOM   4122  HB2 ASN   274      37.080  29.895  53.471  0.0797 1.4870
ATOM   4123  OD1 ASN   274      34.268  31.114  53.943 -0.5931 1.6612
ATOM   4124  ND2 ASN   274      36.240  32.246  54.056 -0.9191 1.8240
ATOM   4125 HD22 ASN   274      37.258  32.245  53.841  0.4196 0.6000
ATOM   4126 HD21 ASN   274      35.809  33.066  54.529  0.4196 0.6000
ATOM   4127  N   ILE   275      36.634  26.774  52.029 -0.4157 1.8240
ATOM   4128  H   ILE   275      36.961  26.522  52.983  0.2719 0.6000
ATOM   4129  CA  ILE   275      36.953  25.938  50.874 -0.0597 1.9080
ATOM   4130  C   ILE   275      35.722  25.466  50.095  0.5973 1.9080
ATOM   4131  O   ILE   275      35.837  25.471  48.858 -0.5679 1.6612
ATOM   4132  CB  ILE   275      37.828  24.770  51.371  0.1303 1.9080
ATOM   4133  CG1 ILE   275      39.178  25.395  51.848 -0.0430 1.9080
ATOM   4134  CG2 ILE   275      38.070  23.766  50.265 -0.3204 1.9080
ATOM   4135  CD1 ILE   275      40.031  24.359  52.540 -0.0660 1.9080
ATOM   4136  HA  ILE   275      37.486  26.523  50.240  0.0869 1.3870
ATOM   4137 HG22 ILE   275      38.665  23.039  50.606  0.0882 1.4870
ATOM   4138 HG21 ILE   275      37.195  23.379  49.976  0.0882 1.4870
ATOM   4139  HB  ILE   275      37.399  24.370  52.151  0.0187 1.4870
ATOM   4140 HG12 ILE   275      39.646  25.739  51.056  0.0236 1.4870
ATOM   4141 HG13 ILE   275      38.963  26.120  52.478  0.0236 1.4870
ATOM   4142 HD13 ILE   275      40.227  23.612  51.906  0.0186 1.4870
ATOM   4143 HD12 ILE   275      40.888  24.778  52.837  0.0186 1.4870
ATOM   4144 HG23 ILE   275      38.508  24.227  49.494  0.0882 1.4870
ATOM   4145 HD11 ILE   275      39.542  24.002  53.335  0.0186 1.4870
ATOM   4146  N   SER   276      34.636  25.083  50.721 -0.4157 1.8240
ATOM   4147  H   SER   276      34.598  25.106  51.760  0.2719 0.6000
ATOM   4148  CA  SER   276      33.461  24.617  49.944 -0.0249 1.9080
ATOM   4149  C   SER   276      32.423  25.739  49.814  0.5973 1.9080
ATOM   4150  O   SER   276      31.237  25.518  49.610 -0.5679 1.6612
ATOM   4151  CB  SER   276      32.920  23.339  50.605  0.2117 1.9080
ATOM   4152  OG  SER   276      32.612  23.508  51.989 -0.6546 1.7210
ATOM   4153  HA  SER   276      33.779  24.381  49.025  0.0843 1.3870
ATOM   4154  HB3 SER   276      33.610  22.617  50.517  0.0352 1.3870
ATOM   4155  HB2 SER   276      32.087  23.057  50.124  0.0352 1.3870
ATOM   4156  HG  SER   276      33.030  24.352  52.317  0.4275 0.0000
ATOM   4157  N   ARG   277      32.800  27.013  50.040 -0.3479 1.8240
ATOM   4158  H   ARG   277      33.788  27.265  50.245  0.2747 0.6000
ATOM   4159  CA  ARG   277      31.720  28.044  49.979 -0.2637 1.9080
ATOM   4160  C   ARG   277      31.143  28.317  48.626  0.7341 1.9080
ATOM   4161  O   ARG   277      29.905  28.507  48.531 -0.5894 1.6612
ATOM   4162  CB  ARG   277      32.314  29.362  50.554 -0.0007 1.9080
ATOM   4163  CG  ARG   277      31.183  30.300  51.051  0.0390 1.9080
ATOM   4164  CD  ARG   277      30.620  29.803  52.379  0.0486 1.9080
ATOM   4165  NE  ARG   277      31.591  29.818  53.479 -0.5295 1.8240
ATOM   4166  HE  ARG   277      32.488  30.307  53.286  0.3456 0.6000
ATOM   4167  CZ  ARG   277      31.472  29.296  54.667  0.8076 1.9080
ATOM   4168  NH1 ARG   277      30.376  28.608  55.061 -0.8627 1.8240
ATOM   4169 HH11 ARG   277      29.580  28.477  54.404  0.4478 0.6000
ATOM   4170 HH12 ARG   277      30.329  28.210  56.021  0.4478 0.6000
ATOM   4171  NH2 ARG   277      32.470  29.477  55.507 -0.8627 1.8240
ATOM   4172 HH21 ARG   277      33.307  30.018  55.211  0.4478 0.6000
ATOM   4173 HH22 ARG   277      32.421  29.079  56.467  0.4478 0.6000
ATOM   4174  HG3 ARG   277      30.455  30.305  50.382  0.0285 1.4870
ATOM   4175  HA  ARG   277      30.973  27.732  50.613  0.1560 1.3870
ATOM   4176  HG2 ARG   277      31.555  31.206  51.185  0.0285 1.4870
ATOM   4177  HD3 ARG   277      30.294  28.864  52.243  0.0687 1.3870
ATOM   4178  HD2 ARG   277      29.841  30.387  52.622  0.0687 1.3870
ATOM   4179  HB3 ARG   277      32.793  29.821  49.839  0.0327 1.4870
ATOM   4180  HB2 ARG   277      32.877  29.137  51.318  0.0327 1.4870
ATOM   4181  N   VAL   278      31.947  28.489  47.559 -0.4157 1.8240
ATOM   4182  H   VAL   278      32.967  28.306  47.647  0.2719 0.6000
ATOM   4183  CA  VAL   278      31.391  28.936  46.263 -0.0875 1.9080
ATOM   4184  C   VAL   278      32.169  28.455  45.060  0.5973 1.9080
ATOM   4185  O   VAL   278      33.395  28.260  45.088 -0.5679 1.6612
ATOM   4186  CB  VAL   278      31.342  30.483  46.299  0.2985 1.9080
ATOM   4187  CG1 VAL   278      32.752  31.040  46.588 -0.3192 1.9080
ATOM   4188  CG2 VAL   278      30.658  31.103  45.086 -0.3192 1.9080
ATOM   4189  HA  VAL   278      30.443  28.569  46.200  0.0969 1.3870
ATOM   4190 HG11 VAL   278      33.372  30.279  46.756  0.0791 1.4870
ATOM   4191 HG21 VAL   278      30.285  30.375  44.511  0.0791 1.4870
ATOM   4192  HB  VAL   278      30.770  30.751  47.060 -0.0297 1.4870
ATOM   4193 HG12 VAL   278      33.061  31.563  45.798  0.0791 1.4870
ATOM   4194 HG13 VAL   278      32.709  31.628  47.391  0.0791 1.4870
ATOM   4195 HG23 VAL   278      29.919  31.701  45.395  0.0791 1.4870
ATOM   4196 HG22 VAL   278      31.327  31.634  44.567  0.0791 1.4870
ATOM   4197  N   LEU   279      31.425  28.135  43.993 -0.4157 1.8240
ATOM   4198  H   LEU   279      30.389  28.174  44.079  0.2719 0.6000
ATOM   4199  CA  LEU   279      32.000  27.736  42.722 -0.0518 1.9080
ATOM   4200  C   LEU   279      32.721  28.902  42.048  0.5973 1.9080
ATOM   4201  O   LEU   279      32.046  29.962  41.938 -0.5679 1.6612
ATOM   4202  CB  LEU   279      30.883  27.221  41.801 -0.1102 1.9080
ATOM   4203  CG  LEU   279      31.237  26.904  40.346  0.3531 1.9080
ATOM   4204  CD1 LEU   279      32.229  25.753  40.200 -0.4121 1.9080
ATOM   4205  CD2 LEU   279      29.978  26.518  39.564 -0.4121 1.9080
ATOM   4206 HD22 LEU   279      29.330  27.278  39.585  0.1000 1.4870
ATOM   4207 HD23 LEU   279      30.226  26.315  38.618  0.1000 1.4870
ATOM   4208 HD21 LEU   279      29.563  25.712  39.983  0.1000 1.4870
ATOM   4209 HD13 LEU   279      31.839  24.925  40.602  0.1000 1.4870
ATOM   4210 HD12 LEU   279      32.417  25.597  39.231  0.1000 1.4870
ATOM   4211 HD11 LEU   279      33.079  25.985  40.672  0.1000 1.4870
ATOM   4212  HA  LEU   279      32.673  27.003  42.885  0.0922 1.3870
ATOM   4213  HG  LEU   279      31.628  27.733  39.919 -0.0361 1.4870
ATOM   4214  HB3 LEU   279      30.158  27.915  41.787  0.0457 1.4870
ATOM   4215  HB2 LEU   279      30.519  26.378  42.209  0.0457 1.4870
ATOM   4216  N   TYR   280      33.966  28.754  41.592 -0.4157 1.8240
ATOM   4217  H   TYR   280      34.515  27.901  41.823  0.2719 0.6000
ATOM   4218  CA  TYR   280      34.563  29.836  40.740 -0.0014 1.9080
ATOM   4219  C   TYR   280      33.818  29.868  39.393  0.5973 1.9080
ATOM   4220  O   TYR   280      33.643  28.857  38.698 -0.5679 1.6612
ATOM   4221  CB  TYR   280      36.039  29.508  40.468 -0.0152 1.9080
ATOM   4222  CG  TYR   280      36.875  30.018  41.652 -0.0011 1.9080
ATOM   4223  CD1 TYR   280      37.077  29.308  42.812 -0.1906 1.9080
ATOM   4224  CD2 TYR   280      37.378  31.331  41.559 -0.1906 1.9080
ATOM   4225  CE1 TYR   280      37.802  29.832  43.863 -0.2341 1.9080
ATOM   4226  CE2 TYR   280      38.064  31.868  42.633 -0.2341 1.9080
ATOM   4227  CZ  TYR   280      38.275  31.121  43.763  0.3226 1.9080
ATOM   4228  OH  TYR   280      38.981  31.624  44.852 -0.5579 1.7210
ATOM   4229  HA  TYR   280      34.414  30.700  41.203  0.0876 1.3870
ATOM   4230  HE1 TYR   280      37.981  29.286  44.679  0.1656 1.4590
ATOM   4231  HE2 TYR   280      38.409  32.813  42.581  0.1656 1.4590
ATOM   4232  HD2 TYR   280      37.238  31.850  40.736  0.1699 1.4590
ATOM   4233  HD1 TYR   280      36.688  28.381  42.903  0.1699 1.4590
ATOM   4234  HB3 TYR   280      36.325  29.984  39.671  0.0295 1.4870
ATOM   4235  HB2 TYR   280      36.143  28.544  40.418  0.0295 1.4870
ATOM   4236  HH  TYR   280      39.657  30.949  45.134  0.3992 0.0000
ATOM   4237  N   PRO   281      33.236  31.010  39.008 -0.2548 1.8240
ATOM   4238  CA  PRO   281      32.392  31.176  37.853 -0.0266 1.9080
ATOM   4239  C   PRO   281      33.062  31.396  36.519  0.5896 1.9080
ATOM   4240  O   PRO   281      32.461  32.033  35.646 -0.5748 1.6612
ATOM   4241  CB  PRO   281      31.484  32.345  38.292 -0.0070 1.9080
ATOM   4242  CG  PRO   281      32.496  33.245  39.010  0.0189 1.9080
ATOM   4243  CD  PRO   281      33.341  32.278  39.819  0.0192 1.9080
ATOM   4244  HG2 PRO   281      33.047  33.733  38.342  0.0213 1.4870
ATOM   4245  HA  PRO   281      31.721  30.381  37.784  0.0641 1.3870
ATOM   4246  HD3 PRO   281      32.966  32.131  40.724  0.0391 1.3870
ATOM   4247  HD2 PRO   281      34.286  32.569  39.868  0.0391 1.3870
ATOM   4248  HG3 PRO   281      32.017  33.885  39.600  0.0213 1.4870
ATOM   4249  HB3 PRO   281      30.792  32.040  38.919  0.0253 1.4870
ATOM   4250  HB2 PRO   281      31.105  32.810  37.513  0.0253 1.4870
ATOM   4251  N   ASN   282      34.178  30.750  36.260 -0.4157 1.8240
ATOM   4252  H   ASN   282      34.561  30.102  36.977  0.2719 0.6000
ATOM   4253  CA  ASN   282      34.903  30.913  34.991  0.0143 1.9080
ATOM   4254  C   ASN   282      34.552  29.779  34.014  0.5973 1.9080
ATOM   4255  O   ASN   282      34.372  28.638  34.470 -0.5679 1.6612
ATOM   4256  CB  ASN   282      36.422  30.844  35.292 -0.2041 1.9080
ATOM   4257  CG  ASN   282      36.836  32.037  36.148  0.7130 1.9080
ATOM   4258  HA  ASN   282      34.581  31.767  34.574  0.1048 1.3870
ATOM   4259  HB3 ASN   282      36.906  30.881  34.438  0.0797 1.4870
ATOM   4260  HB2 ASN   282      36.599  30.017  35.791  0.0797 1.4870
ATOM   4261  OD1 ASN   282      36.567  33.157  35.723 -0.5931 1.6612
ATOM   4262  ND2 ASN   282      37.401  31.828  37.310 -0.9191 1.8240
ATOM   4263 HD22 ASN   282      37.607  30.857  37.621  0.4196 0.6000
ATOM   4264 HD21 ASN   282      37.644  32.633  37.922  0.4196 0.6000
ATOM   4265  N   ASP   283      34.506  30.097  32.767 -0.5163 1.8240
ATOM   4266  H   ASP   283      34.708  31.082  32.501  0.2936 0.6000
ATOM   4267  CA  ASP   283      34.181  29.135  31.697  0.0381 1.9080
ATOM   4268  C   ASP   283      35.290  29.238  30.651  0.5366 1.9080
ATOM   4269  O   ASP   283      35.408  30.306  30.086 -0.5819 1.6612
ATOM   4270  CB  ASP   283      32.836  29.503  31.011 -0.0303 1.9080
ATOM   4271  CG  ASP   283      32.386  28.339  30.075  0.7994 1.9080
ATOM   4272  OD1 ASP   283      32.768  28.289  28.889 -0.8014 1.6612
ATOM   4273  OD2 ASP   283      31.608  27.509  30.641 -0.8014 1.6612
ATOM   4274  HA  ASP   283      34.235  28.229  32.094  0.0880 1.3870
ATOM   4275  HB3 ASP   283      32.978  30.297  30.465 -0.0122 1.4870
ATOM   4276  HB2 ASP   283      32.160  29.616  31.704 -0.0122 1.4870
ATOM   4277  N   ASN   284      36.140  28.242  30.435 -0.4157 1.8240
ATOM   4278  H   ASN   284      36.029  27.382  31.009  0.2719 0.6000
ATOM   4279  CA  ASN   284      37.195  28.263  29.473  0.0143 1.9080
ATOM   4280  C   ASN   284      38.220  29.353  29.844  0.5973 1.9080
ATOM   4281  O   ASN   284      38.804  29.950  28.965 -0.5679 1.6612
ATOM   4282  CB  ASN   284      36.764  28.459  28.014 -0.2041 1.9080
ATOM   4283  CG  ASN   284      36.113  27.188  27.450  0.7130 1.9080
ATOM   4284  HA  ASN   284      37.687  27.389  29.524  0.1048 1.3870
ATOM   4285  HB3 ASN   284      37.564  28.665  27.472  0.0797 1.4870
ATOM   4286  HB2 ASN   284      36.102  29.191  27.974  0.0797 1.4870
ATOM   4287  OD1 ASN   284      34.899  26.950  27.638 -0.5931 1.6612
ATOM   4288  ND2 ASN   284      36.957  26.398  26.823 -0.9191 1.8240
ATOM   4289 HD22 ASN   284      37.952  26.681  26.715  0.4196 0.6000
ATOM   4290 HD21 ASN   284      36.630  25.490  26.435  0.4196 0.6000
ATOM   4291  N   PHE   285      38.482  29.483  31.118 -0.4157 1.8240
ATOM   4292  H   PHE   285      37.984  28.893  31.814  0.2719 0.6000
ATOM   4293  CA  PHE   285      39.490  30.473  31.570 -0.0024 1.9080
ATOM   4294  C   PHE   285      39.992  30.038  32.938  0.5973 1.9080
ATOM   4295  O   PHE   285      39.198  29.686  33.810 -0.5679 1.6612
ATOM   4296  CB  PHE   285      38.877  31.872  31.649 -0.0343 1.9080
ATOM   4297  CG  PHE   285      39.854  32.907  32.173  0.0118 1.9080
ATOM   4298  CD1 PHE   285      40.800  33.457  31.306 -0.1256 1.9080
ATOM   4299  CD2 PHE   285      39.781  33.345  33.474 -0.1256 1.9080
ATOM   4300  CE1 PHE   285      41.683  34.430  31.769 -0.1704 1.9080
ATOM   4301  CE2 PHE   285      40.672  34.329  33.934 -0.1704 1.9080
ATOM   4302  CZ  PHE   285      41.611  34.871  33.088 -0.1072 1.9080
ATOM   4303  HZ  PHE   285      42.242  35.577  33.406  0.1297 1.4590
ATOM   4304  HA  PHE   285      40.254  30.404  30.939  0.0978 1.3870
ATOM   4305  HE1 PHE   285      42.374  34.810  31.143  0.1430 1.4590
ATOM   4306  HE2 PHE   285      40.608  34.629  34.903  0.1430 1.4590
ATOM   4307  HD2 PHE   285      39.102  32.975  34.100  0.1330 1.4590
ATOM   4308  HD1 PHE   285      40.845  33.160  30.365  0.1330 1.4590
ATOM   4309  HB3 PHE   285      38.116  31.838  32.268  0.0295 1.4870
ATOM   4310  HB2 PHE   285      38.612  32.142  30.743  0.0295 1.4870
ATOM   4311  N   PHE   286      41.298  29.888  33.057 -0.4157 1.8240
ATOM   4312  H   PHE   286      41.883  30.043  32.211  0.2719 0.6000
ATOM   4313  CA  PHE   286      41.968  29.523  34.282 -0.0024 1.9080
ATOM   4314  C   PHE   286      42.269  30.809  35.069  0.5973 1.9080
ATOM   4315  O   PHE   286      42.929  31.697  34.553 -0.5679 1.6612
ATOM   4316  CB  PHE   286      43.308  28.808  34.003 -0.0343 1.9080
ATOM   4317  CG  PHE   286      44.192  28.577  35.197  0.0118 1.9080
ATOM   4318  CD1 PHE   286      43.777  27.802  36.257 -0.1256 1.9080
ATOM   4319  CD2 PHE   286      45.478  29.104  35.278 -0.1256 1.9080
ATOM   4320  CE1 PHE   286      44.581  27.517  37.363 -0.1704 1.9080
ATOM   4321  CE2 PHE   286      46.275  28.887  36.394 -0.1704 1.9080
ATOM   4322  CZ  PHE   286      45.854  28.089  37.431 -0.1072 1.9080
ATOM   4323  HZ  PHE   286      46.432  27.914  38.218  0.1297 1.4590
ATOM   4324  HA  PHE   286      41.324  29.001  34.836  0.0978 1.3870
ATOM   4325  HE1 PHE   286      44.248  26.919  38.085  0.1430 1.4590
ATOM   4326  HE2 PHE   286      47.195  29.338  36.435  0.1430 1.4590
ATOM   4327  HD2 PHE   286      45.834  29.649  34.515  0.1330 1.4590
ATOM   4328  HD1 PHE   286      42.840  27.411  36.245  0.1330 1.4590
ATOM   4329  HB3 PHE   286      43.811  29.367  33.349  0.0295 1.4870
ATOM   4330  HB2 PHE   286      43.093  27.922  33.602  0.0295 1.4870
ATOM   4331  N   GLU   287      41.772  30.816  36.297 -0.5163 1.8240
ATOM   4332  H   GLU   287      41.116  30.057  36.570  0.2936 0.6000
ATOM   4333  CA  GLU   287      42.101  31.839  37.287  0.0397 1.9080
ATOM   4334  C   GLU   287      42.889  31.106  38.386  0.5366 1.9080
ATOM   4335  O   GLU   287      42.429  30.170  39.081 -0.5819 1.6612
ATOM   4336  CB  GLU   287      40.783  32.455  37.799  0.0560 1.9080
ATOM   4337  CG  GLU   287      40.947  33.484  38.880  0.0136 1.9080
ATOM   4338  CD  GLU   287      39.668  34.104  39.435  0.8054 1.9080
ATOM   4339  OE1 GLU   287      38.542  33.678  39.098 -0.8188 1.6612
ATOM   4340  OE2 GLU   287      39.843  35.053  40.252 -0.8188 1.6612
ATOM   4341  HG2 GLU   287      41.421  33.062  39.653 -0.0425 1.4870
ATOM   4342  HA  GLU   287      42.668  32.534  36.885  0.1105 1.3870
ATOM   4343  HG3 GLU   287      41.500  34.238  38.524 -0.0425 1.4870
ATOM   4344  HB3 GLU   287      40.237  31.714  38.156 -0.0173 1.4870
ATOM   4345  HB2 GLU   287      40.346  32.886  37.025 -0.0173 1.4870
ATOM   4346  N   GLY   288      44.142  31.376  38.554 -0.4157 1.8240
ATOM   4347  H   GLY   288      44.551  32.131  37.967  0.2719 0.6000
ATOM   4348  CA  GLY   288      45.021  30.713  39.492 -0.0252 1.9080
ATOM   4349  C   GLY   288      44.927  31.181  40.927  0.5973 1.9080
ATOM   4350  O   GLY   288      45.964  31.367  41.547 -0.5679 1.6612
ATOM   4351  HA2 GLY   288      44.842  29.699  39.460  0.0698 1.3870
ATOM   4352  HA3 GLY   288      45.994  30.817  39.171  0.0698 1.3870
ATOM   4353  N   LYS   289      43.745  31.230  41.545 -0.3479 1.8240
ATOM   4354  H   LYS   289      42.881  31.005  41.012  0.2747 0.6000
ATOM   4355  CA  LYS   289      43.644  31.590  42.940 -0.2400 1.9080
ATOM   4356  C   LYS   289      44.041  30.458  43.873  0.7341 1.9080
ATOM   4357  O   LYS   289      43.575  29.338  43.650 -0.5894 1.6612
ATOM   4358  CB  LYS   289      42.209  31.989  43.310 -0.0094 1.9080
ATOM   4359  CG  LYS   289      41.738  33.241  42.566  0.0187 1.9080
ATOM   4360  CD  LYS   289      42.528  34.413  43.182 -0.0479 1.9080
ATOM   4361  CE  LYS   289      43.007  35.306  42.037 -0.0143 1.9080
ATOM   4362  NZ  LYS   289      41.836  36.086  41.530 -0.3854 1.8240
ATOM   4363  HZ1 LYS   289      41.105  35.429  41.190  0.3400 0.6000
ATOM   4364  HZ2 LYS   289      41.449  36.668  42.300  0.3400 0.6000
ATOM   4365  HZ3 LYS   289      42.142  36.701  40.749  0.3400 0.6000
ATOM   4366  HA  LYS   289      44.253  32.385  43.122  0.1426 1.3870
ATOM   4367  HE2 LYS   289      43.693  35.928  42.379  0.1135 1.1000
ATOM   4368  HE3 LYS   289      43.362  34.738  41.312  0.1135 1.1000
ATOM   4369  HG2 LYS   289      41.971  33.166  41.624  0.0103 1.4870
ATOM   4370  HG3 LYS   289      40.789  33.380  42.730  0.0103 1.4870
ATOM   4371  HD3 LYS   289      43.305  34.055  43.652  0.0621 1.4870
ATOM   4372  HD2 LYS   289      41.928  34.927  43.756  0.0621 1.4870
ATOM   4373  HB3 LYS   289      42.178  32.175  44.283  0.0362 1.4870
ATOM   4374  HB2 LYS   289      41.606  31.241  43.072  0.0362 1.4870
ATOM   4375  N   GLU   290      44.703  30.777  44.985 -0.5163 1.8240
ATOM   4376  H   GLU   290      44.989  31.763  45.149  0.2936 0.6000
ATOM   4377  CA  GLU   290      45.027  29.764  45.965  0.0397 1.9080
ATOM   4378  C   GLU   290      43.782  29.027  46.451  0.5366 1.9080
ATOM   4379  O   GLU   290      43.819  27.841  46.748 -0.5819 1.6612
ATOM   4380  CB  GLU   290      45.744  30.444  47.164  0.0560 1.9080
ATOM   4381  CG  GLU   290      46.313  29.363  48.059  0.0136 1.9080
ATOM   4382  CD  GLU   290      46.850  29.859  49.397  0.8054 1.9080
ATOM   4383  OE1 GLU   290      46.400  30.934  49.818 -0.8188 1.6612
ATOM   4384  OE2 GLU   290      47.674  29.144  49.991 -0.8188 1.6612
ATOM   4385  HG2 GLU   290      45.595  28.710  48.257 -0.0425 1.4870
ATOM   4386  HA  GLU   290      45.674  29.095  45.568  0.1105 1.3870
ATOM   4387  HG3 GLU   290      47.067  28.927  47.586 -0.0425 1.4870
ATOM   4388  HB3 GLU   290      45.078  30.929  47.657 -0.0173 1.4870
ATOM   4389  HB2 GLU   290      46.472  30.958  46.806 -0.0173 1.4870
ATOM   4390  N   LEU   291      42.692  29.766  46.682 -0.4157 1.8240
ATOM   4391  H   LEU   291      42.697  30.791  46.503  0.2719 0.6000
ATOM   4392  CA  LEU   291      41.476  29.092  47.199 -0.0518 1.9080
ATOM   4393  C   LEU   291      40.978  28.003  46.242  0.5973 1.9080
ATOM   4394  O   LEU   291      40.514  26.939  46.711 -0.5679 1.6612
ATOM   4395  CB  LEU   291      40.409  30.128  47.529 -0.1102 1.9080
ATOM   4396  CG  LEU   291      39.106  29.562  48.131  0.3531 1.9080
ATOM   4397  CD1 LEU   291      39.322  28.814  49.449 -0.4121 1.9080
ATOM   4398  CD2 LEU   291      38.155  30.709  48.405 -0.4121 1.9080
ATOM   4399 HD22 LEU   291      37.950  31.190  47.551  0.1000 1.4870
ATOM   4400 HD23 LEU   291      37.304  30.356  48.797  0.1000 1.4870
ATOM   4401 HD21 LEU   291      38.574  31.349  49.051  0.1000 1.4870
ATOM   4402 HD13 LEU   291      39.720  29.437  50.121  0.1000 1.4870
ATOM   4403 HD12 LEU   291      38.444  28.475  49.784  0.1000 1.4870
ATOM   4404 HD11 LEU   291      39.942  28.046  49.295  0.1000 1.4870
ATOM   4405  HA  LEU   291      41.708  28.662  48.079  0.0922 1.3870
ATOM   4406  HG  LEU   291      38.688  28.935  47.459 -0.0361 1.4870
ATOM   4407  HB3 LEU   291      40.162  30.599  46.693  0.0457 1.4870
ATOM   4408  HB2 LEU   291      40.784  30.761  48.194  0.0457 1.4870
ATOM   4409  N   ARG   292      41.055  28.236  44.939 -0.3479 1.8240
ATOM   4410  H   ARG   292      41.369  29.162  44.585  0.2747 0.6000
ATOM   4411  CA  ARG   292      40.680  27.139  43.984 -0.2637 1.9080
ATOM   4412  C   ARG   292      41.592  25.917  44.075  0.7341 1.9080
ATOM   4413  O   ARG   292      41.226  24.731  43.926 -0.5894 1.6612
ATOM   4414  CB  ARG   292      40.757  27.758  42.599 -0.0007 1.9080
ATOM   4415  CG  ARG   292      40.521  26.801  41.407  0.0390 1.9080
ATOM   4416  CD  ARG   292      39.171  26.035  41.490  0.0486 1.9080
ATOM   4417  NE  ARG   292      39.104  25.220  40.281 -0.5295 1.8240
ATOM   4418  HE  ARG   292      40.011  24.822  39.963  0.3456 0.6000
ATOM   4419  CZ  ARG   292      38.048  24.911  39.524  0.8076 1.9080
ATOM   4420  NH1 ARG   292      36.854  25.370  39.964 -0.8627 1.8240
ATOM   4421 HH11 ARG   292      36.802  25.926  40.842  0.4478 0.6000
ATOM   4422 HH12 ARG   292      35.988  25.167  39.425  0.4478 0.6000
ATOM   4423  NH2 ARG   292      38.226  24.253  38.365 -0.8627 1.8240
ATOM   4424 HH21 ARG   292      39.184  23.986  38.060  0.4478 0.6000
ATOM   4425 HH22 ARG   292      37.406  24.011  37.773  0.4478 0.6000
ATOM   4426  HG3 ARG   292      41.251  26.121  41.381  0.0285 1.4870
ATOM   4427  HA  ARG   292      39.730  26.860  44.197  0.1560 1.3870
ATOM   4428  HG2 ARG   292      40.518  27.326  40.558  0.0285 1.4870
ATOM   4429  HD3 ARG   292      38.462  26.695  41.491  0.0687 1.3870
ATOM   4430  HD2 ARG   292      39.204  25.470  42.276  0.0687 1.3870
ATOM   4431  HB3 ARG   292      41.668  28.161  42.476  0.0327 1.4870
ATOM   4432  HB2 ARG   292      40.069  28.486  42.532  0.0327 1.4870
ATOM   4433  N   LEU   293      42.921  26.185  44.222 -0.4157 1.8240
ATOM   4434  H   LEU   293      43.268  27.165  44.232  0.2719 0.6000
ATOM   4435  CA  LEU   293      43.850  25.060  44.365 -0.0518 1.9080
ATOM   4436  C   LEU   293      43.490  24.261  45.617  0.5973 1.9080
ATOM   4437  O   LEU   293      43.525  23.026  45.636 -0.5679 1.6612
ATOM   4438  CB  LEU   293      45.311  25.555  44.499 -0.1102 1.9080
ATOM   4439  CG  LEU   293      46.421  24.505  44.609  0.3531 1.9080
ATOM   4440  CD1 LEU   293      46.445  23.574  43.413 -0.4121 1.9080
ATOM   4441  CD2 LEU   293      47.815  25.221  44.679 -0.4121 1.9080
ATOM   4442 HD22 LEU   293      47.823  25.809  45.478  0.1000 1.4870
ATOM   4443 HD23 LEU   293      48.519  24.525  44.750  0.1000 1.4870
ATOM   4444 HD21 LEU   293      47.933  25.755  43.851  0.1000 1.4870
ATOM   4445 HD13 LEU   293      46.600  24.103  42.577  0.1000 1.4870
ATOM   4446 HD12 LEU   293      47.181  22.904  43.521  0.1000 1.4870
ATOM   4447 HD11 LEU   293      45.569  23.093  43.342  0.1000 1.4870
ATOM   4448  HA  LEU   293      43.753  24.463  43.570  0.0922 1.3870
ATOM   4449  HG  LEU   293      46.275  23.969  45.448 -0.0361 1.4870
ATOM   4450  HB3 LEU   293      45.357  26.128  45.319  0.0457 1.4870
ATOM   4451  HB2 LEU   293      45.509  26.118  43.693  0.0457 1.4870
ATOM   4452  N   LYS   294      43.125  24.932  46.726 -0.3479 1.8240
ATOM   4453  H   LYS   294      43.165  25.971  46.719  0.2747 0.6000
ATOM   4454  CA  LYS   294      42.681  24.263  47.922 -0.2400 1.9080
ATOM   4455  C   LYS   294      41.427  23.423  47.597  0.7341 1.9080
ATOM   4456  O   LYS   294      41.372  22.362  48.185 -0.5894 1.6612
ATOM   4457  CB  LYS   294      42.294  25.218  49.077 -0.0094 1.9080
ATOM   4458  CG  LYS   294      43.688  25.806  49.602  0.0187 1.9080
ATOM   4459  CD  LYS   294      43.342  26.757  50.737 -0.0479 1.9080
ATOM   4460  CE  LYS   294      44.608  27.421  51.299 -0.0143 1.9080
ATOM   4461  NZ  LYS   294      44.234  28.201  52.516 -0.3854 1.8240
ATOM   4462  HZ1 LYS   294      43.536  28.928  52.259  0.3400 0.6000
ATOM   4463  HZ2 LYS   294      43.824  27.560  53.225  0.3400 0.6000
ATOM   4464  HZ3 LYS   294      45.082  28.657  52.908  0.3400 0.6000
ATOM   4465  HA  LYS   294      43.394  23.641  48.248  0.1426 1.3870
ATOM   4466  HE2 LYS   294      45.256  26.716  51.543  0.1135 1.1000
ATOM   4467  HE3 LYS   294      44.978  28.031  50.616  0.1135 1.1000
ATOM   4468  HG2 LYS   294      44.209  25.058  49.932  0.0103 1.4870
ATOM   4469  HG3 LYS   294      44.093  26.288  48.865  0.0103 1.4870
ATOM   4470  HD3 LYS   294      42.908  26.249  51.468  0.0621 1.4870
ATOM   4471  HD2 LYS   294      42.744  27.469  50.395  0.0621 1.4870
ATOM   4472  HB3 LYS   294      41.918  24.716  49.792  0.0362 1.4870
ATOM   4473  HB2 LYS   294      41.797  25.951  48.731  0.0362 1.4870
ATOM   4474  N   GLN   295      40.514  23.998  46.835 -0.4157 1.8240
ATOM   4475  H   GLN   295      40.657  24.955  46.453  0.2719 0.6000
ATOM   4476  CA  GLN   295      39.267  23.225  46.540 -0.0031 1.9080
ATOM   4477  C   GLN   295      39.659  21.909  45.822  0.5973 1.9080
ATOM   4478  O   GLN   295      39.149  20.810  46.098 -0.5679 1.6612
ATOM   4479  CB  GLN   295      38.391  24.063  45.594 -0.0036 1.9080
ATOM   4480  CG  GLN   295      37.808  25.288  46.374 -0.0645 1.9080
ATOM   4481  CD  GLN   295      36.803  26.025  45.522  0.6951 1.9080
ATOM   4482  HG2 GLN   295      37.366  24.942  47.185  0.0352 1.4870
ATOM   4483  HA  GLN   295      38.851  22.985  47.407  0.0850 1.3870
ATOM   4484  HG3 GLN   295      38.560  25.887  46.595  0.0352 1.4870
ATOM   4485  HB3 GLN   295      37.635  23.525  45.285  0.0171 1.4870
ATOM   4486  HB2 GLN   295      38.939  24.414  44.865  0.0171 1.4870
ATOM   4487 HE22 GLN   295      35.602  26.566  47.122  0.4251 0.6000
ATOM   4488  OE1 GLN   295      36.933  26.094  44.293 -0.6086 1.6612
ATOM   4489  NE2 GLN   295      35.733  26.611  46.091 -0.9407 1.8240
ATOM   4490 HE21 GLN   295      35.037  27.108  45.500  0.4251 0.6000
ATOM   4491  N   GLU   296      40.585  22.043  44.872 -0.5163 1.8240
ATOM   4492  H   GLU   296      41.004  22.979  44.701  0.2936 0.6000
ATOM   4493  CA  GLU   296      41.024  20.908  44.067  0.0397 1.9080
ATOM   4494  C   GLU   296      41.673  19.794  44.902  0.5366 1.9080
ATOM   4495  O   GLU   296      41.281  18.596  44.820 -0.5819 1.6612
ATOM   4496  CB  GLU   296      41.938  21.340  42.939  0.0560 1.9080
ATOM   4497  CG  GLU   296      41.199  22.132  41.855  0.0136 1.9080
ATOM   4498  CD  GLU   296      42.074  22.705  40.768  0.8054 1.9080
ATOM   4499  OE1 GLU   296      43.286  22.601  41.008 -0.8188 1.6612
ATOM   4500  OE2 GLU   296      41.623  23.256  39.744 -0.8188 1.6612
ATOM   4501  HG2 GLU   296      40.545  21.519  41.428 -0.0425 1.4870
ATOM   4502  HA  GLU   296      40.233  20.523  43.562  0.1105 1.3870
ATOM   4503  HG3 GLU   296      40.732  22.888  42.298 -0.0425 1.4870
ATOM   4504  HB3 GLU   296      42.304  20.539  42.513 -0.0173 1.4870
ATOM   4505  HB2 GLU   296      42.627  21.929  43.308 -0.0173 1.4870
ATOM   4506  N   TYR   297      42.651  20.184  45.739 -0.4157 1.8240
ATOM   4507  H   TYR   297      42.933  21.184  45.791  0.2719 0.6000
ATOM   4508  CA  TYR   297      43.310  19.188  46.571 -0.0014 1.9080
ATOM   4509  C   TYR   297      42.330  18.586  47.598  0.5973 1.9080
ATOM   4510  O   TYR   297      42.348  17.383  47.921 -0.5679 1.6612
ATOM   4511  CB  TYR   297      44.552  19.774  47.328 -0.0152 1.9080
ATOM   4512  CG  TYR   297      45.264  18.677  48.100 -0.0011 1.9080
ATOM   4513  CD1 TYR   297      45.751  17.564  47.399 -0.1906 1.9080
ATOM   4514  CD2 TYR   297      45.385  18.702  49.473 -0.1906 1.9080
ATOM   4515  CE1 TYR   297      46.345  16.535  48.077 -0.2341 1.9080
ATOM   4516  CE2 TYR   297      45.987  17.648  50.151 -0.2341 1.9080
ATOM   4517  CZ  TYR   297      46.446  16.565  49.433  0.3226 1.9080
ATOM   4518  OH  TYR   297      47.050  15.517  50.131 -0.5579 1.7210
ATOM   4519  HA  TYR   297      43.632  18.438  45.982  0.0876 1.3870
ATOM   4520  HE1 TYR   297      46.715  15.742  47.560  0.1656 1.4590
ATOM   4521  HE2 TYR   297      46.083  17.679  51.142  0.1656 1.4590
ATOM   4522  HD2 TYR   297      45.040  19.481  49.991  0.1699 1.4590
ATOM   4523  HD1 TYR   297      45.658  17.534  46.408  0.1699 1.4590
ATOM   4524  HB3 TYR   297      44.225  20.445  47.959  0.0295 1.4870
ATOM   4525  HB2 TYR   297      45.162  20.139  46.658  0.0295 1.4870
ATOM   4526  HH  TYR   297      47.278  14.795  49.485  0.3992 0.0000
ATOM   4527  N   PHE   298      41.412  19.367  48.157 -0.4157 1.8240
ATOM   4528  H   PHE   298      41.393  20.369  47.879  0.2719 0.6000
ATOM   4529  CA  PHE   298      40.429  18.914  49.134 -0.0024 1.9080
ATOM   4530  C   PHE   298      39.613  17.770  48.499  0.5973 1.9080
ATOM   4531  O   PHE   298      39.462  16.704  49.116 -0.5679 1.6612
ATOM   4532  CB  PHE   298      39.554  20.121  49.477 -0.0343 1.9080
ATOM   4533  CG  PHE   298      38.352  19.895  50.346  0.0118 1.9080
ATOM   4534  CD1 PHE   298      38.514  19.764  51.711 -0.1256 1.9080
ATOM   4535  CD2 PHE   298      37.054  19.911  49.839 -0.1256 1.9080
ATOM   4536  CE1 PHE   298      37.452  19.567  52.588 -0.1704 1.9080
ATOM   4537  CE2 PHE   298      35.986  19.734  50.698 -0.1704 1.9080
ATOM   4538  CZ  PHE   298      36.191  19.543  52.044 -0.1072 1.9080
ATOM   4539  HZ  PHE   298      35.394  19.381  52.652  0.1297 1.4590
ATOM   4540  HA  PHE   298      40.929  18.513  49.895  0.0978 1.3870
ATOM   4541  HE1 PHE   298      37.614  19.450  53.556  0.1430 1.4590
ATOM   4542  HE2 PHE   298      35.037  19.745  50.320  0.1430 1.4590
ATOM   4543  HD2 PHE   298      36.903  20.049  48.869  0.1330 1.4590
ATOM   4544  HD1 PHE   298      39.448  19.814  52.102  0.1330 1.4590
ATOM   4545  HB3 PHE   298      39.233  20.517  48.609  0.0295 1.4870
ATOM   4546  HB2 PHE   298      40.141  20.798  49.937  0.0295 1.4870
ATOM   4547  N   VAL   299      39.154  17.934  47.292 -0.4157 1.8240
ATOM   4548  H   VAL   299      39.344  18.817  46.776  0.2719 0.6000
ATOM   4549  CA  VAL   299      38.346  16.837  46.647 -0.0875 1.9080
ATOM   4550  C   VAL   299      39.219  15.614  46.436  0.5973 1.9080
ATOM   4551  O   VAL   299      38.910  14.471  46.763 -0.5679 1.6612
ATOM   4552  CB  VAL   299      37.805  17.308  45.287  0.2985 1.9080
ATOM   4553  CG1 VAL   299      37.100  16.169  44.521 -0.3192 1.9080
ATOM   4554  CG2 VAL   299      36.728  18.351  45.550 -0.3192 1.9080
ATOM   4555  HA  VAL   299      37.612  16.606  47.282  0.0969 1.3870
ATOM   4556 HG11 VAL   299      36.116  16.250  44.654  0.0791 1.4870
ATOM   4557 HG21 VAL   299      36.651  18.953  44.755  0.0791 1.4870
ATOM   4558  HB  VAL   299      38.582  17.587  44.724 -0.0297 1.4870
ATOM   4559 HG12 VAL   299      37.320  16.246  43.552  0.0791 1.4870
ATOM   4560 HG13 VAL   299      37.421  15.294  44.875  0.0791 1.4870
ATOM   4561 HG23 VAL   299      35.855  17.891  45.710  0.0791 1.4870
ATOM   4562 HG22 VAL   299      36.978  18.888  46.356  0.0791 1.4870
ATOM   4563  N   VAL   300      40.392  15.888  45.871 -0.4157 1.8240
ATOM   4564  H   VAL   300      40.659  16.866  45.640  0.2719 0.6000
ATOM   4565  CA  VAL   300      41.311  14.755  45.579 -0.0875 1.9080
ATOM   4566  C   VAL   300      41.683  13.970  46.827  0.5973 1.9080
ATOM   4567  O   VAL   300      41.733  12.712  46.801 -0.5679 1.6612
ATOM   4568  CB  VAL   300      42.538  15.315  44.851  0.2985 1.9080
ATOM   4569  CG1 VAL   300      43.765  14.406  45.038 -0.3192 1.9080
ATOM   4570  CG2 VAL   300      42.220  15.624  43.397 -0.3192 1.9080
ATOM   4571  HA  VAL   300      40.829  14.135  44.944  0.0969 1.3870
ATOM   4572 HG11 VAL   300      43.914  14.256  46.013  0.0791 1.4870
ATOM   4573 HG21 VAL   300      43.019  16.043  42.965  0.0791 1.4870
ATOM   4574  HB  VAL   300      42.771  16.192  45.265 -0.0297 1.4870
ATOM   4575 HG12 VAL   300      43.598  13.535  44.582  0.0791 1.4870
ATOM   4576 HG13 VAL   300      44.563  14.850  44.638  0.0791 1.4870
ATOM   4577 HG23 VAL   300      41.988  14.775  42.921  0.0791 1.4870
ATOM   4578 HG22 VAL   300      41.445  16.255  43.355  0.0791 1.4870
ATOM   4579  N   ALA   301      42.079  14.639  47.916 -0.4157 1.8240
ATOM   4580  H   ALA   301      42.005  15.676  47.923  0.2719 0.6000
ATOM   4581  CA  ALA   301      42.606  13.968  49.084  0.0337 1.9080
ATOM   4582  C   ALA   301      41.505  13.131  49.760  0.5973 1.9080
ATOM   4583  O   ALA   301      41.784  12.000  50.182 -0.5679 1.6612
ATOM   4584  CB  ALA   301      43.211  14.924  50.090 -0.1825 1.9080
ATOM   4585  HA  ALA   301      43.344  13.345  48.807  0.0823 1.3870
ATOM   4586  HB1 ALA   301      42.904  14.684  51.012  0.0603 1.4870
ATOM   4587  HB3 ALA   301      44.210  14.869  50.051  0.0603 1.4870
ATOM   4588  HB2 ALA   301      42.925  15.860  49.881  0.0603 1.4870
ATOM   4589  N   ALA   302      40.339  13.776  49.961 -0.4157 1.8240
ATOM   4590  H   ALA   302      40.175  14.752  49.642  0.2719 0.6000
ATOM   4591  CA  ALA   302      39.303  12.977  50.678  0.0337 1.9080
ATOM   4592  C   ALA   302      38.892  11.788  49.802  0.5973 1.9080
ATOM   4593  O   ALA   302      38.675  10.697  50.343 -0.5679 1.6612
ATOM   4594  CB  ALA   302      38.151  13.940  50.942 -0.1825 1.9080
ATOM   4595  HA  ALA   302      39.703  12.634  51.523  0.0823 1.3870
ATOM   4596  HB1 ALA   302      37.433  13.794  50.263  0.0603 1.4870
ATOM   4597  HB3 ALA   302      37.783  13.776  51.857  0.0603 1.4870
ATOM   4598  HB2 ALA   302      38.482  14.881  50.880  0.0603 1.4870
ATOM   4599  N   THR   303      38.724  12.058  48.518 -0.4157 1.8240
ATOM   4600  H   THR   303      38.914  13.022  48.177  0.2719 0.6000
ATOM   4601  CA  THR   303      38.271  11.026  47.544 -0.0389 1.9080
ATOM   4602  C   THR   303      39.261   9.878  47.481  0.5973 1.9080
ATOM   4603  O   THR   303      38.800   8.760  47.664 -0.5679 1.6612
ATOM   4604  CB  THR   303      38.071  11.528  46.110  0.3654 1.9080
ATOM   4605  OG1 THR   303      37.102  12.615  46.124 -0.6761 1.7210
ATOM   4606  CG2 THR   303      37.541  10.473  45.144 -0.2438 1.9080
ATOM   4607  HA  THR   303      37.385  10.677  47.861  0.1007 1.3870
ATOM   4608 HG22 THR   303      37.760  10.737  44.202  0.0642 1.4870
ATOM   4609 HG21 THR   303      37.964   9.587  45.345  0.0642 1.4870
ATOM   4610  HB  THR   303      38.947  11.903  45.759  0.0043 1.3870
ATOM   4611 HG23 THR   303      36.547  10.394  45.242  0.0642 1.4870
ATOM   4612  HG1 THR   303      37.565  13.478  46.334  0.4102 0.0000
ATOM   4613  N   LEU   304      40.568  10.152  47.426 -0.4157 1.8240
ATOM   4614  H   LEU   304      40.918  11.131  47.405  0.2719 0.6000
ATOM   4615  CA  LEU   304      41.503   8.988  47.396 -0.0518 1.9080
ATOM   4616  C   LEU   304      41.542   8.193  48.684  0.5973 1.9080
ATOM   4617  O   LEU   304      41.878   6.968  48.666 -0.5679 1.6612
ATOM   4618  CB  LEU   304      42.886   9.480  46.901 -0.1102 1.9080
ATOM   4619  CG  LEU   304      43.043   9.404  45.359  0.3531 1.9080
ATOM   4620  CD1 LEU   304      42.056  10.291  44.574 -0.4121 1.9080
ATOM   4621  CD2 LEU   304      44.472   9.808  44.938 -0.4121 1.9080
ATOM   4622 HD22 LEU   304      45.124   9.186  45.364  0.1000 1.4870
ATOM   4623 HD23 LEU   304      44.546   9.751  43.946  0.1000 1.4870
ATOM   4624 HD21 LEU   304      44.647  10.742  45.239  0.1000 1.4870
ATOM   4625 HD13 LEU   304      42.194  11.243  44.838  0.1000 1.4870
ATOM   4626 HD12 LEU   304      42.227  10.181  43.598  0.1000 1.4870
ATOM   4627 HD11 LEU   304      41.124  10.010  44.790  0.1000 1.4870
ATOM   4628  HA  LEU   304      41.202   8.378  46.640  0.0922 1.3870
ATOM   4629  HG  LEU   304      42.919   8.442  45.073 -0.0361 1.4870
ATOM   4630  HB3 LEU   304      43.571   8.903  47.294  0.0457 1.4870
ATOM   4631  HB2 LEU   304      42.982  10.420  47.158  0.0457 1.4870
ATOM   4632  N   GLN   305      41.239   8.773  49.839 -0.4157 1.8240
ATOM   4633  H   GLN   305      41.073   9.799  49.871  0.2719 0.6000
ATOM   4634  CA  GLN   305      41.135   7.981  51.075 -0.0031 1.9080
ATOM   4635  C   GLN   305      39.991   6.985  50.984  0.5973 1.9080
ATOM   4636  O   GLN   305      40.161   5.823  51.404 -0.5679 1.6612
ATOM   4637  CB  GLN   305      40.928   8.866  52.336 -0.0036 1.9080
ATOM   4638  CG  GLN   305      42.168   9.664  52.718 -0.0645 1.9080
ATOM   4639  CD  GLN   305      41.876  10.704  53.774  0.6951 1.9080
ATOM   4640  HG2 GLN   305      42.857   9.033  53.070  0.0352 1.4870
ATOM   4641  HA  GLN   305      41.991   7.465  51.178  0.0850 1.3870
ATOM   4642  HG3 GLN   305      42.516  10.122  51.902  0.0352 1.4870
ATOM   4643  HB3 GLN   305      40.688   8.271  53.098  0.0171 1.4870
ATOM   4644  HB2 GLN   305      40.186   9.503  52.150  0.0171 1.4870
ATOM   4645 HE22 GLN   305      42.154  12.231  52.430  0.4251 0.6000
ATOM   4646  OE1 GLN   305      41.594  10.350  54.921 -0.6086 1.6612
ATOM   4647  NE2 GLN   305      41.911  11.977  53.409 -0.9407 1.8240
ATOM   4648 HE21 GLN   305      41.696  12.723  54.101  0.4251 0.6000
ATOM   4649  N   ASP   306      38.832   7.346  50.422 -0.5163 1.8240
ATOM   4650  H   ASP   306      38.718   8.324  50.086  0.2936 0.6000
ATOM   4651  CA  ASP   306      37.729   6.415  50.267  0.0381 1.9080
ATOM   4652  C   ASP   306      38.116   5.299  49.303  0.5366 1.9080
ATOM   4653  O   ASP   306      37.808   4.137  49.511 -0.5819 1.6612
ATOM   4654  CB  ASP   306      36.508   7.102  49.622 -0.0303 1.9080
ATOM   4655  CG  ASP   306      35.572   7.729  50.631  0.7994 1.9080
ATOM   4656  OD1 ASP   306      35.863   7.653  51.854 -0.8014 1.6612
ATOM   4657  OD2 ASP   306      34.575   8.354  50.166 -0.8014 1.6612
ATOM   4658  HA  ASP   306      37.568   5.987  51.161  0.0880 1.3870
ATOM   4659  HB3 ASP   306      36.013   6.412  49.105 -0.0122 1.4870
ATOM   4660  HB2 ASP   306      36.849   7.810  49.012 -0.0122 1.4870
ATOM   4661  N   ILE   307      38.814   5.694  48.224 -0.4157 1.8240
ATOM   4662  H   ILE   307      39.105   6.687  48.119  0.2719 0.6000
ATOM   4663  CA  ILE   307      39.160   4.703  47.196 -0.0597 1.9080
ATOM   4664  C   ILE   307      40.069   3.632  47.838  0.5973 1.9080
ATOM   4665  O   ILE   307      39.919   2.447  47.546 -0.5679 1.6612
ATOM   4666  CB  ILE   307      39.841   5.309  45.960  0.1303 1.9080
ATOM   4667  CG1 ILE   307      38.934   6.251  45.195 -0.0430 1.9080
ATOM   4668  CG2 ILE   307      40.410   4.224  45.010 -0.3204 1.9080
ATOM   4669  CD1 ILE   307      39.574   6.905  43.951 -0.0660 1.9080
ATOM   4670  HA  ILE   307      38.315   4.242  46.954  0.0869 1.3870
ATOM   4671 HG22 ILE   307      40.926   4.680  44.294  0.0882 1.4870
ATOM   4672 HG21 ILE   307      40.998   3.625  45.541  0.0882 1.4870
ATOM   4673  HB  ILE   307      40.640   5.830  46.276  0.0187 1.4870
ATOM   4674 HG12 ILE   307      38.119   5.752  44.894  0.0236 1.4870
ATOM   4675 HG13 ILE   307      38.639   6.989  45.807  0.0236 1.4870
ATOM   4676 HD13 ILE   307      39.848   6.186  43.322  0.0186 1.4870
ATOM   4677 HD12 ILE   307      38.901   7.499  43.525  0.0186 1.4870
ATOM   4678 HG23 ILE   307      39.646   3.717  44.626  0.0882 1.4870
ATOM   4679 HD11 ILE   307      40.365   7.431  44.243  0.0186 1.4870
ATOM   4680  N   ILE   308      41.062   4.103  48.564 -0.4157 1.8240
ATOM   4681  H   ILE   308      41.168   5.128  48.705  0.2719 0.6000
ATOM   4682  CA  ILE   308      42.007   3.179  49.166 -0.0597 1.9080
ATOM   4683  C   ILE   308      41.285   2.336  50.219  0.5973 1.9080
ATOM   4684  O   ILE   308      41.509   1.108  50.232 -0.5679 1.6612
ATOM   4685  CB  ILE   308      43.224   3.898  49.772  0.1303 1.9080
ATOM   4686  CG1 ILE   308      44.129   4.568  48.709 -0.0430 1.9080
ATOM   4687  CG2 ILE   308      44.044   2.949  50.643 -0.3204 1.9080
ATOM   4688  CD1 ILE   308      45.029   3.606  47.963 -0.0660 1.9080
ATOM   4689  HA  ILE   308      42.289   2.548  48.445  0.0869 1.3870
ATOM   4690 HG22 ILE   308      44.761   3.471  51.099  0.0882 1.4870
ATOM   4691 HG21 ILE   308      43.441   2.531  51.318  0.0882 1.4870
ATOM   4692  HB  ILE   308      42.888   4.623  50.380  0.0187 1.4870
ATOM   4693 HG12 ILE   308      43.539   5.040  48.056  0.0236 1.4870
ATOM   4694 HG13 ILE   308      44.695   5.247  49.176  0.0236 1.4870
ATOM   4695 HD13 ILE   308      44.469   2.930  47.487  0.0186 1.4870
ATOM   4696 HD12 ILE   308      45.577   4.113  47.300  0.0186 1.4870
ATOM   4697 HG23 ILE   308      44.448   2.247  50.061  0.0882 1.4870
ATOM   4698 HD11 ILE   308      45.631   3.145  48.613  0.0186 1.4870
ATOM   4699  N   ARG   309      40.410   2.884  51.041 -0.3479 1.8240
ATOM   4700  H   ARG   309      40.199   3.900  50.970  0.2747 0.6000
ATOM   4701  CA  ARG   309      39.732   2.064  52.058 -0.2637 1.9080
ATOM   4702  C   ARG   309      38.858   0.985  51.423  0.7341 1.9080
ATOM   4703  O   ARG   309      38.767  -0.180  51.872 -0.5894 1.6612
ATOM   4704  CB  ARG   309      38.821   2.962  52.943 -0.0007 1.9080
ATOM   4705  CG  ARG   309      37.955   2.153  53.918  0.0390 1.9080
ATOM   4706  CD  ARG   309      36.886   3.009  54.613  0.0486 1.9080
ATOM   4707  NE  ARG   309      36.202   3.930  53.716 -0.5295 1.8240
ATOM   4708  HE  ARG   309      36.659   4.861  53.639  0.3456 0.6000
ATOM   4709  CZ  ARG   309      35.113   3.806  52.983  0.8076 1.9080
ATOM   4710  NH1 ARG   309      34.335   2.723  52.987 -0.8627 1.8240
ATOM   4711 HH11 ARG   309      34.575   1.913  53.593  0.4478 0.6000
ATOM   4712 HH12 ARG   309      33.488   2.689  52.384  0.4478 0.6000
ATOM   4713  NH2 ARG   309      34.726   4.832  52.237 -0.8627 1.8240
ATOM   4714 HH21 ARG   309      35.279   5.713  52.238  0.4478 0.6000
ATOM   4715 HH22 ARG   309      33.870   4.755  51.651  0.4478 0.6000
ATOM   4716  HG3 ARG   309      38.538   1.757  54.626  0.0285 1.4870
ATOM   4717  HA  ARG   309      40.434   1.618  52.629  0.1560 1.3870
ATOM   4718  HG2 ARG   309      37.489   1.424  53.419  0.0285 1.4870
ATOM   4719  HD3 ARG   309      37.342   3.527  55.341  0.0687 1.3870
ATOM   4720  HD2 ARG   309      36.219   2.384  55.023  0.0687 1.3870
ATOM   4721  HB3 ARG   309      38.222   3.469  52.346  0.0327 1.4870
ATOM   4722  HB2 ARG   309      39.403   3.560  53.469  0.0327 1.4870
ATOM   4723  N   ARG   310      38.122   1.366  50.368 -0.3479 1.8240
ATOM   4724  H   ARG   310      38.184   2.345  50.021  0.2747 0.6000
ATOM   4725  CA  ARG   310      37.245   0.426  49.711 -0.2637 1.9080
ATOM   4726  C   ARG   310      38.059  -0.679  49.071  0.7341 1.9080
ATOM   4727  O   ARG   310      37.583  -1.804  49.098 -0.5894 1.6612
ATOM   4728  CB  ARG   310      36.348   1.026  48.614 -0.0007 1.9080
ATOM   4729  CG  ARG   310      35.252   1.870  49.211  0.0390 1.9080
ATOM   4730  CD  ARG   310      34.009   1.800  48.289  0.0486 1.9080
ATOM   4731  NE  ARG   310      33.116   2.866  48.745 -0.5295 1.8240
ATOM   4732  HE  ARG   310      32.416   2.575  49.457  0.3456 0.6000
ATOM   4733  CZ  ARG   310      33.057   4.142  48.395  0.8076 1.9080
ATOM   4734  NH1 ARG   310      33.907   4.640  47.480 -0.8627 1.8240
ATOM   4735 HH11 ARG   310      34.619   4.022  47.041  0.4478 0.6000
ATOM   4736 HH12 ARG   310      33.853   5.643  47.212  0.4478 0.6000
ATOM   4737  NH2 ARG   310      32.126   4.884  49.010 -0.8627 1.8240
ATOM   4738 HH21 ARG   310      31.500   4.451  49.719  0.4478 0.6000
ATOM   4739 HH22 ARG   310      32.029   5.893  48.779  0.4478 0.6000
ATOM   4740  HG3 ARG   310      35.530   2.813  49.258  0.0285 1.4870
ATOM   4741  HA  ARG   310      36.628   0.018  50.393  0.1560 1.3870
ATOM   4742  HG2 ARG   310      34.986   1.518  50.091  0.0285 1.4870
ATOM   4743  HD3 ARG   310      33.592   0.935  48.422  0.0687 1.3870
ATOM   4744  HD2 ARG   310      34.303   1.976  47.383  0.0687 1.3870
ATOM   4745  HB3 ARG   310      35.940   0.283  48.115  0.0327 1.4870
ATOM   4746  HB2 ARG   310      36.909   1.594  48.040  0.0327 1.4870
ATOM   4747  N   PHE   311      39.224  -0.359  48.504 -0.4157 1.8240
ATOM   4748  H   PHE   311      39.544   0.631  48.514  0.2719 0.6000
ATOM   4749  CA  PHE   311      40.044  -1.362  47.880 -0.0024 1.9080
ATOM   4750  C   PHE   311      40.511  -2.381  48.927  0.5973 1.9080
ATOM   4751  O   PHE   311      40.508  -3.590  48.670 -0.5679 1.6612
ATOM   4752  CB  PHE   311      41.241  -0.722  47.147 -0.0343 1.9080
ATOM   4753  CG  PHE   311      42.300  -1.736  46.756  0.0118 1.9080
ATOM   4754  CD1 PHE   311      42.039  -2.513  45.629 -0.1256 1.9080
ATOM   4755  CD2 PHE   311      43.466  -1.932  47.462 -0.1256 1.9080
ATOM   4756  CE1 PHE   311      42.963  -3.451  45.170 -0.1704 1.9080
ATOM   4757  CE2 PHE   311      44.370  -2.879  47.026 -0.1704 1.9080
ATOM   4758  CZ  PHE   311      44.124  -3.634  45.872 -0.1072 1.9080
ATOM   4759  HZ  PHE   311      44.803  -4.304  45.569  0.1297 1.4590
ATOM   4760  HA  PHE   311      39.468  -1.869  47.233  0.0978 1.3870
ATOM   4761  HE1 PHE   311      42.763  -3.974  44.339  0.1430 1.4590
ATOM   4762  HE2 PHE   311      45.230  -3.035  47.550  0.1430 1.4590
ATOM   4763  HD2 PHE   311      43.656  -1.397  48.278  0.1330 1.4590
ATOM   4764  HD1 PHE   311      41.179  -2.399  45.138  0.1330 1.4590
ATOM   4765  HB3 PHE   311      41.654  -0.073  47.756  0.0295 1.4870
ATOM   4766  HB2 PHE   311      40.902  -0.306  46.325  0.0295 1.4870
ATOM   4767  N   LYS   312      40.933  -1.897  50.099 -0.3479 1.8240
ATOM   4768  H   LYS   312      40.910  -0.871  50.267  0.2747 0.6000
ATOM   4769  CA  LYS   312      41.427  -2.788  51.149 -0.2400 1.9080
ATOM   4770  C   LYS   312      40.370  -3.707  51.752  0.7341 1.9080
ATOM   4771  O   LYS   312      40.661  -4.806  52.233 -0.5894 1.6612
ATOM   4772  CB  LYS   312      42.098  -1.981  52.256 -0.0094 1.9080
ATOM   4773  CG  LYS   312      43.441  -1.381  51.879  0.0187 1.9080
ATOM   4774  CD  LYS   312      43.872  -0.354  52.933 -0.0479 1.9080
ATOM   4775  CE  LYS   312      45.262   0.148  52.578 -0.0143 1.9080
ATOM   4776  NZ  LYS   312      46.084   0.382  53.790 -0.3854 1.8240
ATOM   4777  HZ1 LYS   312      45.620   1.094  54.390  0.3400 0.6000
ATOM   4778  HZ2 LYS   312      46.181  -0.508  54.319  0.3400 0.6000
ATOM   4779  HZ3 LYS   312      47.025   0.724  53.508  0.3400 0.6000
ATOM   4780  HA  LYS   312      42.173  -3.367  50.757  0.1426 1.3870
ATOM   4781  HE2 LYS   312      45.714  -0.534  51.997  0.1135 1.1000
ATOM   4782  HE3 LYS   312      45.176   1.006  52.065  0.1135 1.1000
ATOM   4783  HG2 LYS   312      44.125  -2.100  51.839  0.0103 1.4870
ATOM   4784  HG3 LYS   312      43.364  -0.922  51.002  0.0103 1.4870
ATOM   4785  HD3 LYS   312      43.905  -0.795  53.809  0.0621 1.4870
ATOM   4786  HD2 LYS   312      43.244   0.400  52.913  0.0621 1.4870
ATOM   4787  HB3 LYS   312      42.234  -2.585  53.045  0.0362 1.4870
ATOM   4788  HB2 LYS   312      41.483  -1.235  52.516  0.0362 1.4870
ATOM   4789  N   SER   313      39.102  -3.344  51.725 -0.4157 1.8240
ATOM   4790  H   SER   313      38.875  -2.409  51.330  0.2719 0.6000
ATOM   4791  CA  SER   313      38.005  -4.154  52.206 -0.0249 1.9080
ATOM   4792  C   SER   313      37.431  -5.059  51.121  0.5973 1.9080
ATOM   4793  O   SER   313      36.489  -5.810  51.380 -0.5679 1.6612
ATOM   4794  CB  SER   313      36.903  -3.215  52.721  0.2117 1.9080
ATOM   4795  OG  SER   313      37.446  -2.209  53.567 -0.6546 1.7210
ATOM   4796  HA  SER   313      38.351  -4.750  52.950  0.0843 1.3870
ATOM   4797  HB3 SER   313      36.244  -3.751  53.237  0.0352 1.3870
ATOM   4798  HB2 SER   313      36.464  -2.781  51.942  0.0352 1.3870
ATOM   4799  HG  SER   313      37.882  -1.506  53.008  0.4275 0.0000
ATOM   4800  N   SER   314      37.960  -5.020  49.901 -0.4157 1.8240
ATOM   4801  H   SER   314      38.810  -4.442  49.743  0.2719 0.6000
ATOM   4802  CA  SER   314      37.398  -5.752  48.785 -0.0249 1.9080
ATOM   4803  C   SER   314      37.557  -7.262  48.775  0.5973 1.9080
ATOM   4804  O   SER   314      36.673  -7.991  49.231 -0.5679 1.6612
ATOM   4805  CB  SER   314      37.883  -5.143  47.463  0.2117 1.9080
ATOM   4806  OG  SER   314      39.244  -5.395  47.191 -0.6546 1.7210
ATOM   4807  HA  SER   314      36.382  -5.549  48.758  0.0843 1.3870
ATOM   4808  HB3 SER   314      37.736  -4.148  47.500  0.0352 1.3870
ATOM   4809  HB2 SER   314      37.325  -5.520  46.716  0.0352 1.3870
ATOM   4810  HG  SER   314      39.814  -4.742  47.691  0.4275 0.0000
ATOM   4811  N   LYS   315      38.612  -7.750  48.158 -0.3479 1.8240
ATOM   4812  H   LYS   315      39.318  -7.064  47.823  0.2747 0.6000
ATOM   4813  CA  LYS   315      38.889  -9.160  47.898 -0.2400 1.9080
ATOM   4814  C   LYS   315      39.922  -9.699  48.871  0.7341 1.9080
ATOM   4815  O   LYS   315      39.725  -9.625  50.087 -0.5894 1.6612
ATOM   4816  CB  LYS   315      39.373  -9.206  46.454 -0.0094 1.9080
ATOM   4817  CG  LYS   315      39.728 -10.446  45.701  0.0187 1.9080
ATOM   4818  CD  LYS   315      40.960 -10.233  44.831 -0.0479 1.9080
ATOM   4819  CE  LYS   315      40.639  -9.801  43.415 -0.0143 1.9080
ATOM   4820  NZ  LYS   315      41.784  -9.131  42.732 -0.3854 1.8240
ATOM   4821  HZ1 LYS   315      42.056  -8.281  43.267  0.3400 0.6000
ATOM   4822  HZ2 LYS   315      42.590  -9.786  42.686  0.3400 0.6000
ATOM   4823  HZ3 LYS   315      41.501  -8.860  41.769  0.3400 0.6000
ATOM   4824  HA  LYS   315      38.035  -9.684  48.007  0.1426 1.3870
ATOM   4825  HE2 LYS   315      40.368 -10.612  42.878  0.1135 1.1000
ATOM   4826  HE3 LYS   315      39.855  -9.166  43.435  0.1135 1.1000
ATOM   4827  HG2 LYS   315      39.921 -11.190  46.344  0.0103 1.4870
ATOM   4828  HG3 LYS   315      38.966 -10.714  45.109  0.0103 1.4870
ATOM   4829  HD3 LYS   315      41.478 -11.093  44.793  0.0621 1.4870
ATOM   4830  HD2 LYS   315      41.534  -9.528  45.258  0.0621 1.4870
ATOM   4831  HB3 LYS   315      40.200  -8.555  46.397  0.0362 1.4870
ATOM   4832  HB2 LYS   315      38.656  -8.686  45.883  0.0362 1.4870
ATOM   4833  N   PHE   316      41.052 -10.174  48.364 -0.4157 1.8240
ATOM   4834  H   PHE   316      41.152 -10.195  47.329  0.2719 0.6000
ATOM   4835  CA  PHE   316      42.158 -10.667  49.165 -0.0024 1.9080
ATOM   4836  C   PHE   316      41.700 -11.362  50.441  0.5973 1.9080
ATOM   4837  O   PHE   316      42.242 -12.396  50.833 -0.5679 1.6612
ATOM   4838  CB  PHE   316      43.119  -9.504  49.486 -0.0343 1.9080
ATOM   4839  CG  PHE   316      43.255  -8.552  48.325  0.0118 1.9080
ATOM   4840  CD1 PHE   316      43.832  -8.991  47.146 -0.1256 1.9080
ATOM   4841  CD2 PHE   316      42.775  -7.255  48.400 -0.1256 1.9080
ATOM   4842  CE1 PHE   316      43.945  -8.143  46.062 -0.1704 1.9080
ATOM   4843  CE2 PHE   316      42.888  -6.405  47.319 -0.1704 1.9080
ATOM   4844  CZ  PHE   316      43.472  -6.855  46.153 -0.1072 1.9080
ATOM   4845  HZ  PHE   316      43.553  -6.237  45.362  0.1297 1.4590
ATOM   4846  HA  PHE   316      42.638 -11.367  48.610  0.0978 1.3870
ATOM   4847  HE1 PHE   316      44.375  -8.475  45.213  0.1430 1.4590
ATOM   4848  HE2 PHE   316      42.543  -5.454  47.388  0.1430 1.4590
ATOM   4849  HD2 PHE   316      42.344  -6.935  49.243  0.1330 1.4590
ATOM   4850  HD1 PHE   316      44.168  -9.926  47.075  0.1330 1.4590
ATOM   4851  HB3 PHE   316      44.000  -9.888  49.673  0.0295 1.4870
ATOM   4852  HB2 PHE   316      42.747  -9.011  50.245  0.0295 1.4870
ATOM   4853  N   ARG   323      51.517  -6.950  49.259 -0.3479 1.8240
ATOM   4854  CA  ARG   323      51.990  -6.957  47.869 -0.2637 1.9080
ATOM   4855  C   ARG   323      50.884  -7.498  46.972  0.7341 1.9080
ATOM   4856  O   ARG   323      50.661  -7.065  45.846 -0.5894 1.6612
ATOM   4857  CB  ARG   323      53.260  -7.786  47.785 -0.0007 1.9080
ATOM   4858  CG  ARG   323      53.878  -7.985  46.413  0.0390 1.9080
ATOM   4859  CD  ARG   323      55.130  -8.849  46.547  0.0486 1.9080
ATOM   4860  NE  ARG   323      55.833  -9.010  45.280 -0.5295 1.8240
ATOM   4861  HE  ARG   323      55.459  -8.509  44.449  0.3456 0.6000
ATOM   4862  CZ  ARG   323      56.924  -9.757  45.118  0.8076 1.9080
ATOM   4863  NH1 ARG   323      57.468 -10.423  46.128 -0.8627 1.8240
ATOM   4864 HH11 ARG   323      57.042 -10.370  47.075  0.4478 0.6000
ATOM   4865 HH12 ARG   323      58.320 -10.999  45.972  0.4478 0.6000
ATOM   4866  NH2 ARG   323      57.478  -9.832  43.913 -0.8627 1.8240
ATOM   4867 HH21 ARG   323      57.060  -9.312  43.115  0.4478 0.6000
ATOM   4868 HH22 ARG   323      58.330 -10.410  43.767  0.4478 0.6000
ATOM   4869  HG3 ARG   323      54.146  -7.113  46.037  0.0285 1.4870
ATOM   4870  HA  ARG   323      52.198  -6.020  47.596  0.1560 1.3870
ATOM   4871  HG2 ARG   323      53.241  -8.455  45.824  0.0285 1.4870
ATOM   4872  H   ARG   323      50.618  -7.249  49.573  0.2747 0.6000
ATOM   4873  HD3 ARG   323      54.848  -9.744  46.887  0.0687 1.3870
ATOM   4874  HD2 ARG   323      55.735  -8.411  47.209  0.0687 1.3870
ATOM   4875  HB3 ARG   323      53.064  -8.702  48.168  0.0327 1.4870
ATOM   4876  HB2 ARG   323      53.958  -7.352  48.375  0.0327 1.4870
ATOM   4877  N   THR   324      50.128  -8.440  47.545 -0.4157 1.8240
ATOM   4878  H   THR   324      50.359  -8.750  48.511  0.2719 0.6000
ATOM   4879  CA  THR   324      48.992  -9.048  46.865 -0.0389 1.9080
ATOM   4880  C   THR   324      48.057  -7.932  46.397  0.5973 1.9080
ATOM   4881  O   THR   324      47.708  -7.821  45.222 -0.5679 1.6612
ATOM   4882  CB  THR   324      48.183  -9.979  47.788  0.3654 1.9080
ATOM   4883  OG1 THR   324      47.550  -9.225  48.834 -0.6761 1.7210
ATOM   4884  CG2 THR   324      49.103 -11.020  48.411 -0.2438 1.9080
ATOM   4885  HA  THR   324      49.321  -9.537  46.062  0.1007 1.3870
ATOM   4886 HG22 THR   324      50.004 -10.983  47.973  0.0642 1.4870
ATOM   4887 HG21 THR   324      49.207 -10.838  49.392  0.0642 1.4870
ATOM   4888  HB  THR   324      47.450 -10.434  47.237  0.0043 1.3870
ATOM   4889 HG23 THR   324      48.714 -11.936  48.286  0.0642 1.4870
ATOM   4890  HG1 THR   324      46.902  -8.564  48.443  0.4102 0.0000
ATOM   4891  N   ASN   325      47.702  -7.106  47.394 -0.4157 1.8240
ATOM   4892  H   ASN   325      48.068  -7.237  48.359  0.2719 0.6000
ATOM   4893  CA  ASN   325      46.788  -6.023  47.076  0.0143 1.9080
ATOM   4894  C   ASN   325      47.331  -5.081  46.023  0.5973 1.9080
ATOM   4895  O   ASN   325      46.792  -5.278  44.903 -0.5679 1.6612
ATOM   4896  CB  ASN   325      46.245  -5.311  48.306 -0.2041 1.9080
ATOM   4897  CG  ASN   325      47.289  -4.704  49.210  0.7130 1.9080
ATOM   4898  HA  ASN   325      45.947  -6.445  46.693  0.1048 1.3870
ATOM   4899  HB3 ASN   325      45.705  -5.974  48.842  0.0797 1.4870
ATOM   4900  HB2 ASN   325      45.624  -4.578  47.998  0.0797 1.4870
ATOM   4901  OD1 ASN   325      48.488  -4.992  49.073 -0.5931 1.6612
ATOM   4902  ND2 ASN   325      46.853  -3.862  50.147 -0.9191 1.8240
ATOM   4903 HD22 ASN   325      45.838  -3.650  50.224  0.4196 0.6000
ATOM   4904 HD21 ASN   325      47.528  -3.417  50.801  0.4196 0.6000
ATOM   4905  N   PHE   326      48.280  -4.158  46.227 -0.4157 1.8240
ATOM   4906  H   PHE   326      48.877  -4.175  47.078  0.2719 0.6000
ATOM   4907  CA  PHE   326      48.443  -3.125  45.205 -0.0024 1.9080
ATOM   4908  C   PHE   326      48.693  -3.561  43.790  0.5973 1.9080
ATOM   4909  O   PHE   326      48.167  -2.842  42.929 -0.5679 1.6612
ATOM   4910  CB  PHE   326      49.266  -1.903  45.647 -0.0343 1.9080
ATOM   4911  CG  PHE   326      48.529  -1.228  46.787  0.0118 1.9080
ATOM   4912  CD1 PHE   326      47.478  -0.360  46.553 -0.1256 1.9080
ATOM   4913  CD2 PHE   326      48.897  -1.478  48.090 -0.1256 1.9080
ATOM   4914  CE1 PHE   326      46.815   0.229  47.609 -0.1704 1.9080
ATOM   4915  CE2 PHE   326      48.241  -0.893  49.163 -0.1704 1.9080
ATOM   4916  CZ  PHE   326      47.181  -0.045  48.912 -0.1072 1.9080
ATOM   4917  HZ  PHE   326      46.676   0.372  49.670  0.1297 1.4590
ATOM   4918  HA  PHE   326      47.559  -2.584  45.203  0.0978 1.3870
ATOM   4919  HE1 PHE   326      46.052   0.871  47.420  0.1430 1.4590
ATOM   4920  HE2 PHE   326      48.540  -1.087  50.104  0.1430 1.4590
ATOM   4921  HD2 PHE   326      49.667  -2.106  48.275  0.1330 1.4590
ATOM   4922  HD1 PHE   326      47.196  -0.159  45.620  0.1330 1.4590
ATOM   4923  HB3 PHE   326      49.307  -1.286  44.908  0.0295 1.4870
ATOM   4924  HB2 PHE   326      50.113  -2.217  45.981  0.0295 1.4870
ATOM   4925  N   ASP   327      49.249  -4.729  43.468 -0.5163 1.8240
ATOM   4926  H   ASP   327      49.611  -5.363  44.209  0.2936 0.6000
ATOM   4927  CA  ASP   327      49.343  -5.108  42.053  0.0381 1.9080
ATOM   4928  C   ASP   327      47.971  -5.153  41.386  0.5366 1.9080
ATOM   4929  O   ASP   327      47.866  -4.851  40.202 -0.5819 1.6612
ATOM   4930  CB  ASP   327      49.992  -6.489  41.858 -0.0303 1.9080
ATOM   4931  CG  ASP   327      51.444  -6.500  42.255  0.7994 1.9080
ATOM   4932  OD1 ASP   327      52.096  -5.444  42.335 -0.8014 1.6612
ATOM   4933  OD2 ASP   327      51.993  -7.608  42.483 -0.8014 1.6612
ATOM   4934  HA  ASP   327      49.875  -4.387  41.589  0.0880 1.3870
ATOM   4935  HB3 ASP   327      49.913  -6.725  40.898 -0.0122 1.4870
ATOM   4936  HB2 ASP   327      49.494  -7.137  42.421 -0.0122 1.4870
ATOM   4937  N   ALA   328      46.922  -5.536  42.100 -0.4157 1.8240
ATOM   4938  H   ALA   328      47.056  -5.782  43.102  0.2719 0.6000
ATOM   4939  CA  ALA   328      45.589  -5.622  41.523  0.0337 1.9080
ATOM   4940  C   ALA   328      44.809  -4.304  41.630  0.5973 1.9080
ATOM   4941  O   ALA   328      43.647  -4.262  41.230 -0.5679 1.6612
ATOM   4942  CB  ALA   328      44.834  -6.671  42.340 -0.1825 1.9080
ATOM   4943  HA  ALA   328      45.671  -5.861  40.541  0.0823 1.3870
ATOM   4944  HB1 ALA   328      43.882  -6.387  42.444  0.0603 1.4870
ATOM   4945  HB3 ALA   328      44.871  -7.549  41.866  0.0603 1.4870
ATOM   4946  HB2 ALA   328      45.258  -6.758  43.240  0.0603 1.4870
ATOM   4947  N   PHE   329      45.424  -3.228  42.138 -0.4157 1.8240
ATOM   4948  H   PHE   329      46.428  -3.285  42.404  0.2719 0.6000
ATOM   4949  CA  PHE   329      44.687  -1.962  42.323 -0.0024 1.9080
ATOM   4950  C   PHE   329      44.036  -1.426  41.080  0.5973 1.9080
ATOM   4951  O   PHE   329      42.816  -1.124  41.025 -0.5679 1.6612
ATOM   4952  CB  PHE   329      45.584  -0.936  43.030 -0.0343 1.9080
ATOM   4953  CG  PHE   329      44.913   0.372  43.437  0.0118 1.9080
ATOM   4954  CD1 PHE   329      44.331   0.485  44.675 -0.1256 1.9080
ATOM   4955  CD2 PHE   329      44.945   1.464  42.591 -0.1256 1.9080
ATOM   4956  CE1 PHE   329      43.732   1.670  45.084 -0.1704 1.9080
ATOM   4957  CE2 PHE   329      44.354   2.676  42.986 -0.1704 1.9080
ATOM   4958  CZ  PHE   329      43.739   2.758  44.214 -0.1072 1.9080
ATOM   4959  HZ  PHE   329      43.285   3.611  44.498  0.1297 1.4590
ATOM   4960  HA  PHE   329      43.945  -2.165  42.994  0.0978 1.3870
ATOM   4961  HE1 PHE   329      43.306   1.735  45.983  0.1430 1.4590
ATOM   4962  HE2 PHE   329      44.389   3.467  42.362  0.1430 1.4590
ATOM   4963  HD2 PHE   329      45.384   1.403  41.702  0.1330 1.4590
ATOM   4964  HD1 PHE   329      44.333  -0.294  45.305  0.1330 1.4590
ATOM   4965  HB3 PHE   329      46.331  -0.707  42.414  0.0295 1.4870
ATOM   4966  HB2 PHE   329      45.938  -1.359  43.859  0.0295 1.4870
ATOM   4967  N   PRO   330      44.718  -1.402  39.928 -0.2548 1.8240
ATOM   4968  CA  PRO   330      44.162  -0.952  38.663 -0.0266 1.9080
ATOM   4969  C   PRO   330      43.152  -1.915  38.068  0.5896 1.9080
ATOM   4970  O   PRO   330      42.328  -1.532  37.226 -0.5748 1.6612
ATOM   4971  CB  PRO   330      45.347  -0.680  37.751 -0.0070 1.9080
ATOM   4972  CG  PRO   330      46.549  -1.238  38.457  0.0189 1.9080
ATOM   4973  CD  PRO   330      46.163  -1.728  39.799  0.0192 1.9080
ATOM   4974  HG2 PRO   330      46.960  -1.989  37.892  0.0213 1.4870
ATOM   4975  HA  PRO   330      43.753  -0.022  38.762  0.0641 1.3870
ATOM   4976  HD3 PRO   330      46.681  -1.272  40.536  0.0391 1.3870
ATOM   4977  HD2 PRO   330      46.296  -2.723  39.894  0.0391 1.3870
ATOM   4978  HG3 PRO   330      47.275  -0.515  38.520  0.0213 1.4870
ATOM   4979  HB3 PRO   330      45.459   0.310  37.590  0.0253 1.4870
ATOM   4980  HB2 PRO   330      45.224  -1.129  36.855  0.0253 1.4870
ATOM   4981  N   ASP   331      43.058  -3.141  38.529 -0.5163 1.8240
ATOM   4982  H   ASP   331      43.768  -3.472  39.214  0.2936 0.6000
ATOM   4983  CA  ASP   331      42.003  -4.056  38.122  0.0381 1.9080
ATOM   4984  C   ASP   331      40.731  -3.708  38.888  0.5366 1.9080
ATOM   4985  O   ASP   331      39.673  -4.183  38.458 -0.5819 1.6612
ATOM   4986  CB  ASP   331      42.288  -5.511  38.446 -0.0303 1.9080
ATOM   4987  CG  ASP   331      43.510  -6.147  37.860  0.7994 1.9080
ATOM   4988  OD1 ASP   331      44.005  -5.734  36.806 -0.8014 1.6612
ATOM   4989  OD2 ASP   331      43.976  -7.092  38.571 -0.8014 1.6612
ATOM   4990  HA  ASP   331      41.817  -3.888  37.155  0.0880 1.3870
ATOM   4991  HB3 ASP   331      41.472  -6.054  38.159 -0.0122 1.4870
ATOM   4992  HB2 ASP   331      42.337  -5.593  39.464 -0.0122 1.4870
ATOM   4993  N   LYS   332      40.816  -3.025  40.038 -0.3479 1.8240
ATOM   4994  H   LYS   332      41.736  -2.664  40.363  0.2747 0.6000
ATOM   4995  CA  LYS   332      39.625  -2.791  40.827 -0.2400 1.9080
ATOM   4996  C   LYS   332      39.266  -1.315  40.913  0.7341 1.9080
ATOM   4997  O   LYS   332      38.226  -0.973  41.479 -0.5894 1.6612
ATOM   4998  CB  LYS   332      39.869  -3.314  42.268 -0.0094 1.9080
ATOM   4999  CG  LYS   332      39.969  -4.854  42.319  0.0187 1.9080
ATOM   5000  CD  LYS   332      38.566  -5.407  42.049 -0.0479 1.9080
ATOM   5001  CE  LYS   332      38.467  -6.869  41.689 -0.0143 1.9080
ATOM   5002  NZ  LYS   332      37.145  -7.206  41.063 -0.3854 1.8240
ATOM   5003  HZ1 LYS   332      36.380  -6.983  41.731  0.3400 0.6000
ATOM   5004  HZ2 LYS   332      37.022  -6.648  40.194  0.3400 0.6000
ATOM   5005  HZ3 LYS   332      37.121  -8.220  40.832  0.3400 0.6000
ATOM   5006  HA  LYS   332      38.846  -3.287  40.405  0.1426 1.3870
ATOM   5007  HE2 LYS   332      39.198  -7.103  41.041  0.1135 1.1000
ATOM   5008  HE3 LYS   332      38.580  -7.425  42.518  0.1135 1.1000
ATOM   5009  HG2 LYS   332      40.576  -5.156  41.613  0.0103 1.4870
ATOM   5010  HG3 LYS   332      40.256  -5.125  43.214  0.0103 1.4870
ATOM   5011  HD3 LYS   332      38.153  -4.860  41.296  0.0621 1.4870
ATOM   5012  HD2 LYS   332      37.999  -5.238  42.878  0.0621 1.4870
ATOM   5013  HB3 LYS   332      39.108  -3.034  42.829  0.0362 1.4870
ATOM   5014  HB2 LYS   332      40.720  -2.938  42.591  0.0362 1.4870
ATOM   5015  N   VAL   333      40.143  -0.425  40.365 -0.4157 1.8240
ATOM   5016  H   VAL   333      41.007  -0.774  39.904  0.2719 0.6000
ATOM   5017  CA  VAL   333      39.888   0.990  40.416 -0.0875 1.9080
ATOM   5018  C   VAL   333      40.178   1.703  39.082  0.5973 1.9080
ATOM   5019  O   VAL   333      41.229   1.477  38.514 -0.5679 1.6612
ATOM   5020  CB  VAL   333      40.855   1.663  41.437  0.2985 1.9080
ATOM   5021  CG1 VAL   333      40.656   3.193  41.521 -0.3192 1.9080
ATOM   5022  CG2 VAL   333      40.706   1.108  42.854 -0.3192 1.9080
ATOM   5023  HA  VAL   333      38.905   1.137  40.626  0.0969 1.3870
ATOM   5024 HG11 VAL   333      39.689   3.400  41.399  0.0791 1.4870
ATOM   5025 HG21 VAL   333      40.461   1.853  43.472  0.0791 1.4870
ATOM   5026  HB  VAL   333      41.787   1.513  41.112 -0.0297 1.4870
ATOM   5027 HG12 VAL   333      40.963   3.509  42.414  0.0791 1.4870
ATOM   5028 HG13 VAL   333      41.191   3.628  40.802  0.0791 1.4870
ATOM   5029 HG23 VAL   333      39.989   0.413  42.859  0.0791 1.4870
ATOM   5030 HG22 VAL   333      41.573   0.702  43.139  0.0791 1.4870
ATOM   5031  N   ALA   334      39.238   2.565  38.689 -0.4157 1.8240
ATOM   5032  H   ALA   334      38.299   2.569  39.136  0.2719 0.6000
ATOM   5033  CA  ALA   334      39.560   3.503  37.615  0.0337 1.9080
ATOM   5034  C   ALA   334      39.345   4.917  38.189  0.5973 1.9080
ATOM   5035  O   ALA   334      38.313   5.163  38.797 -0.5679 1.6612
ATOM   5036  CB  ALA   334      38.711   3.383  36.363 -0.1825 1.9080
ATOM   5037  HA  ALA   334      40.513   3.407  37.371  0.0823 1.3870
ATOM   5038  HB1 ALA   334      39.098   2.685  35.760  0.0603 1.4870
ATOM   5039  HB3 ALA   334      37.778   3.124  36.613  0.0603 1.4870
ATOM   5040  HB2 ALA   334      38.693   4.261  35.883  0.0603 1.4870
ATOM   5041  N   ILE   335      40.320   5.828  37.958 -0.4157 1.8240
ATOM   5042  H   ILE   335      41.221   5.531  37.532  0.2719 0.6000
ATOM   5043  CA  ILE   335      40.101   7.235  38.311 -0.0597 1.9080
ATOM   5044  C   ILE   335      39.995   8.033  37.024  0.5973 1.9080
ATOM   5045  O   ILE   335      40.999   8.072  36.286 -0.5679 1.6612
ATOM   5046  CB  ILE   335      41.273   7.755  39.188  0.1303 1.9080
ATOM   5047  CG1 ILE   335      41.235   7.009  40.535 -0.0430 1.9080
ATOM   5048  CG2 ILE   335      41.178   9.270  39.353 -0.3204 1.9080
ATOM   5049  CD1 ILE   335      42.387   7.210  41.498 -0.0660 1.9080
ATOM   5050  HA  ILE   335      39.210   7.274  38.750  0.0869 1.3870
ATOM   5051 HG22 ILE   335      41.948   9.582  39.905  0.0882 1.4870
ATOM   5052 HG21 ILE   335      41.208   9.694  38.451  0.0882 1.4870
ATOM   5053  HB  ILE   335      42.114   7.525  38.735  0.0187 1.4870
ATOM   5054 HG12 ILE   335      40.370   7.264  41.006  0.0236 1.4870
ATOM   5055 HG13 ILE   335      41.156   6.014  40.332  0.0236 1.4870
ATOM   5056 HD13 ILE   335      42.451   8.177  41.739  0.0186 1.4870
ATOM   5057 HD12 ILE   335      42.227   6.669  42.322  0.0186 1.4870
ATOM   5058 HG23 ILE   335      40.318   9.490  39.808  0.0882 1.4870
ATOM   5059 HD11 ILE   335      43.236   6.916  41.063  0.0186 1.4870
ATOM   5060  N   GLN   336      38.867   8.729  36.802 -0.4157 1.8240
ATOM   5061  H   GLN   336      38.130   8.728  37.535  0.2719 0.6000
ATOM   5062  CA  GLN   336      38.636   9.473  35.598 -0.0031 1.9080
ATOM   5063  C   GLN   336      38.710  10.974  35.943  0.5973 1.9080
ATOM   5064  O   GLN   336      37.964  11.459  36.791 -0.5679 1.6612
ATOM   5065  CB  GLN   336      37.320   9.041  34.879 -0.0036 1.9080
ATOM   5066  CG  GLN   336      37.284   9.806  33.500 -0.0645 1.9080
ATOM   5067  CD  GLN   336      38.277   9.169  32.535  0.6951 1.9080
ATOM   5068  HG2 GLN   336      36.376   9.723  33.139  0.0352 1.4870
ATOM   5069  HA  GLN   336      39.371   9.285  34.952  0.0850 1.3870
ATOM   5070  HG3 GLN   336      37.541  10.737  33.671  0.0352 1.4870
ATOM   5071  HB3 GLN   336      36.563   9.337  35.396  0.0171 1.4870
ATOM   5072  HB2 GLN   336      37.357   8.098  34.688  0.0171 1.4870
ATOM   5073 HE22 GLN   336      38.546  10.921  31.500  0.4251 0.6000
ATOM   5074  OE1 GLN   336      38.593   7.987  32.652 -0.6086 1.6612
ATOM   5075  NE2 GLN   336      38.820   9.922  31.590 -0.9407 1.8240
ATOM   5076 HE21 GLN   336      39.521   9.514  30.939  0.4251 0.6000
ATOM   5077  N   LEU   337      39.701  11.652  35.371 -0.4157 1.8240
ATOM   5078  H   LEU   337      40.318  11.183  34.677  0.2719 0.6000
ATOM   5079  CA  LEU   337      39.926  13.068  35.719 -0.0518 1.9080
ATOM   5080  C   LEU   337      39.147  13.933  34.749  0.5973 1.9080
ATOM   5081  O   LEU   337      39.419  13.989  33.528 -0.5679 1.6612
ATOM   5082  CB  LEU   337      41.454  13.296  35.662 -0.1102 1.9080
ATOM   5083  CG  LEU   337      42.386  12.381  36.447  0.3531 1.9080
ATOM   5084  CD1 LEU   337      43.868  12.718  36.131 -0.4121 1.9080
ATOM   5085  CD2 LEU   337      42.093  12.472  37.938 -0.4121 1.9080
ATOM   5086 HD22 LEU   337      41.147  12.196  38.111  0.1000 1.4870
ATOM   5087 HD23 LEU   337      42.712  11.867  38.438  0.1000 1.4870
ATOM   5088 HD21 LEU   337      42.226  13.413  38.248  0.1000 1.4870
ATOM   5089 HD13 LEU   337      44.042  13.664  36.386  0.1000 1.4870
ATOM   5090 HD12 LEU   337      44.453  12.107  36.656  0.1000 1.4870
ATOM   5091 HD11 LEU   337      44.024  12.591  35.156  0.1000 1.4870
ATOM   5092  HA  LEU   337      39.580  13.221  36.641  0.0922 1.3870
ATOM   5093  HG  LEU   337      42.216  11.433  36.194 -0.0361 1.4870
ATOM   5094  HB3 LEU   337      41.624  14.242  35.975  0.0457 1.4870
ATOM   5095  HB2 LEU   337      41.725  13.240  34.689  0.0457 1.4870
ATOM   5096  N   ASN   338      38.168  14.704  35.250 -0.4157 1.8240
ATOM   5097  H   ASN   338      37.963  14.655  36.268  0.2719 0.6000
ATOM   5098  CA  ASN   338      37.379  15.612  34.414  0.0143 1.9080
ATOM   5099  C   ASN   338      38.192  16.932  34.326  0.5973 1.9080
ATOM   5100  O   ASN   338      38.090  17.689  35.259 -0.5679 1.6612
ATOM   5101  CB  ASN   338      35.986  15.824  35.047 -0.2041 1.9080
ATOM   5102  CG  ASN   338      34.995  16.439  34.057  0.7130 1.9080
ATOM   5103  HA  ASN   338      37.356  15.237  33.503  0.1048 1.3870
ATOM   5104  HB3 ASN   338      36.085  16.438  35.818  0.0797 1.4870
ATOM   5105  HB2 ASN   338      35.638  14.943  35.336  0.0797 1.4870
ATOM   5106  OD1 ASN   338      35.139  16.306  32.848 -0.5931 1.6612
ATOM   5107  ND2 ASN   338      33.974  17.166  34.592 -0.9191 1.8240
ATOM   5108 HD22 ASN   338      33.885  17.256  35.624  0.4196 0.6000
ATOM   5109 HD21 ASN   338      33.284  17.631  33.968  0.4196 0.6000
ATOM   5110  N   ASP   339      38.874  17.072  33.205 -0.5163 1.8240
ATOM   5111  H   ASP   339      38.761  16.363  32.452  0.2936 0.6000
ATOM   5112  CA  ASP   339      39.791  18.205  32.991  0.0381 1.9080
ATOM   5113  C   ASP   339      40.942  17.955  33.953  0.5366 1.9080
ATOM   5114  O   ASP   339      41.110  16.869  34.554 -0.5819 1.6612
ATOM   5115  CB  ASP   339      39.120  19.574  33.240 -0.0303 1.9080
ATOM   5116  CG  ASP   339      39.748  20.609  32.320  0.7994 1.9080
ATOM   5117  OD1 ASP   339      40.932  20.906  32.549 -0.8014 1.6612
ATOM   5118  OD2 ASP   339      39.115  21.094  31.403 -0.8014 1.6612
ATOM   5119  HA  ASP   339      40.146  18.120  32.078  0.0880 1.3870
ATOM   5120  HB3 ASP   339      39.286  19.826  34.168 -0.0122 1.4870
ATOM   5121  HB2 ASP   339      38.171  19.487  33.025 -0.0122 1.4870
ATOM   5122  N   THR   340      41.873  18.941  34.045 -0.4157 1.8240
ATOM   5123  H   THR   340      41.821  19.779  33.431  0.2719 0.6000
ATOM   5124  CA  THR   340      42.947  18.800  35.024 -0.0389 1.9080
ATOM   5125  C   THR   340      42.573  19.255  36.427  0.5973 1.9080
ATOM   5126  O   THR   340      43.376  19.211  37.380 -0.5679 1.6612
ATOM   5127  CB  THR   340      44.200  19.610  34.585  0.3654 1.9080
ATOM   5128  OG1 THR   340      43.720  20.953  34.407 -0.6761 1.7210
ATOM   5129  CG2 THR   340      44.668  19.119  33.206 -0.2438 1.9080
ATOM   5130  HA  THR   340      43.209  17.815  35.068  0.1007 1.3870
ATOM   5131 HG22 THR   340      45.412  18.460  33.322  0.0642 1.4870
ATOM   5132 HG21 THR   340      43.904  18.681  32.732  0.0642 1.4870
ATOM   5133  HB  THR   340      44.863  19.604  35.333  0.0043 1.3870
ATOM   5134 HG23 THR   340      44.993  19.898  32.668  0.0642 1.4870
ATOM   5135  HG1 THR   340      43.637  21.413  35.296  0.4102 0.0000
ATOM   5136  N   HIS   341      41.294  19.707  36.636 -0.4157 1.8240
ATOM   5137  H   HIS   341      40.609  19.721  35.853  0.2719 0.6000
ATOM   5138  CA  HIS   341      40.902  20.167  37.962  0.0188 1.9080
ATOM   5139  C   HIS   341      41.235  19.208  39.077  0.5973 1.9080
ATOM   5140  O   HIS   341      41.710  19.619  40.117 -0.5679 1.6612
ATOM   5141  CB  HIS   341      39.437  20.688  38.012 -0.0462 1.9080
ATOM   5142  CG  HIS   341      39.126  21.538  36.821 -0.0266 1.9080
ATOM   5143  ND1 HIS   341      40.110  22.301  36.196 -0.3811 1.8240
ATOM   5144  CD2 HIS   341      37.962  21.844  36.188  0.1292 1.9080
ATOM   5145  CE1 HIS   341      39.559  22.955  35.187  0.2057 1.9080
ATOM   5146  NE2 HIS   341      38.267  22.688  35.169 -0.5727 1.8240
ATOM   5147  HD1 HIS   341      41.063  22.339  36.470  0.3649 0.6000
ATOM   5148  HD2 HIS   341      37.056  21.506  36.436  0.1147 1.4090
ATOM   5149  HE1 HIS   341      40.040  23.551  34.549  0.1392 1.3590
ATOM   5150  HA  HIS   341      41.383  21.051  38.143  0.0881 1.3870
ATOM   5151  HB3 HIS   341      39.325  21.231  38.835  0.0402 1.4870
ATOM   5152  HB2 HIS   341      38.825  19.907  38.021  0.0402 1.4870
ATOM   5153  N   PRO   342      41.110  17.886  39.003 -0.2548 1.8240
ATOM   5154  CA  PRO   342      41.519  16.945  39.981 -0.0266 1.9080
ATOM   5155  C   PRO   342      42.828  16.264  39.623  0.5896 1.9080
ATOM   5156  O   PRO   342      43.092  15.181  40.131 -0.5748 1.6612
ATOM   5157  CB  PRO   342      40.317  15.911  40.005 -0.0070 1.9080
ATOM   5158  CG  PRO   342      39.954  15.931  38.537  0.0189 1.9080
ATOM   5159  CD  PRO   342      40.312  17.241  37.885  0.0192 1.9080
ATOM   5160  HG2 PRO   342      40.423  15.149  38.057  0.0213 1.4870
ATOM   5161  HA  PRO   342      41.590  17.371  40.906  0.0641 1.3870
ATOM   5162  HD3 PRO   342      39.519  17.788  37.688  0.0391 1.3870
ATOM   5163  HD2 PRO   342      40.887  17.120  37.098  0.0391 1.3870
ATOM   5164  HG3 PRO   342      38.947  15.738  38.430  0.0213 1.4870
ATOM   5165  HB3 PRO   342      39.596  16.258  40.558  0.0253 1.4870
ATOM   5166  HB2 PRO   342      40.642  15.036  40.282  0.0253 1.4870
ATOM   5167  N   SER   343      43.692  16.850  38.788 -0.4157 1.8240
ATOM   5168  H   SER   343      43.410  17.766  38.384  0.2719 0.6000
ATOM   5169  CA  SER   343      44.992  16.325  38.392 -0.0249 1.9080
ATOM   5170  C   SER   343      45.907  16.011  39.558  0.5973 1.9080
ATOM   5171  O   SER   343      46.750  15.076  39.468 -0.5679 1.6612
ATOM   5172  CB  SER   343      45.777  17.243  37.425  0.2117 1.9080
ATOM   5173  OG  SER   343      46.044  18.456  38.088 -0.6546 1.7210
ATOM   5174  HA  SER   343      44.834  15.460  37.877  0.0843 1.3870
ATOM   5175  HB3 SER   343      45.216  17.411  36.635  0.0352 1.3870
ATOM   5176  HB2 SER   343      46.622  16.797  37.192  0.0352 1.3870
ATOM   5177  HG  SER   343      46.380  19.133  37.432  0.4275 0.0000
ATOM   5178  N   LEU   344      45.744  16.709  40.702 -0.4157 1.8240
ATOM   5179  H   LEU   344      45.077  17.505  40.746  0.2719 0.6000
ATOM   5180  CA  LEU   344      46.524  16.324  41.878 -0.0518 1.9080
ATOM   5181  C   LEU   344      46.286  14.902  42.346  0.5973 1.9080
ATOM   5182  O   LEU   344      47.059  14.355  43.161 -0.5679 1.6612
ATOM   5183  CB  LEU   344      46.266  17.312  43.017 -0.1102 1.9080
ATOM   5184  CG  LEU   344      46.912  18.702  42.805  0.3531 1.9080
ATOM   5185  CD1 LEU   344      46.358  19.652  43.841 -0.4121 1.9080
ATOM   5186  CD2 LEU   344      48.458  18.570  42.962 -0.4121 1.9080
ATOM   5187 HD22 LEU   344      48.791  17.929  42.280  0.1000 1.4870
ATOM   5188 HD23 LEU   344      48.867  19.465  42.825  0.1000 1.4870
ATOM   5189 HD21 LEU   344      48.655  18.236  43.877  0.1000 1.4870
ATOM   5190 HD13 LEU   344      46.572  19.315  44.760  0.1000 1.4870
ATOM   5191 HD12 LEU   344      46.764  20.560  43.721  0.1000 1.4870
ATOM   5192 HD11 LEU   344      45.363  19.722  43.741  0.1000 1.4870
ATOM   5193  HA  LEU   344      47.513  16.426  41.649  0.0922 1.3870
ATOM   5194  HG  LEU   344      46.683  19.019  41.895 -0.0361 1.4870
ATOM   5195  HB3 LEU   344      46.647  16.938  43.844  0.0457 1.4870
ATOM   5196  HB2 LEU   344      45.293  17.454  43.090  0.0457 1.4870
ATOM   5197  N   ALA   345      45.251  14.180  41.892 -0.4157 1.8240
ATOM   5198  H   ALA   345      44.516  14.642  41.320  0.2719 0.6000
ATOM   5199  CA  ALA   345      45.141  12.762  42.187  0.0337 1.9080
ATOM   5200  C   ALA   345      46.382  11.973  41.719  0.5973 1.9080
ATOM   5201  O   ALA   345      46.646  10.953  42.340 -0.5679 1.6612
ATOM   5202  CB  ALA   345      43.938  12.164  41.444 -0.1825 1.9080
ATOM   5203  HA  ALA   345      45.052  12.637  43.186  0.0823 1.3870
ATOM   5204  HB1 ALA   345      44.240  11.815  40.560  0.0603 1.4870
ATOM   5205  HB3 ALA   345      43.554  11.421  41.987  0.0603 1.4870
ATOM   5206  HB2 ALA   345      43.250  12.874  41.309  0.0603 1.4870
ATOM   5207  N   ILE   346      47.110  12.386  40.679 -0.4157 1.8240
ATOM   5208  H   ILE   346      46.849  13.267  40.192  0.2719 0.6000
ATOM   5209  CA  ILE   346      48.280  11.617  40.205 -0.0597 1.9080
ATOM   5210  C   ILE   346      49.354  11.640  41.284  0.5973 1.9080
ATOM   5211  O   ILE   346      49.731  10.629  41.911 -0.5679 1.6612
ATOM   5212  CB  ILE   346      48.679  12.054  38.789  0.1303 1.9080
ATOM   5213  CG1 ILE   346      47.603  11.536  37.776 -0.0430 1.9080
ATOM   5214  CG2 ILE   346      50.103  11.529  38.454 -0.3204 1.9080
ATOM   5215  CD1 ILE   346      47.656  12.204  36.418 -0.0660 1.9080
ATOM   5216  HA  ILE   346      47.971  10.674  40.122  0.0869 1.3870
ATOM   5217 HG22 ILE   346      50.341  11.846  37.543  0.0882 1.4870
ATOM   5218 HG21 ILE   346      50.732  11.893  39.131  0.0882 1.4870
ATOM   5219  HB  ILE   346      48.668  13.038  38.746  0.0187 1.4870
ATOM   5220 HG12 ILE   346      47.739  10.554  37.670  0.0236 1.4870
ATOM   5221 HG13 ILE   346      46.708  11.696  38.187  0.0236 1.4870
ATOM   5222 HD13 ILE   346      48.551  12.043  36.005  0.0186 1.4870
ATOM   5223 HD12 ILE   346      46.943  11.821  35.833  0.0186 1.4870
ATOM   5224 HG23 ILE   346      50.081  10.537  38.489  0.0882 1.4870
ATOM   5225 HD11 ILE   346      47.509  13.186  36.527  0.0186 1.4870
ATOM   5226  N   PRO   347      49.864  12.808  41.695 -0.2548 1.8240
ATOM   5227  CA  PRO   347      50.846  12.832  42.779 -0.0266 1.9080
ATOM   5228  C   PRO   347      50.280  12.444  44.130  0.5896 1.9080
ATOM   5229  O   PRO   347      50.999  11.920  44.989 -0.5748 1.6612
ATOM   5230  CB  PRO   347      51.391  14.265  42.732 -0.0070 1.9080
ATOM   5231  CG  PRO   347      50.279  15.034  42.054  0.0189 1.9080
ATOM   5232  CD  PRO   347      49.665  14.096  41.025  0.0192 1.9080
ATOM   5233  HG2 PRO   347      49.590  15.318  42.730  0.0213 1.4870
ATOM   5234  HA  PRO   347      51.647  12.244  42.542  0.0641 1.3870
ATOM   5235  HD3 PRO   347      50.159  14.135  40.170  0.0391 1.3870
ATOM   5236  HD2 PRO   347      48.705  14.288  40.898  0.0391 1.3870
ATOM   5237  HG3 PRO   347      50.648  15.857  41.608  0.0213 1.4870
ATOM   5238  HB3 PRO   347      52.227  14.311  42.196  0.0253 1.4870
ATOM   5239  HB2 PRO   347      51.550  14.615  43.650  0.0253 1.4870
ATOM   5240  N   GLU   348      48.982  12.703  44.422 -0.5163 1.8240
ATOM   5241  H   GLU   348      48.375  13.221  43.755  0.2936 0.6000
ATOM   5242  CA  GLU   348      48.461  12.229  45.710  0.0397 1.9080
ATOM   5243  C   GLU   348      48.462  10.700  45.797  0.5366 1.9080
ATOM   5244  O   GLU   348      48.808  10.067  46.817 -0.5819 1.6612
ATOM   5245  CB  GLU   348      47.030  12.757  45.942  0.0560 1.9080
ATOM   5246  CG  GLU   348      46.344  12.117  47.153  0.0136 1.9080
ATOM   5247  CD  GLU   348      46.802  12.549  48.515  0.8054 1.9080
ATOM   5248  OE1 GLU   348      47.728  13.413  48.568 -0.8188 1.6612
ATOM   5249  OE2 GLU   348      46.276  12.119  49.578 -0.8188 1.6612
ATOM   5250  HG2 GLU   348      45.364  12.317  47.081 -0.0425 1.4870
ATOM   5251  HA  GLU   348      49.022  12.606  46.459  0.1105 1.3870
ATOM   5252  HG3 GLU   348      46.479  11.125  47.085 -0.0425 1.4870
ATOM   5253  HB3 GLU   348      46.501  12.537  45.151 -0.0173 1.4870
ATOM   5254  HB2 GLU   348      47.093  13.718  46.110 -0.0173 1.4870
ATOM   5255  N   LEU   349      48.118  10.008  44.688 -0.4157 1.8240
ATOM   5256  H   LEU   349      47.839  10.510  43.821  0.2719 0.6000
ATOM   5257  CA  LEU   349      48.142   8.536  44.719 -0.0518 1.9080
ATOM   5258  C   LEU   349      49.585   8.033  44.915  0.5973 1.9080
ATOM   5259  O   LEU   349      49.818   7.113  45.704 -0.5679 1.6612
ATOM   5260  CB  LEU   349      47.499   7.918  43.470 -0.1102 1.9080
ATOM   5261  CG  LEU   349      47.426   6.398  43.375  0.3531 1.9080
ATOM   5262  CD1 LEU   349      46.734   5.795  44.614 -0.4121 1.9080
ATOM   5263  CD2 LEU   349      46.700   5.916  42.122 -0.4121 1.9080
ATOM   5264 HD22 LEU   349      47.179   6.249  41.311  0.1000 1.4870
ATOM   5265 HD23 LEU   349      46.682   4.917  42.112  0.1000 1.4870
ATOM   5266 HD21 LEU   349      45.764   6.267  42.124  0.1000 1.4870
ATOM   5267 HD13 LEU   349      45.808   6.159  44.678  0.1000 1.4870
ATOM   5268 HD12 LEU   349      46.704   4.803  44.518  0.1000 1.4870
ATOM   5269 HD11 LEU   349      47.253   6.042  45.428  0.1000 1.4870
ATOM   5270  HA  LEU   349      47.594   8.224  45.495  0.0922 1.3870
ATOM   5271  HG  LEU   349      48.352   6.025  43.310 -0.0361 1.4870
ATOM   5272  HB3 LEU   349      48.015   8.244  42.672  0.0457 1.4870
ATOM   5273  HB2 LEU   349      46.558   8.267  43.411  0.0457 1.4870
ATOM   5274  N   MET   350      50.549   8.669  44.263 -0.4157 1.8240
ATOM   5275  H   MET   350      50.326   9.453  43.617  0.2719 0.6000
ATOM   5276  CA  MET   350      51.939   8.242  44.474 -0.0237 1.9080
ATOM   5277  C   MET   350      52.349   8.523  45.932  0.5973 1.9080
ATOM   5278  O   MET   350      52.988   7.658  46.523 -0.5679 1.6612
ATOM   5279  CB  MET   350      52.908   8.993  43.541  0.0342 1.9080
ATOM   5280  CG  MET   350      52.741   8.617  42.068  0.0018 1.9080
ATOM   5281  SD  MET   350      53.320   6.858  41.884 -0.2737 2.0000
ATOM   5282  CE  MET   350      55.089   7.224  42.073 -0.0536 1.9080
ATOM   5283  HG2 MET   350      51.785   8.681  41.809  0.0440 1.3870
ATOM   5284  HE1 MET   350      55.205   7.889  42.806  0.0684 1.3870
ATOM   5285  HE2 MET   350      55.571   6.381  42.298  0.0684 1.3870
ATOM   5286  HE3 MET   350      55.435   7.597  41.216  0.0684 1.3870
ATOM   5287  HB2 MET   350      52.751   9.979  43.637  0.0241 1.4870
ATOM   5288  HG3 MET   350      53.298   9.211  41.501  0.0440 1.3870
ATOM   5289  HA  MET   350      51.990   7.256  44.327  0.0880 1.3870
ATOM   5290  HB3 MET   350      53.850   8.785  43.817  0.0241 1.4870
ATOM   5291  N   ARG   351      51.937   9.692  46.457 -0.3479 1.8240
ATOM   5292  H   ARG   351      51.401  10.371  45.880  0.2747 0.6000
ATOM   5293  CA  ARG   351      52.259   9.992  47.861 -0.2637 1.9080
ATOM   5294  C   ARG   351      51.709   8.940  48.804  0.7341 1.9080
ATOM   5295  O   ARG   351      52.424   8.377  49.662 -0.5894 1.6612
ATOM   5296  CB  ARG   351      51.672  11.372  48.260 -0.0007 1.9080
ATOM   5297  CG  ARG   351      52.050  11.771  49.708  0.0390 1.9080
ATOM   5298  CD  ARG   351      51.342  13.121  50.059  0.0486 1.9080
ATOM   5299  NE  ARG   351      49.951  12.841  50.438 -0.5295 1.8240
ATOM   5300  HE  ARG   351      49.222  13.033  49.721  0.3456 0.6000
ATOM   5301  CZ  ARG   351      49.540  12.376  51.582  0.8076 1.9080
ATOM   5302  NH1 ARG   351      50.370  12.067  52.590 -0.8627 1.8240
ATOM   5303 HH11 ARG   351      51.396  12.196  52.477  0.4478 0.6000
ATOM   5304 HH12 ARG   351      49.988  11.698  53.484  0.4478 0.6000
ATOM   5305  NH2 ARG   351      48.230  12.154  51.790 -0.8627 1.8240
ATOM   5306 HH21 ARG   351      47.543  12.354  51.036  0.4478 0.6000
ATOM   5307 HH22 ARG   351      47.904  11.782  52.705  0.4478 0.6000
ATOM   5308  HG3 ARG   351      53.015  11.918  49.767  0.0285 1.4870
ATOM   5309  HA  ARG   351      53.264  10.024  47.956  0.1560 1.3870
ATOM   5310  HG2 ARG   351      51.724  11.093  50.332  0.0285 1.4870
ATOM   5311  HD3 ARG   351      51.366  13.678  49.255  0.0687 1.3870
ATOM   5312  HD2 ARG   351      51.823  13.514  50.814  0.0687 1.3870
ATOM   5313  HB3 ARG   351      50.693  11.317  48.208  0.0327 1.4870
ATOM   5314  HB2 ARG   351      52.041  12.051  47.654  0.0327 1.4870
ATOM   5315  N   VAL   352      50.423   8.542  48.565 -0.4157 1.8240
ATOM   5316  H   VAL   352      49.875   8.935  47.773  0.2719 0.6000
ATOM   5317  CA  VAL   352      49.847   7.542  49.466 -0.0875 1.9080
ATOM   5318  C   VAL   352      50.588   6.210  49.294  0.5973 1.9080
ATOM   5319  O   VAL   352      51.002   5.535  50.275 -0.5679 1.6612
ATOM   5320  CB  VAL   352      48.339   7.360  49.209  0.2985 1.9080
ATOM   5321  CG1 VAL   352      47.767   6.176  49.994 -0.3192 1.9080
ATOM   5322  CG2 VAL   352      47.585   8.648  49.647 -0.3192 1.9080
ATOM   5323  HA  VAL   352      49.986   7.851  50.407  0.0969 1.3870
ATOM   5324 HG11 VAL   352      48.486   5.498  50.138  0.0791 1.4870
ATOM   5325 HG21 VAL   352      46.945   8.406  50.369  0.0791 1.4870
ATOM   5326  HB  VAL   352      48.218   7.148  48.240 -0.0297 1.4870
ATOM   5327 HG12 VAL   352      47.428   6.499  50.876  0.0791 1.4870
ATOM   5328 HG13 VAL   352      47.019   5.767  49.475  0.0791 1.4870
ATOM   5329 HG23 VAL   352      48.254   9.305  49.979  0.0791 1.4870
ATOM   5330 HG22 VAL   352      47.101   9.011  48.858  0.0791 1.4870
ATOM   5331  N   LEU   353      50.774   5.760  48.045 -0.4157 1.8240
ATOM   5332  H   LEU   353      50.472   6.336  47.234  0.2719 0.6000
ATOM   5333  CA  LEU   353      51.403   4.457  47.825 -0.0518 1.9080
ATOM   5334  C   LEU   353      52.834   4.357  48.300  0.5973 1.9080
ATOM   5335  O   LEU   353      53.229   3.345  48.897 -0.5679 1.6612
ATOM   5336  CB  LEU   353      51.412   4.057  46.329 -0.1102 1.9080
ATOM   5337  CG  LEU   353      50.012   3.863  45.728  0.3531 1.9080
ATOM   5338  CD1 LEU   353      50.092   3.459  44.266 -0.4121 1.9080
ATOM   5339  CD2 LEU   353      49.194   2.805  46.484 -0.4121 1.9080
ATOM   5340 HD22 LEU   353      49.088   3.090  47.434  0.1000 1.4870
ATOM   5341 HD23 LEU   353      48.297   2.717  46.056  0.1000 1.4870
ATOM   5342 HD21 LEU   353      49.673   1.931  46.445  0.1000 1.4870
ATOM   5343 HD13 LEU   353      50.596   2.598  44.182  0.1000 1.4870
ATOM   5344 HD12 LEU   353      49.168   3.339  43.899  0.1000 1.4870
ATOM   5345 HD11 LEU   353      50.565   4.171  43.746  0.1000 1.4870
ATOM   5346  HA  LEU   353      50.848   3.753  48.317  0.0922 1.3870
ATOM   5347  HG  LEU   353      49.505   4.723  45.810 -0.0361 1.4870
ATOM   5348  HB3 LEU   353      51.893   3.203  46.251  0.0457 1.4870
ATOM   5349  HB2 LEU   353      51.855   4.780  45.829  0.0457 1.4870
ATOM   5350  N   VAL   354      53.614   5.414  48.073 -0.4157 1.8240
ATOM   5351  H   VAL   354      53.227   6.257  47.603  0.2719 0.6000
ATOM   5352  CA  VAL   354      55.025   5.384  48.490 -0.0875 1.9080
ATOM   5353  C   VAL   354      55.191   5.785  49.950  0.5973 1.9080
ATOM   5354  O   VAL   354      55.818   5.019  50.725 -0.5679 1.6612
ATOM   5355  CB  VAL   354      55.877   6.276  47.559  0.2985 1.9080
ATOM   5356  CG1 VAL   354      57.336   6.480  47.999 -0.3192 1.9080
ATOM   5357  CG2 VAL   354      55.959   5.600  46.173 -0.3192 1.9080
ATOM   5358  HA  VAL   354      55.357   4.437  48.385  0.0969 1.3870
ATOM   5359 HG11 VAL   354      57.408   7.339  48.501  0.0791 1.4870
ATOM   5360 HG21 VAL   354      55.037   5.508  45.808  0.0791 1.4870
ATOM   5361  HB  VAL   354      55.452   7.194  47.543 -0.0297 1.4870
ATOM   5362 HG12 VAL   354      57.609   5.721  48.585  0.0791 1.4870
ATOM   5363 HG13 VAL   354      57.919   6.510  47.191  0.0791 1.4870
ATOM   5364 HG23 VAL   354      56.512   6.170  45.572  0.0791 1.4870
ATOM   5365 HG22 VAL   354      56.379   4.703  46.280  0.0791 1.4870
ATOM   5366  N   ASP   355      54.749   6.974  50.371 -0.5163 1.8240
ATOM   5367  H   ASP   355      54.234   7.600  49.720  0.2936 0.6000
ATOM   5368  CA  ASP   355      54.994   7.393  51.759  0.0381 1.9080
ATOM   5369  C   ASP   355      54.235   6.620  52.836  0.5366 1.9080
ATOM   5370  O   ASP   355      54.704   6.487  53.982 -0.5819 1.6612
ATOM   5371  CB  ASP   355      54.670   8.877  51.949 -0.0303 1.9080
ATOM   5372  CG  ASP   355      55.524   9.791  51.086  0.7994 1.9080
ATOM   5373  OD1 ASP   355      56.505   9.289  50.510 -0.8014 1.6612
ATOM   5374  OD2 ASP   355      55.249  11.015  50.973 -0.8014 1.6612
ATOM   5375  HA  ASP   355      55.993   7.248  51.937  0.0880 1.3870
ATOM   5376  HB3 ASP   355      54.824   9.106  52.905 -0.0122 1.4870
ATOM   5377  HB2 ASP   355      53.714   9.016  51.711 -0.0122 1.4870
ATOM   5378  N   LEU   356      52.996   6.227  52.552 -0.4157 1.8240
ATOM   5379  H   LEU   356      52.614   6.394  51.599  0.2719 0.6000
ATOM   5380  CA  LEU   356      52.168   5.570  53.547 -0.0518 1.9080
ATOM   5381  C   LEU   356      52.097   4.071  53.347  0.5973 1.9080
ATOM   5382  O   LEU   356      52.152   3.389  54.370 -0.5679 1.6612
ATOM   5383  CB  LEU   356      50.731   6.116  53.498 -0.1102 1.9080
ATOM   5384  CG  LEU   356      50.627   7.645  53.481  0.3531 1.9080
ATOM   5385  CD1 LEU   356      49.168   8.126  53.544 -0.4121 1.9080
ATOM   5386  CD2 LEU   356      51.363   8.203  54.703 -0.4121 1.9080
ATOM   5387 HD22 LEU   356      52.322   7.927  54.665  0.1000 1.4870
ATOM   5388 HD23 LEU   356      51.300   9.200  54.700  0.1000 1.4870
ATOM   5389 HD21 LEU   356      50.943   7.843  55.534  0.1000 1.4870
ATOM   5390 HD13 LEU   356      48.750   7.792  54.386  0.1000 1.4870
ATOM   5391 HD12 LEU   356      49.152   9.124  53.530  0.1000 1.4870
ATOM   5392 HD11 LEU   356      48.672   7.769  52.755  0.1000 1.4870
ATOM   5393  HA  LEU   356      52.562   5.753  54.464  0.0922 1.3870
ATOM   5394  HG  LEU   356      51.048   7.992  52.638 -0.0361 1.4870
ATOM   5395  HB3 LEU   356      50.257   5.793  54.302  0.0457 1.4870
ATOM   5396  HB2 LEU   356      50.307   5.779  52.670  0.0457 1.4870
ATOM   5397  N   GLU   357      51.916   3.583  52.112 -0.5163 1.8240
ATOM   5398  H   GLU   357      51.840   4.224  51.296  0.2936 0.6000
ATOM   5399  CA  GLU   357      51.827   2.135  51.930  0.0397 1.9080
ATOM   5400  C   GLU   357      53.192   1.510  51.745  0.5366 1.9080
ATOM   5401  O   GLU   357      53.296   0.294  51.784 -0.5819 1.6612
ATOM   5402  CB  GLU   357      50.890   1.757  50.774  0.0560 1.9080
ATOM   5403  CG  GLU   357      49.507   2.364  50.986  0.0136 1.9080
ATOM   5404  CD  GLU   357      48.632   1.705  52.023  0.8054 1.9080
ATOM   5405  OE1 GLU   357      48.962   0.550  52.410 -0.8188 1.6612
ATOM   5406  OE2 GLU   357      47.620   2.281  52.516 -0.8188 1.6612
ATOM   5407  HG2 GLU   357      49.632   3.317  51.258 -0.0425 1.4870
ATOM   5408  HA  GLU   357      51.370   1.725  52.733  0.1105 1.3870
ATOM   5409  HG3 GLU   357      49.020   2.327  50.114 -0.0425 1.4870
ATOM   5410  HB3 GLU   357      50.794   0.793  50.771 -0.0173 1.4870
ATOM   5411  HB2 GLU   357      51.257   2.132  49.959 -0.0173 1.4870
ATOM   5412  N   ARG   358      54.238   2.305  51.561 -0.3479 1.8240
ATOM   5413  H   ARG   358      54.083   3.331  51.485  0.2747 0.6000
ATOM   5414  CA  ARG   358      55.591   1.792  51.462 -0.2637 1.9080
ATOM   5415  C   ARG   358      55.874   0.997  50.204  0.7341 1.9080
ATOM   5416  O   ARG   358      56.841   0.234  50.270 -0.5894 1.6612
ATOM   5417  CB  ARG   358      55.931   0.903  52.674 -0.0007 1.9080
ATOM   5418  CG  ARG   358      55.841   1.598  54.024  0.0390 1.9080
ATOM   5419  CD  ARG   358      56.991   2.584  54.110  0.0486 1.9080
ATOM   5420  NE  ARG   358      56.817   3.406  55.300 -0.5295 1.8240
ATOM   5421  HE  ARG   358      55.852   3.602  55.634  0.3456 0.6000
ATOM   5422  CZ  ARG   358      57.843   3.917  55.977  0.8076 1.9080
ATOM   5423  NH1 ARG   358      59.067   3.626  55.551 -0.8627 1.8240
ATOM   5424 HH11 ARG   358      59.197   3.019  54.717  0.4478 0.6000
ATOM   5425 HH12 ARG   358      59.896   4.005  56.052  0.4478 0.6000
ATOM   5426  NH2 ARG   358      57.589   4.653  57.058 -0.8627 1.8240
ATOM   5427 HH21 ARG   358      56.606   4.817  57.356  0.4478 0.6000
ATOM   5428 HH22 ARG   358      58.373   5.063  57.604  0.4478 0.6000
ATOM   5429  HG3 ARG   358      55.943   0.938  54.742  0.0285 1.4870
ATOM   5430  HA  ARG   358      56.242   2.582  51.498  0.1560 1.3870
ATOM   5431  HG2 ARG   358      54.998   2.095  54.084  0.0285 1.4870
ATOM   5432  HD3 ARG   358      56.969   3.155  53.308  0.0687 1.3870
ATOM   5433  HD2 ARG   358      57.831   2.075  54.180  0.0687 1.3870
ATOM   5434  HB3 ARG   358      56.864   0.569  52.557  0.0327 1.4870
ATOM   5435  HB2 ARG   358      55.296   0.133  52.677  0.0327 1.4870
ATOM   5436  N   LEU   359      55.208   1.223  49.087 -0.4157 1.8240
ATOM   5437  H   LEU   359      54.423   1.905  49.105  0.2719 0.6000
ATOM   5438  CA  LEU   359      55.524   0.563  47.840 -0.0518 1.9080
ATOM   5439  C   LEU   359      56.757   1.249  47.244  0.5973 1.9080
ATOM   5440  O   LEU   359      56.931   2.428  47.563 -0.5679 1.6612
ATOM   5441  CB  LEU   359      54.409   0.744  46.795 -0.1102 1.9080
ATOM   5442  CG  LEU   359      53.081   0.053  47.090  0.3531 1.9080
ATOM   5443  CD1 LEU   359      52.255  -0.035  45.811 -0.4121 1.9080
ATOM   5444  CD2 LEU   359      53.314  -1.329  47.705 -0.4121 1.9080
ATOM   5445 HD22 LEU   359      53.824  -1.230  48.558  0.1000 1.4870
ATOM   5446 HD23 LEU   359      52.433  -1.762  47.889  0.1000 1.4870
ATOM   5447 HD21 LEU   359      53.836  -1.891  47.066  0.1000 1.4870
ATOM   5448 HD13 LEU   359      52.758  -0.561  45.125  0.1000 1.4870
ATOM   5449 HD12 LEU   359      51.385  -0.488  46.007  0.1000 1.4870
ATOM   5450 HD11 LEU   359      52.080   0.886  45.463  0.1000 1.4870
ATOM   5451  HA  LEU   359      55.755  -0.388  48.020  0.0922 1.3870
ATOM   5452  HG  LEU   359      52.581   0.581  47.770 -0.0361 1.4870
ATOM   5453  HB3 LEU   359      54.748   0.388  45.929  0.0457 1.4870
ATOM   5454  HB2 LEU   359      54.228   1.722  46.715  0.0457 1.4870
ATOM   5455  N   ASP   360      57.524   0.571  46.398 -0.5163 1.8240
ATOM   5456  H   ASP   360      57.340  -0.429  46.179  0.2936 0.6000
ATOM   5457  CA  ASP   360      58.644   1.297  45.786  0.0381 1.9080
ATOM   5458  C   ASP   360      58.091   2.203  44.687  0.5366 1.9080
ATOM   5459  O   ASP   360      56.981   1.971  44.184 -0.5819 1.6612
ATOM   5460  CB  ASP   360      59.701   0.345  45.208 -0.0303 1.9080
ATOM   5461  CG  ASP   360      59.018  -0.509  44.150  0.7994 1.9080
ATOM   5462  OD1 ASP   360      58.309  -1.399  44.639 -0.8014 1.6612
ATOM   5463  OD2 ASP   360      59.083  -0.296  42.926 -0.8014 1.6612
ATOM   5464  HA  ASP   360      59.030   1.889  46.488  0.0880 1.3870
ATOM   5465  HB3 ASP   360      60.018  -0.229  45.924 -0.0122 1.4870
ATOM   5466  HB2 ASP   360      60.394   0.879  44.786 -0.0122 1.4870
ATOM   5467  N   TRP   361      58.829   3.261  44.367 -0.4157 1.8240
ATOM   5468  H   TRP   361      59.739   3.412  44.847  0.2719 0.6000
ATOM   5469  CA  TRP   361      58.385   4.215  43.354 -0.0275 1.9080
ATOM   5470  C   TRP   361      57.899   3.562  42.079  0.5973 1.9080
ATOM   5471  O   TRP   361      56.783   3.814  41.556 -0.5679 1.6612
ATOM   5472  CB  TRP   361      59.514   5.258  43.123 -0.0050 1.9080
ATOM   5473  CG  TRP   361      59.120   6.261  42.061 -0.1415 1.9080
ATOM   5474  CD1 TRP   361      59.102   6.086  40.717 -0.1638 1.9080
ATOM   5475  CD2 TRP   361      58.639   7.594  42.304  0.1243 1.9080
ATOM   5476  NE1 TRP   361      58.662   7.238  40.099 -0.3418 1.8240
ATOM   5477  HE1 TRP   361      58.558   7.376  39.073  0.3412 0.6000
ATOM   5478  CE2 TRP   361      58.386   8.167  41.060  0.1380 1.9080
ATOM   5479  CE3 TRP   361      58.416   8.336  43.458 -0.2387 1.9080
ATOM   5480  CZ2 TRP   361      57.861   9.472  40.931 -0.2601 1.9080
ATOM   5481  CZ3 TRP   361      57.918   9.636  43.350 -0.1972 1.9080
ATOM   5482  CH2 TRP   361      57.660  10.167  42.069 -0.1134 1.9080
ATOM   5483  HH2 TRP   361      57.307  11.117  42.025  0.1417 1.4590
ATOM   5484  HA  TRP   361      57.607   4.737  43.750  0.1123 1.3870
ATOM   5485  HE3 TRP   361      58.605   7.955  44.364  0.1700 1.4590
ATOM   5486  HZ3 TRP   361      57.753  10.167  44.154  0.1447 1.4590
ATOM   5487  HZ2 TRP   361      57.659   9.834  40.019  0.1572 1.4590
ATOM   5488  HD1 TRP   361      59.366   5.252  40.236  0.2062 1.4090
ATOM   5489  HB3 TRP   361      60.313   4.791  42.806  0.0339 1.4870
ATOM   5490  HB2 TRP   361      59.661   5.751  43.955  0.0339 1.4870
ATOM   5491  N   ASP   362      58.716   2.721  41.449 -0.5163 1.8240
ATOM   5492  H   ASP   362      59.646   2.518  41.867  0.2936 0.6000
ATOM   5493  CA  ASP   362      58.354   2.076  40.197  0.0381 1.9080
ATOM   5494  C   ASP   362      57.034   1.319  40.238  0.5366 1.9080
ATOM   5495  O   ASP   362      56.220   1.463  39.291 -0.5819 1.6612
ATOM   5496  CB  ASP   362      59.434   1.100  39.720 -0.0303 1.9080
ATOM   5497  CG  ASP   362      60.677   1.859  39.301  0.7994 1.9080
ATOM   5498  OD1 ASP   362      60.639   3.022  38.847 -0.8014 1.6612
ATOM   5499  OD2 ASP   362      61.764   1.227  39.431 -0.8014 1.6612
ATOM   5500  HA  ASP   362      58.250   2.813  39.499  0.0880 1.3870
ATOM   5501  HB3 ASP   362      59.082   0.609  38.946 -0.0122 1.4870
ATOM   5502  HB2 ASP   362      59.660   0.504  40.469 -0.0122 1.4870
ATOM   5503  N   LYS   363      56.870   0.458  41.234 -0.3479 1.8240
ATOM   5504  H   LYS   363      57.623   0.302  41.934  0.2747 0.6000
ATOM   5505  CA  LYS   363      55.598  -0.267  41.320 -0.2400 1.9080
ATOM   5506  C   LYS   363      54.444   0.727  41.539  0.7341 1.9080
ATOM   5507  O   LYS   363      53.380   0.584  40.939 -0.5894 1.6612
ATOM   5508  CB  LYS   363      55.637  -1.276  42.472 -0.0094 1.9080
ATOM   5509  CG  LYS   363      54.289  -1.891  42.814  0.0187 1.9080
ATOM   5510  CD  LYS   363      53.597  -2.574  41.654 -0.0479 1.9080
ATOM   5511  CE  LYS   363      54.362  -3.804  41.182 -0.0143 1.9080
ATOM   5512  NZ  LYS   363      54.830  -4.588  42.378 -0.3854 1.8240
ATOM   5513  HZ1 LYS   363      55.453  -3.992  42.960  0.3400 0.6000
ATOM   5514  HZ2 LYS   363      54.007  -4.884  42.941  0.3400 0.6000
ATOM   5515  HZ3 LYS   363      55.353  -5.428  42.057  0.3400 0.6000
ATOM   5516  HA  LYS   363      55.440  -0.752  40.459  0.1426 1.3870
ATOM   5517  HE2 LYS   363      53.762  -4.374  40.637  0.1135 1.1000
ATOM   5518  HE3 LYS   363      55.151  -3.517  40.655  0.1135 1.1000
ATOM   5519  HG2 LYS   363      54.421  -2.567  43.558  0.0103 1.4870
ATOM   5520  HG3 LYS   363      53.682  -1.163  43.173  0.0103 1.4870
ATOM   5521  HD3 LYS   363      53.529  -1.935  40.892  0.0621 1.4870
ATOM   5522  HD2 LYS   363      52.687  -2.861  41.941  0.0621 1.4870
ATOM   5523  HB3 LYS   363      55.984  -0.807  43.284  0.0362 1.4870
ATOM   5524  HB2 LYS   363      56.263  -2.012  42.219  0.0362 1.4870
ATOM   5525  N   ALA   364      54.681   1.720  42.384 -0.4157 1.8240
ATOM   5526  H   ALA   364      55.585   1.786  42.893  0.2719 0.6000
ATOM   5527  CA  ALA   364      53.618   2.732  42.580  0.0337 1.9080
ATOM   5528  C   ALA   364      53.252   3.455  41.292  0.5973 1.9080
ATOM   5529  O   ALA   364      52.077   3.804  41.087 -0.5679 1.6612
ATOM   5530  CB  ALA   364      54.074   3.735  43.645 -0.1825 1.9080
ATOM   5531  HA  ALA   364      52.796   2.259  42.935  0.0823 1.3870
ATOM   5532  HB1 ALA   364      55.064   3.670  43.756  0.0603 1.4870
ATOM   5533  HB3 ALA   364      53.828   4.658  43.355  0.0603 1.4870
ATOM   5534  HB2 ALA   364      53.624   3.523  44.510  0.0603 1.4870
ATOM   5535  N   TRP   365      54.214   3.820  40.436 -0.4157 1.8240
ATOM   5536  H   TRP   365      55.196   3.560  40.660  0.2719 0.6000
ATOM   5537  CA  TRP   365      53.957   4.570  39.194 -0.0275 1.9080
ATOM   5538  C   TRP   365      53.228   3.716  38.171  0.5973 1.9080
ATOM   5539  O   TRP   365      52.318   4.081  37.428 -0.5679 1.6612
ATOM   5540  CB  TRP   365      55.303   5.068  38.634 -0.0050 1.9080
ATOM   5541  CG  TRP   365      55.131   5.907  37.397 -0.1415 1.9080
ATOM   5542  CD1 TRP   365      55.521   5.645  36.118 -0.1638 1.9080
ATOM   5543  CD2 TRP   365      54.480   7.192  37.383  0.1243 1.9080
ATOM   5544  NE1 TRP   365      55.157   6.691  35.306 -0.3418 1.8240
ATOM   5545  HE1 TRP   365      55.346   6.757  34.285  0.3412 0.6000
ATOM   5546  CE2 TRP   365      54.497   7.646  36.066  0.1380 1.9080
ATOM   5547  CE3 TRP   365      53.867   7.983  38.374 -0.2387 1.9080
ATOM   5548  CZ2 TRP   365      53.962   8.867  35.695 -0.2601 1.9080
ATOM   5549  CZ3 TRP   365      53.312   9.197  38.019 -0.1972 1.9080
ATOM   5550  CH2 TRP   365      53.376   9.622  36.678 -0.1134 1.9080
ATOM   5551  HH2 TRP   365      52.973  10.514  36.445  0.1417 1.4590
ATOM   5552  HA  TRP   365      53.360   5.346  39.431  0.1123 1.3870
ATOM   5553  HE3 TRP   365      53.833   7.669  39.322  0.1700 1.4590
ATOM   5554  HZ3 TRP   365      52.876   9.761  38.697  0.1447 1.4590
ATOM   5555  HZ2 TRP   365      54.007   9.179  34.741  0.1572 1.4590
ATOM   5556  HD1 TRP   365      55.996   4.825  35.815  0.2062 1.4090
ATOM   5557  HB3 TRP   365      55.854   4.288  38.389  0.0339 1.4870
ATOM   5558  HB2 TRP   365      55.742   5.630  39.314  0.0339 1.4870
ATOM   5559  N   GLU   366      53.604   2.415  38.165 -0.5163 1.8240
ATOM   5560  H   GLU   366      54.388   2.106  38.775  0.2936 0.6000
ATOM   5561  CA  GLU   366      52.923   1.433  37.311  0.0397 1.9080
ATOM   5562  C   GLU   366      51.432   1.419  37.587  0.5366 1.9080
ATOM   5563  O   GLU   366      50.566   1.524  36.707 -0.5819 1.6612
ATOM   5564  CB  GLU   366      53.468   0.004  37.554  0.0560 1.9080
ATOM   5565  CG  GLU   366      52.803  -1.095  36.743  0.0136 1.9080
ATOM   5566  CD  GLU   366      53.381  -2.483  37.027  0.8054 1.9080
ATOM   5567  OE1 GLU   366      54.375  -2.678  37.761 -0.8188 1.6612
ATOM   5568  OE2 GLU   366      52.805  -3.469  36.497 -0.8188 1.6612
ATOM   5569  HG2 GLU   366      51.849  -1.123  36.978 -0.0425 1.4870
ATOM   5570  HA  GLU   366      53.089   1.661  36.345  0.1105 1.3870
ATOM   5571  HG3 GLU   366      52.946  -0.911  35.788 -0.0425 1.4870
ATOM   5572  HB3 GLU   366      53.333  -0.200  38.511 -0.0173 1.4870
ATOM   5573  HB2 GLU   366      54.428   0.016  37.320 -0.0173 1.4870
ATOM   5574  N   VAL   367      51.129   1.328  38.874 -0.4157 1.8240
ATOM   5575  H   VAL   367      51.906   1.281  39.564  0.2719 0.6000
ATOM   5576  CA  VAL   367      49.763   1.291  39.365 -0.0875 1.9080
ATOM   5577  C   VAL   367      49.070   2.625  39.036  0.5973 1.9080
ATOM   5578  O   VAL   367      47.961   2.624  38.508 -0.5679 1.6612
ATOM   5579  CB  VAL   367      49.769   1.057  40.897  0.2985 1.9080
ATOM   5580  CG1 VAL   367      48.440   1.382  41.546 -0.3192 1.9080
ATOM   5581  CG2 VAL   367      50.160  -0.430  41.112 -0.3192 1.9080
ATOM   5582  HA  VAL   367      49.269   0.568  38.883  0.0969 1.3870
ATOM   5583 HG11 VAL   367      47.697   1.212  40.897  0.0791 1.4870
ATOM   5584 HG21 VAL   367      50.607  -0.513  41.997  0.0791 1.4870
ATOM   5585  HB  VAL   367      50.452   1.679  41.290 -0.0297 1.4870
ATOM   5586 HG12 VAL   367      48.309   0.806  42.355  0.0791 1.4870
ATOM   5587 HG13 VAL   367      48.425   2.345  41.821  0.0791 1.4870
ATOM   5588 HG23 VAL   367      49.331  -0.980  41.088  0.0791 1.4870
ATOM   5589 HG22 VAL   367      50.779  -0.701  40.382  0.0791 1.4870
ATOM   5590  N   THR   368      49.770   3.700  39.364 -0.4157 1.8240
ATOM   5591  H   THR   368      50.733   3.619  39.748  0.2719 0.6000
ATOM   5592  CA  THR   368      49.133   5.024  39.164 -0.0389 1.9080
ATOM   5593  C   THR   368      48.756   5.208  37.719  0.5973 1.9080
ATOM   5594  O   THR   368      47.633   5.605  37.439 -0.5679 1.6612
ATOM   5595  CB  THR   368      50.086   6.146  39.639  0.3654 1.9080
ATOM   5596  OG1 THR   368      50.289   6.010  41.058 -0.6761 1.7210
ATOM   5597  CG2 THR   368      49.479   7.526  39.287 -0.2438 1.9080
ATOM   5598  HA  THR   368      48.303   5.051  39.728  0.1007 1.3870
ATOM   5599 HG22 THR   368      49.667   8.165  40.031  0.0642 1.4870
ATOM   5600 HG21 THR   368      49.893   7.859  38.441  0.0642 1.4870
ATOM   5601  HB  THR   368      50.983   6.030  39.178  0.0043 1.3870
ATOM   5602 HG23 THR   368      48.493   7.428  39.166  0.0642 1.4870
ATOM   5603  HG1 THR   368      50.917   5.249  41.246  0.4102 0.0000
ATOM   5604  N   VAL   369      49.642   4.981  36.720 -0.4157 1.8240
ATOM   5605  H   VAL   369      50.589   4.631  36.968  0.2719 0.6000
ATOM   5606  CA  VAL   369      49.334   5.202  35.329 -0.0875 1.9080
ATOM   5607  C   VAL   369      48.193   4.285  34.865  0.5973 1.9080
ATOM   5608  O   VAL   369      47.387   4.684  34.052 -0.5679 1.6612
ATOM   5609  CB  VAL   369      50.593   5.010  34.442  0.2985 1.9080
ATOM   5610  CG1 VAL   369      50.276   5.208  32.965 -0.3192 1.9080
ATOM   5611  CG2 VAL   369      51.650   6.084  34.785 -0.3192 1.9080
ATOM   5612  HA  VAL   369      49.022   6.153  35.213  0.0969 1.3870
ATOM   5613 HG11 VAL   369      51.009   4.814  32.411  0.0791 1.4870
ATOM   5614 HG21 VAL   369      51.556   6.328  35.746  0.0791 1.4870
ATOM   5615  HB  VAL   369      50.895   4.065  34.553 -0.0297 1.4870
ATOM   5616 HG12 VAL   369      49.412   4.755  32.746  0.0791 1.4870
ATOM   5617 HG13 VAL   369      50.199   6.185  32.769  0.0791 1.4870
ATOM   5618 HG23 VAL   369      52.555   5.707  34.611  0.0791 1.4870
ATOM   5619 HG22 VAL   369      51.492   6.881  34.209  0.0791 1.4870
ATOM   5620  N   LYS   370      48.171   3.017  35.321 -0.3479 1.8240
ATOM   5621  H   LYS   370      48.908   2.660  35.962  0.2747 0.6000
ATOM   5622  CA  LYS   370      47.056   2.152  34.874 -0.2400 1.9080
ATOM   5623  C   LYS   370      45.707   2.515  35.523  0.7341 1.9080
ATOM   5624  O   LYS   370      44.652   2.080  35.054 -0.5894 1.6612
ATOM   5625  CB  LYS   370      47.385   0.689  35.231 -0.0094 1.9080
ATOM   5626  CG  LYS   370      48.496   0.108  34.356  0.0187 1.9080
ATOM   5627  CD  LYS   370      49.169  -1.140  34.882 -0.0479 1.9080
ATOM   5628  CE  LYS   370      48.245  -2.347  34.986 -0.0143 1.9080
ATOM   5629  NZ  LYS   370      49.006  -3.457  35.697 -0.3854 1.8240
ATOM   5630  HZ1 LYS   370      49.856  -3.699  35.149  0.3400 0.6000
ATOM   5631  HZ2 LYS   370      49.284  -3.133  36.645  0.3400 0.6000
ATOM   5632  HZ3 LYS   370      48.396  -4.295  35.781  0.3400 0.6000
ATOM   5633  HA  LYS   370      46.964   2.243  33.869  0.1426 1.3870
ATOM   5634  HE2 LYS   370      47.455  -2.114  35.523  0.1135 1.1000
ATOM   5635  HE3 LYS   370      48.004  -2.658  34.085  0.1135 1.1000
ATOM   5636  HG2 LYS   370      48.105  -0.094  33.436  0.0103 1.4870
ATOM   5637  HG3 LYS   370      49.204   0.828  34.217  0.0103 1.4870
ATOM   5638  HD3 LYS   370      49.540  -0.950  35.798  0.0621 1.4870
ATOM   5639  HD2 LYS   370      49.932  -1.381  34.272  0.0621 1.4870
ATOM   5640  HB3 LYS   370      46.566   0.148  35.099  0.0362 1.4870
ATOM   5641  HB2 LYS   370      47.682   0.661  36.174  0.0362 1.4870
ATOM   5642  N   THR   371      45.729   3.225  36.643 -0.4157 1.8240
ATOM   5643  H   THR   371      46.645   3.512  37.042  0.2719 0.6000
ATOM   5644  CA  THR   371      44.500   3.615  37.331 -0.0389 1.9080
ATOM   5645  C   THR   371      43.906   4.870  36.724  0.5973 1.9080
ATOM   5646  O   THR   371      42.700   5.009  36.606 -0.5679 1.6612
ATOM   5647  CB  THR   371      44.828   3.832  38.830  0.3654 1.9080
ATOM   5648  OG1 THR   371      45.336   2.622  39.409 -0.6761 1.7210
ATOM   5649  CG2 THR   371      43.630   4.375  39.623 -0.2438 1.9080
ATOM   5650  HA  THR   371      43.832   2.865  37.236  0.1007 1.3870
ATOM   5651 HG22 THR   371      43.148   5.058  39.072  0.0642 1.4870
ATOM   5652 HG21 THR   371      43.008   3.623  39.843  0.0642 1.4870
ATOM   5653  HB  THR   371      45.551   4.550  38.904  0.0043 1.3870
ATOM   5654 HG23 THR   371      43.955   4.798  40.470  0.0642 1.4870
ATOM   5655  HG1 THR   371      46.309   2.509  39.183  0.4102 0.0000
ATOM   5656  N   CYS   372      44.783   5.837  36.366 -0.4157 1.8240
ATOM   5657  H   CYS   372      45.808   5.663  36.382  0.2719 0.6000
ATOM   5658  CA  CYS   372      44.240   7.146  35.952  0.0213 1.9080
ATOM   5659  C   CYS   372      44.042   7.383  34.466  0.5973 1.9080
ATOM   5660  O   CYS   372      44.812   6.947  33.610 -0.5679 1.6612
ATOM   5661  CB  CYS   372      45.230   8.210  36.488 -0.1231 1.9080
ATOM   5662  SG  CYS   372      45.367   8.275  38.322 -0.3119 2.0000
ATOM   5663  HA  CYS   372      43.325   7.256  36.417  0.1124 1.3870
ATOM   5664  HB3 CYS   372      44.923   9.103  36.173  0.1112 1.3870
ATOM   5665  HB2 CYS   372      46.131   8.006  36.122  0.1112 1.3870
[truncated: 1,451,322 more chars]
