# Supplementary material for: Representability of algebraic topology for biomolecules in machine learning based scoring and virtual screening
Source: PLoS Comput Biol. 2018 Jan 8;14(1):e1005929. doi: 10.1371/journal.pcbi.1005929 (PMC5774846; doi:10.1371/journal.pcbi.1005929)
Supplement: S1 Code — Code for generating the features used in the final models in the Results section. It takes PDB files for proteins and Mol2 files for ligands as inputs. (ZIP) [file pcbi.1005929.s002.zip › 1a8i/1a8i_ligand.mol2]

### 
### Created by X-TOOL on Mon Oct 24 22:38:57 2005
### 

@<TRIPOS>MOLECULE
1a8i_ligand
   29    30     1     0     0
SMALL
GAST_HUCK


@<TRIPOS>ATOM
      1 C1         33.9450   22.8240   27.5750 C.3       1 SUB1        0.271
      2 C2         33.9200   23.1700   26.0400 C.3       1 SUB1        0.142
      3 O2         33.8830   24.5890   25.9230 O.3       1 SUB1       -0.385
      4 C3         32.6290   22.5860   25.3820 C.3       1 SUB1        0.113
      5 O3         32.8930   22.6750   23.9970 O.3       1 SUB1       -0.387
      6 C4         32.5680   21.1140   25.7580 C.3       1 SUB1        0.112
      7 O4         31.4440   20.5260   25.1190 O.3       1 SUB1       -0.387
      8 C5         32.5400   20.8780   27.2650 C.3       1 SUB1        0.111
      9 C6         32.3740   19.4390   27.7160 C.3       1 SUB1        0.073
     10 O6         33.4340   18.6670   27.1410 O.3       1 SUB1       -0.392
     11 O5         33.6860   21.4360   27.8970 O.3       1 SUB1       -0.339
     12 N2         35.2410   23.1500   28.1480 N.am      1 SUB1       -0.233
     13 C8         35.0630   23.9880   29.1750 C.2       1 SUB1        0.289
     14 O8         36.0200   24.4190   29.8700 O.2       1 SUB1       -0.391
     15 N1         33.8110   24.3560   29.4310 N.am      1 SUB1       -0.181
     16 C7         33.0600   23.6720   28.4970 C.2       1 SUB1        0.283
     17 O7         31.8440   23.7720   28.4710 O.2       1 SUB1       -0.328
     18 H21        34.8136   22.7641   25.5432 H         1 SUB1        0.066
     19 H31        33.8672   24.8296   25.0041 H         1 SUB1        0.210
     20 H41        31.7162   23.1250   25.6757 H         1 SUB1        0.065
     21 H51        32.1497   22.3366   23.5117 H         1 SUB1        0.210
     22 H61        33.4757   20.6298   25.3687 H         1 SUB1        0.065
     23 H71        31.5338   20.6153   24.1775 H         1 SUB1        0.210
     24 H81        31.6611   21.4231   27.6397 H         1 SUB1        0.064
     25 H91        31.4029   19.0511   27.3748 H         1 SUB1        0.058
     26 H92        32.4257   19.3840   28.8134 H         1 SUB1        0.058
     27 H101       34.2696   19.0088   27.4368 H         1 SUB1        0.209
     28 H121       36.1223   22.8038   27.8264 H         1 SUB1        0.186
     29 H151       33.4877   24.9845   30.1384 H         1 SUB1        0.226
@<TRIPOS>BOND
     1    1    2 1  
     2    1   11 1  
     3    1   12 1  
     4    1   16 1  
     5    2    3 1  
     6    2    4 1  
     7    4    5 1  
     8    4    6 1  
     9    6    7 1  
    10    6    8 1  
    11    8    9 1  
    12    8   11 1  
    13    9   10 1  
    14   12   13 am 
    15   13   14 2  
    16   13   15 am 
    17   15   16 am 
    18   16   17 2  
    19    2   18 1  
    20    3   19 1  
    21    4   20 1  
    22    5   21 1  
    23    6   22 1  
    24    7   23 1  
    25    8   24 1  
    26    9   25 1  
    27    9   26 1  
    28   10   27 1  
    29   12   28 1  
    30   15   29 1  
@<TRIPOS>SUBSTRUCTURE
     1 SUB1        1 GROUP
