# Supplementary material for: Representability of algebraic topology for biomolecules in machine learning based scoring and virtual screening
Source: PLoS Comput Biol. 2018 Jan 8;14(1):e1005929. doi: 10.1371/journal.pcbi.1005929 (PMC5774846; doi:10.1371/journal.pcbi.1005929)
Supplement: S1 Code — Code for generating the features used in the final models in the Results section. It takes PDB files for proteins and Mol2 files for ligands as inputs. (ZIP) [file pcbi.1005929.s002.zip › 1a8i/1a8i_protein.pdb]

HEADER    1A8I PROTEIN
COMPND    1A8I PROTEIN
REMARK    GENERATED BY X-TOOL on Mon Nov 18 12:12:38 2013
ATOM      1  N   GLN A   7      -4.211  17.702  33.051  1.00 97.11           N
ATOM      2  HN1 GLN A   7      -4.145  18.378  33.838  1.00  0.00           H
ATOM      3  HN2 GLN A   7      -3.441  17.880  32.374  1.00  0.00           H
ATOM      4  HN3 GLN A   7      -5.128  17.814  32.572  1.00  0.00           H
ATOM      5  CA  GLN A   7      -4.095  16.318  33.578  1.00 97.40           C
ATOM      6  C   GLN A   7      -4.191  15.318  32.428  1.00 97.39           C
ATOM      7  O   GLN A   7      -3.576  14.259  32.375  1.00 97.82           O
ATOM      8  CB  GLN A   7      -5.231  16.005  34.556  1.00 97.87           C
ATOM      9  CG  GLN A   7      -6.628  16.089  33.946  1.00 98.42           C
ATOM     10  CD  GLN A   7      -7.608  16.789  34.864  1.00 98.59           C
ATOM     11  OE1 GLN A   7      -7.161  17.421  35.816  1.00 98.90           O
ATOM     12  NE2 GLN A   7      -8.900  16.688  34.579  1.00 98.89           N
ATOM     13 1HE2 GLN A   7      -9.604  17.162  35.180  1.00  0.00           H
ATOM     14 2HE2 GLN A   7      -9.209  16.135  33.754  1.00  0.00           H
ATOM     15  N   GLU A   8      -5.045  15.723  31.494  1.00 96.87           N
ATOM     16  H   GLU A   8      -5.472  16.665  31.605  1.00  0.00           H
ATOM     17  CA  GLU A   8      -5.423  14.945  30.332  1.00 96.18           C
ATOM     18  C   GLU A   8      -4.252  14.563  29.447  1.00 95.15           C
ATOM     19  O   GLU A   8      -4.163  13.391  29.066  1.00 95.03           O
ATOM     20  CB  GLU A   8      -6.479  15.731  29.540  1.00 96.83           C
ATOM     21  CG  GLU A   8      -7.752  15.996  30.323  1.00 97.46           C
ATOM     22  CD  GLU A   8      -8.820  16.751  29.558  1.00 98.20           C
ATOM     23  OE1 GLU A   8      -8.776  16.828  28.308  1.00 98.50           O
ATOM     24  OE2 GLU A   8      -9.748  17.293  30.210  1.00 98.13           O
ATOM     25  N   LYS A   9      -3.362  15.506  29.120  1.00 93.96           N
ATOM     26  H   LYS A   9      -3.470  16.490  29.437  1.00  0.00           H
ATOM     27  CA  LYS A   9      -2.227  15.086  28.293  1.00 92.79           C
ATOM     28  C   LYS A   9      -1.317  14.215  29.156  1.00 91.93           C
ATOM     29  O   LYS A   9      -0.998  13.098  28.750  1.00 92.55           O
ATOM     30  CB  LYS A   9      -1.449  16.198  27.614  1.00 92.65           C
ATOM     31  CG  LYS A   9      -0.505  15.729  26.512  1.00 92.40           C
ATOM     32  CD  LYS A   9      -1.112  14.656  25.622  1.00 91.96           C
ATOM     33  CE  LYS A   9      -0.446  14.624  24.261  1.00 92.19           C
ATOM     34  NZ  LYS A   9      -1.294  15.287  23.227  1.00 92.31           N
ATOM     35  HZ1 LYS A   9      -2.207  14.794  23.161  1.00  0.00           H
ATOM     36  HZ2 LYS A   9      -1.453  16.279  23.495  1.00  0.00           H
ATOM     37  HZ3 LYS A   9      -0.810  15.248  22.307  1.00  0.00           H
ATOM     38  N   ARG A  10      -1.005  14.688  30.354  1.00 90.33           N
ATOM     39  H   ARG A  10      -1.341  15.633  30.630  1.00  0.00           H
ATOM     40  CA  ARG A  10      -0.197  13.912  31.300  1.00 88.48           C
ATOM     41  C   ARG A  10      -0.731  12.486  31.326  1.00 87.61           C
ATOM     42  O   ARG A  10       0.017  11.559  30.988  1.00 87.92           O
ATOM     43  CB  ARG A  10      -0.166  14.654  32.620  1.00 88.37           C
ATOM     44  CG  ARG A  10      -0.505  16.117  32.749  1.00 87.32           C
ATOM     45  CD  ARG A  10       0.362  16.968  33.642  1.00 86.57           C
ATOM     46  NE  ARG A  10       0.231  16.872  35.082  1.00 85.80           N
ATOM     47  HE  ARG A  10       0.020  15.923  35.450  1.00  0.00           H
ATOM     48  CZ  ARG A  10       0.343  17.826  35.994  1.00 85.02           C
ATOM     49  NH1 ARG A  10       0.586  19.070  35.622  1.00 84.63           N
ATOM     50 1HH1 ARG A  10       0.689  19.300  34.613  1.00  0.00           H
ATOM     51 2HH1 ARG A  10       0.674  19.819  36.338  1.00  0.00           H
ATOM     52  NH2 ARG A  10       0.210  17.594  37.293  1.00 84.95           N
ATOM     53 1HH2 ARG A  10       0.009  16.631  37.631  1.00  0.00           H
ATOM     54 2HH2 ARG A  10       0.306  18.375  37.973  1.00  0.00           H
ATOM     55  N   LYS A  11      -2.014  12.273  31.594  1.00 86.22           N
ATOM     56  H   LYS A  11      -2.590  13.096  31.863  1.00  0.00           H
ATOM     57  CA  LYS A  11      -2.676  10.985  31.541  1.00 84.77           C
ATOM     58  C   LYS A  11      -2.334  10.194  30.281  1.00 82.83           C
ATOM     59  O   LYS A  11      -1.773   9.102  30.324  1.00 83.01           O
ATOM     60  CB  LYS A  11      -4.199  11.211  31.515  1.00 86.14           C
ATOM     61  CG  LYS A  11      -4.865  11.454  32.855  1.00 87.01           C
ATOM     62  CD  LYS A  11      -6.354  11.159  32.788  1.00 87.50           C
ATOM     63  CE  LYS A  11      -6.838  10.331  33.970  1.00 88.11           C
ATOM     64  NZ  LYS A  11      -8.320  10.145  33.929  1.00 88.57           N
ATOM     65  HZ1 LYS A  11      -8.786  11.074  33.961  1.00  0.00           H
ATOM     66  HZ2 LYS A  11      -8.582   9.655  33.050  1.00  0.00           H
ATOM     67  HZ3 LYS A  11      -8.620   9.577  34.747  1.00  0.00           H
ATOM     68  N   GLN A  12      -2.669  10.770  29.130  1.00 80.16           N
ATOM     69  H   GLN A  12      -3.130  11.701  29.179  1.00  0.00           H
ATOM     70  CA  GLN A  12      -2.445  10.208  27.816  1.00 77.17           C
ATOM     71  C   GLN A  12      -1.007   9.794  27.530  1.00 73.08           C
ATOM     72  O   GLN A  12      -0.772   8.859  26.751  1.00 73.48           O
ATOM     73  CB  GLN A  12      -2.829  11.250  26.747  1.00 79.20           C
ATOM     74  CG  GLN A  12      -4.318  11.511  26.665  1.00 81.20           C
ATOM     75  CD  GLN A  12      -4.688  12.722  25.835  1.00 82.24           C
ATOM     76  OE1 GLN A  12      -3.862  13.330  25.156  1.00 82.84           O
ATOM     77  NE2 GLN A  12      -5.970  13.081  25.886  1.00 83.00           N
ATOM     78 1HE2 GLN A  12      -6.303  13.901  25.340  1.00  0.00           H
ATOM     79 2HE2 GLN A  12      -6.638  12.541  26.472  1.00  0.00           H
ATOM     80  N   ILE A  13      -0.050  10.520  28.110  1.00 66.59           N
ATOM     81  H   ILE A  13      -0.298  11.299  28.753  1.00  0.00           H
ATOM     82  CA  ILE A  13       1.354  10.209  27.831  1.00 59.51           C
ATOM     83  C   ILE A  13       1.706   8.864  28.439  1.00 54.90           C
ATOM     84  O   ILE A  13       1.966   8.687  29.626  1.00 51.37           O
ATOM     85  CB  ILE A  13       2.204  11.417  28.222  1.00 59.35           C
ATOM     86  CG1 ILE A  13       1.689  12.589  27.360  1.00 59.12           C
ATOM     87  CG2 ILE A  13       3.683  11.205  28.024  1.00 58.62           C
ATOM     88  CD1 ILE A  13       2.242  13.924  27.796  1.00 60.09           C
ATOM     89  N   SER A  14       1.684   7.862  27.549  1.00 49.14           N
ATOM     90  H   SER A  14       1.413   8.075  26.568  1.00  0.00           H
ATOM     91  CA  SER A  14       2.021   6.495  27.893  1.00 45.85           C
ATOM     92  C   SER A  14       3.479   6.365  28.306  1.00 43.17           C
ATOM     93  O   SER A  14       3.729   5.519  29.167  1.00 40.74           O
ATOM     94  CB  SER A  14       1.747   5.555  26.696  1.00 46.33           C
ATOM     95  OG  SER A  14       2.585   5.961  25.610  1.00 45.66           O
ATOM     96  HG  SER A  14       2.375   6.897  25.364  1.00  0.00           H
ATOM     97  N   VAL A  15       4.422   7.188  27.794  1.00 40.12           N
ATOM     98  H   VAL A  15       4.169   7.896  27.076  1.00  0.00           H
ATOM     99  CA  VAL A  15       5.794   7.070  28.260  1.00 39.71           C
ATOM    100  C   VAL A  15       5.916   7.407  29.757  1.00 38.31           C
ATOM    101  O   VAL A  15       6.880   6.954  30.382  1.00 40.32           O
ATOM    102  CB  VAL A  15       6.888   7.885  27.538  1.00 39.69           C
ATOM    103  CG1 VAL A  15       7.163   7.376  26.139  1.00 38.59           C
ATOM    104  CG2 VAL A  15       6.547   9.368  27.485  1.00 38.85           C
ATOM    105  N   ARG A  16       4.966   8.117  30.351  1.00 37.61           N
ATOM    106  H   ARG A  16       4.171   8.471  29.782  1.00  0.00           H
ATOM    107  CA  ARG A  16       5.003   8.416  31.776  1.00 38.05           C
ATOM    108  C   ARG A  16       4.600   7.278  32.706  1.00 38.17           C
ATOM    109  O   ARG A  16       4.654   7.480  33.917  1.00 36.89           O
ATOM    110  CB  ARG A  16       4.161   9.657  32.108  1.00 37.54           C
ATOM    111  CG  ARG A  16       4.866  10.894  31.589  1.00 39.23           C
ATOM    112  CD  ARG A  16       4.062  12.165  31.813  1.00 40.56           C
ATOM    113  NE  ARG A  16       4.969  13.301  31.689  1.00 41.81           N
ATOM    114  HE  ARG A  16       5.890  13.121  31.240  1.00  0.00           H
ATOM    115  CZ  ARG A  16       4.731  14.541  32.094  1.00 43.93           C
ATOM    116  NH1 ARG A  16       3.534  14.765  32.668  1.00 44.62           N
ATOM    117 1HH1 ARG A  16       2.854  13.985  32.773  1.00  0.00           H
ATOM    118 2HH1 ARG A  16       3.289  15.718  33.006  1.00  0.00           H
ATOM    119  NH2 ARG A  16       5.679  15.469  31.908  1.00 40.04           N
ATOM    120 1HH2 ARG A  16       6.578  15.210  31.454  1.00  0.00           H
ATOM    121 2HH2 ARG A  16       5.516  16.448  32.217  1.00  0.00           H
ATOM    122  N   GLY A  17       4.322   6.086  32.193  1.00 36.55           N
ATOM    123  H   GLY A  17       4.297   5.982  31.158  1.00  0.00           H
ATOM    124  CA  GLY A  17       4.051   4.922  33.015  1.00 37.25           C
ATOM    125  C   GLY A  17       2.575   4.762  33.391  1.00 37.04           C
ATOM    126  O   GLY A  17       1.657   5.403  32.881  1.00 36.42           O
ATOM    127  N   LEU A  18       2.399   3.912  34.395  1.00 36.93           N
ATOM    128  H   LEU A  18       3.231   3.481  34.846  1.00  0.00           H
ATOM    129  CA  LEU A  18       1.065   3.567  34.883  1.00 36.13           C
ATOM    130  C   LEU A  18       0.742   4.209  36.214  1.00 34.53           C
ATOM    131  O   LEU A  18       1.597   4.329  37.100  1.00 33.44           O
ATOM    132  CB  LEU A  18       1.087   2.029  35.116  1.00 38.21           C
ATOM    133  CG  LEU A  18       1.612   1.232  33.907  1.00 40.45           C
ATOM    134  CD1 LEU A  18       2.015  -0.162  34.312  1.00 39.38           C
ATOM    135  CD2 LEU A  18       0.543   1.270  32.801  1.00 41.47           C
ATOM    136  N   ALA A  19      -0.519   4.554  36.390  1.00 32.93           N
ATOM    137  H   ALA A  19      -1.179   4.491  35.589  1.00  0.00           H
ATOM    138  CA  ALA A  19      -1.010   5.021  37.679  1.00 30.16           C
ATOM    139  C   ALA A  19      -1.782   3.837  38.299  1.00 31.32           C
ATOM    140  O   ALA A  19      -3.006   3.833  38.188  1.00 32.19           O
ATOM    141  CB  ALA A  19      -1.862   6.250  37.468  1.00 29.86           C
ATOM    142  N   GLY A  20      -1.074   2.852  38.815  1.00 31.61           N
ATOM    143  H   GLY A  20      -0.036   2.908  38.796  1.00  0.00           H
ATOM    144  CA  GLY A  20      -1.719   1.677  39.417  1.00 32.16           C
ATOM    145  C   GLY A  20      -2.549   2.176  40.605  1.00 33.81           C
ATOM    146  O   GLY A  20      -2.131   3.051  41.399  1.00 29.10           O
ATOM    147  N   VAL A  21      -3.735   1.583  40.809  1.00 31.86           N
ATOM    148  H   VAL A  21      -4.057   0.803  40.202  1.00  0.00           H
ATOM    149  CA  VAL A  21      -4.563   2.073  41.919  1.00 30.31           C
ATOM    150  C   VAL A  21      -3.925   1.859  43.275  1.00 29.18           C
ATOM    151  O   VAL A  21      -4.075   2.761  44.119  1.00 28.60           O
ATOM    152  CB  VAL A  21      -5.998   1.491  41.874  1.00 30.59           C
ATOM    153  CG1 VAL A  21      -6.615   1.818  40.527  1.00 29.14           C
ATOM    154  CG2 VAL A  21      -6.011   0.001  42.187  1.00 28.82           C
ATOM    155  N   GLU A  22      -3.232   0.789  43.622  1.00 30.34           N
ATOM    156  H   GLU A  22      -3.053   0.020  42.945  1.00  0.00           H
ATOM    157  CA  GLU A  22      -2.724   0.726  44.998  1.00 32.16           C
ATOM    158  C   GLU A  22      -1.553   1.713  45.162  1.00 30.30           C
ATOM    159  O   GLU A  22      -1.369   2.276  46.246  1.00 26.00           O
ATOM    160  CB  GLU A  22      -2.352  -0.673  45.465  1.00 33.58           C
ATOM    161  CG  GLU A  22      -3.621  -1.507  45.741  1.00 39.43           C
ATOM    162  CD  GLU A  22      -3.500  -2.892  45.135  1.00 42.82           C
ATOM    163  OE1 GLU A  22      -3.372  -2.932  43.867  1.00 45.04           O
ATOM    164  OE2 GLU A  22      -3.492  -3.927  45.827  1.00 41.79           O
ATOM    165  N   ASN A  23      -0.795   1.872  44.072  1.00 30.41           N
ATOM    166  H   ASN A  23      -1.003   1.352  43.196  1.00  0.00           H
ATOM    167  CA  ASN A  23       0.348   2.808  44.148  1.00 29.69           C
ATOM    168  C   ASN A  23      -0.137   4.230  44.417  1.00 27.87           C
ATOM    169  O   ASN A  23       0.490   4.914  45.252  1.00 29.65           O
ATOM    170  CB  ASN A  23       1.120   2.765  42.850  1.00 33.25           C
ATOM    171  CG  ASN A  23       2.544   3.268  42.958  1.00 38.52           C
ATOM    172  OD1 ASN A  23       3.137   3.394  44.040  1.00 38.03           O
ATOM    173  ND2 ASN A  23       3.102   3.556  41.765  1.00 39.56           N
ATOM    174 1HD2 ASN A  23       4.081   3.904  41.719  1.00  0.00           H
ATOM    175 2HD2 ASN A  23       2.554   3.430  40.890  1.00  0.00           H
ATOM    176  N   VAL A  24      -1.148   4.696  43.703  1.00 24.32           N
ATOM    177  H   VAL A  24      -1.538   4.091  42.952  1.00  0.00           H
ATOM    178  CA  VAL A  24      -1.742   6.000  43.907  1.00 26.80           C
ATOM    179  C   VAL A  24      -2.207   6.128  45.354  1.00 27.93           C
ATOM    180  O   VAL A  24      -1.883   7.121  46.011  1.00 24.41           O
ATOM    181  CB  VAL A  24      -2.863   6.329  42.932  1.00 27.66           C
ATOM    182  CG1 VAL A  24      -3.636   7.619  43.184  1.00 27.67           C
ATOM    183  CG2 VAL A  24      -2.314   6.363  41.489  1.00 27.22           C
ATOM    184  N   THR A  25      -2.924   5.131  45.885  1.00 25.81           N
ATOM    185  H   THR A  25      -3.202   4.326  45.288  1.00  0.00           H
ATOM    186  CA  THR A  25      -3.320   5.156  47.284  1.00 27.51           C
ATOM    187  C   THR A  25      -2.101   5.264  48.209  1.00 26.89           C
ATOM    188  O   THR A  25      -2.150   6.037  49.185  1.00 27.01           O
ATOM    189  CB  THR A  25      -4.093   3.862  47.672  1.00 29.21           C
ATOM    190  OG1 THR A  25      -5.273   3.756  46.837  1.00 30.23           O
ATOM    191  HG1 THR A  25      -5.000   3.713  45.886  1.00  0.00           H
ATOM    192  CG2 THR A  25      -4.552   3.936  49.109  1.00 28.34           C
ATOM    193  N   GLU A  26      -1.065   4.458  47.998  1.00 26.03           N
ATOM    194  H   GLU A  26      -1.079   3.786  47.204  1.00  0.00           H
ATOM    195  CA  GLU A  26       0.097   4.520  48.889  1.00 29.04           C
ATOM    196  C   GLU A  26       0.774   5.901  48.777  1.00 28.20           C
ATOM    197  O   GLU A  26       1.007   6.554  49.810  1.00 27.26           O
ATOM    198  CB  GLU A  26       1.019   3.367  48.605  1.00 32.73           C
ATOM    199  CG  GLU A  26       2.232   3.108  49.433  1.00 39.55           C
ATOM    200  CD  GLU A  26       2.134   2.711  50.873  1.00 44.09           C
ATOM    201  OE1 GLU A  26       1.095   2.216  51.393  1.00 46.84           O
ATOM    202  OE2 GLU A  26       3.144   2.909  51.619  1.00 46.92           O
ATOM    203  N   LEU A  27       0.990   6.396  47.567  1.00 25.95           N
ATOM    204  H   LEU A  27       0.725   5.835  46.733  1.00  0.00           H
ATOM    205  CA  LEU A  27       1.593   7.715  47.380  1.00 24.75           C
ATOM    206  C   LEU A  27       0.846   8.820  48.111  1.00 27.95           C
ATOM    207  O   LEU A  27       1.477   9.668  48.799  1.00 25.44           O
ATOM    208  CB  LEU A  27       1.729   8.103  45.887  1.00 24.22           C
ATOM    209  CG  LEU A  27       2.701   7.194  45.129  1.00 22.42           C
ATOM    210  CD1 LEU A  27       2.517   7.224  43.618  1.00 21.74           C
ATOM    211  CD2 LEU A  27       4.144   7.559  45.486  1.00 23.71           C
ATOM    212  N   LYS A  28      -0.507   8.814  48.046  1.00 25.22           N
ATOM    213  H   LYS A  28      -1.000   8.099  47.474  1.00  0.00           H
ATOM    214  CA  LYS A  28      -1.266   9.812  48.780  1.00 24.51           C
ATOM    215  C   LYS A  28      -1.036   9.718  50.275  1.00 24.88           C
ATOM    216  O   LYS A  28      -0.835  10.703  51.003  1.00 24.53           O
ATOM    217  CB  LYS A  28      -2.769   9.679  48.438  1.00 26.34           C
ATOM    218  CG  LYS A  28      -3.087  10.207  47.054  1.00 26.93           C
ATOM    219  CD  LYS A  28      -4.439   9.860  46.478  1.00 30.78           C
ATOM    220  CE  LYS A  28      -5.625  10.405  47.255  1.00 32.35           C
ATOM    221  NZ  LYS A  28      -6.853   9.633  46.812  1.00 31.57           N
ATOM    222  HZ1 LYS A  28      -6.995   9.766  45.790  1.00  0.00           H
ATOM    223  HZ2 LYS A  28      -6.718   8.622  47.016  1.00  0.00           H
ATOM    224  HZ3 LYS A  28      -7.686   9.983  47.327  1.00  0.00           H
ATOM    225  N   LYS A  29      -1.076   8.502  50.801  1.00 25.15           N
ATOM    226  H   LYS A  29      -1.233   7.685  50.177  1.00  0.00           H
ATOM    227  CA  LYS A  29      -0.906   8.279  52.232  1.00 25.79           C
ATOM    228  C   LYS A  29       0.442   8.853  52.681  1.00 24.82           C
ATOM    229  O   LYS A  29       0.598   9.558  53.680  1.00 21.11           O
ATOM    230  CB  LYS A  29      -0.974   6.772  52.486  1.00 28.10           C
ATOM    231  CG  LYS A  29      -0.907   6.373  53.943  1.00 33.20           C
ATOM    232  CD  LYS A  29      -0.017   5.138  54.079  1.00 39.06           C
ATOM    233  CE  LYS A  29      -0.262   4.440  55.409  1.00 42.18           C
ATOM    234  NZ  LYS A  29      -0.679   3.013  55.177  1.00 46.12           N
ATOM    235  HZ1 LYS A  29      -1.555   2.996  54.616  1.00  0.00           H
ATOM    236  HZ2 LYS A  29       0.074   2.512  54.662  1.00  0.00           H
ATOM    237  HZ3 LYS A  29      -0.843   2.548  56.093  1.00  0.00           H
ATOM    238  N   ASN A  30       1.446   8.479  51.894  1.00 22.23           N
ATOM    239  H   ASN A  30       1.270   7.878  51.063  1.00  0.00           H
ATOM    240  CA  ASN A  30       2.815   8.930  52.218  1.00 23.74           C
ATOM    241  C   ASN A  30       2.973  10.419  52.002  1.00 22.41           C
ATOM    242  O   ASN A  30       3.679  11.009  52.836  1.00 21.75           O
ATOM    243  CB  ASN A  30       3.832   8.087  51.444  1.00 25.09           C
ATOM    244  CG  ASN A  30       3.942   6.706  52.074  1.00 29.24           C
ATOM    245  OD1 ASN A  30       4.044   6.606  53.293  1.00 32.73           O
ATOM    246  ND2 ASN A  30       3.944   5.636  51.306  1.00 29.23           N
ATOM    247 1HD2 ASN A  30       4.033   4.691  51.731  1.00  0.00           H
ATOM    248 2HD2 ASN A  30       3.857   5.736  50.275  1.00  0.00           H
ATOM    249  N   PHE A  31       2.349  11.082  51.053  1.00 19.23           N
ATOM    250  H   PHE A  31       1.799  10.548  50.350  1.00  0.00           H
ATOM    251  CA  PHE A  31       2.397  12.532  50.947  1.00 21.94           C
ATOM    252  C   PHE A  31       1.874  13.138  52.254  1.00 22.94           C
ATOM    253  O   PHE A  31       2.506  13.997  52.830  1.00 20.36           O
ATOM    254  CB  PHE A  31       1.613  13.025  49.750  1.00 20.00           C
ATOM    255  CG  PHE A  31       1.497  14.490  49.448  1.00 20.24           C
ATOM    256  CD1 PHE A  31       0.616  15.269  50.146  1.00 18.02           C
ATOM    257  CD2 PHE A  31       2.296  15.087  48.479  1.00 21.77           C
ATOM    258  CE1 PHE A  31       0.464  16.632  49.933  1.00 20.17           C
ATOM    259  CE2 PHE A  31       2.115  16.451  48.187  1.00 18.13           C
ATOM    260  CZ  PHE A  31       1.261  17.198  48.930  1.00 20.69           C
ATOM    261  N   ASN A  32       0.681  12.722  52.709  1.00 25.08           N
ATOM    262  H   ASN A  32       0.158  11.993  52.183  1.00  0.00           H
ATOM    263  CA  ASN A  32       0.106  13.280  53.935  1.00 24.30           C
ATOM    264  C   ASN A  32       0.971  12.961  55.145  1.00 21.76           C
ATOM    265  O   ASN A  32       1.018  13.783  56.074  1.00 22.78           O
ATOM    266  CB  ASN A  32      -1.334  12.764  54.104  1.00 27.99           C
ATOM    267  CG  ASN A  32      -2.300  13.330  53.107  1.00 30.39           C
ATOM    268  OD1 ASN A  32      -2.302  14.528  52.832  1.00 33.17           O
ATOM    269  ND2 ASN A  32      -3.179  12.512  52.511  1.00 31.77           N
ATOM    270 1HD2 ASN A  32      -3.857  12.892  51.820  1.00  0.00           H
ATOM    271 2HD2 ASN A  32      -3.183  11.497  52.739  1.00  0.00           H
ATOM    272  N   ARG A  33       1.550  11.778  55.233  1.00 20.31           N
ATOM    273  H   ARG A  33       1.381  11.082  54.479  1.00  0.00           H
ATOM    274  CA  ARG A  33       2.408  11.413  56.335  1.00 21.20           C
ATOM    275  C   ARG A  33       3.617  12.378  56.403  1.00 20.63           C
ATOM    276  O   ARG A  33       3.883  12.892  57.490  1.00 21.23           O
ATOM    277  CB  ARG A  33       2.902   9.990  56.236  1.00 24.52           C
ATOM    278  CG  ARG A  33       3.743   9.539  57.410  1.00 25.87           C
ATOM    279  CD  ARG A  33       4.271   8.137  57.229  1.00 27.58           C
ATOM    280  NE  ARG A  33       5.022   7.872  56.023  1.00 30.30           N
ATOM    281  HE  ARG A  33       4.488   7.460  55.232  1.00  0.00           H
ATOM    282  CZ  ARG A  33       6.327   8.095  55.803  1.00 31.83           C
ATOM    283  NH1 ARG A  33       7.163   8.643  56.698  1.00 31.41           N
ATOM    284 1HH1 ARG A  33       6.810   8.926  57.634  1.00  0.00           H
ATOM    285 2HH1 ARG A  33       8.164   8.785  56.455  1.00  0.00           H
ATOM    286  NH2 ARG A  33       6.827   7.781  54.628  1.00 30.76           N
ATOM    287 1HH2 ARG A  33       6.214   7.370  53.895  1.00  0.00           H
ATOM    288 2HH2 ARG A  33       7.835   7.944  54.432  1.00  0.00           H
ATOM    289  N   HIS A  34       4.277  12.599  55.270  1.00 20.18           N
ATOM    290  H   HIS A  34       3.988  12.110  54.398  1.00  0.00           H
ATOM    291  CA  HIS A  34       5.408  13.527  55.245  1.00 19.66           C
ATOM    292  C   HIS A  34       4.967  14.948  55.568  1.00 19.81           C
ATOM    293  O   HIS A  34       5.654  15.644  56.347  1.00 19.73           O
ATOM    294  CB  HIS A  34       6.154  13.525  53.893  1.00 18.78           C
ATOM    295  CG  HIS A  34       7.177  12.411  53.874  1.00 18.14           C
ATOM    296  ND1 HIS A  34       7.222  11.323  53.015  1.00 21.79           N
ATOM    297  CD2 HIS A  34       8.184  12.252  54.725  1.00 14.87           C
ATOM    298  CE1 HIS A  34       8.249  10.560  53.341  1.00 17.39           C
ATOM    299  NE2 HIS A  34       8.878  11.102  54.377  1.00 21.56           N
ATOM    300  N   LEU A  35       3.810  15.393  55.070  1.00 18.12           N
ATOM    301  H   LEU A  35       3.240  14.777  54.456  1.00  0.00           H
ATOM    302  CA  LEU A  35       3.346  16.730  55.381  1.00 19.54           C
ATOM    303  C   LEU A  35       3.215  16.952  56.911  1.00 22.50           C
ATOM    304  O   LEU A  35       3.577  17.996  57.472  1.00 18.79           O
ATOM    305  CB  LEU A  35       2.035  17.018  54.676  1.00 20.79           C
ATOM    306  CG  LEU A  35       1.490  18.437  54.823  1.00 20.21           C
ATOM    307  CD1 LEU A  35       2.357  19.422  54.019  1.00 22.44           C
ATOM    308  CD2 LEU A  35       0.063  18.408  54.317  1.00 22.80           C
ATOM    309  N   HIS A  36       2.704  15.911  57.598  1.00 20.08           N
ATOM    310  H   HIS A  36       2.425  15.046  57.092  1.00  0.00           H
ATOM    311  CA  HIS A  36       2.539  15.986  59.041  1.00 19.72           C
ATOM    312  C   HIS A  36       3.820  15.735  59.802  1.00 19.69           C
ATOM    313  O   HIS A  36       4.342  16.640  60.530  1.00 19.61           O
ATOM    314  CB  HIS A  36       1.465  14.943  59.450  1.00 19.98           C
ATOM    315  CG  HIS A  36       0.973  14.922  60.862  1.00 19.08           C
ATOM    316  ND1 HIS A  36       0.127  15.878  61.408  1.00 19.24           N
ATOM    317  CD2 HIS A  36       1.195  14.003  61.832  1.00 18.82           C
ATOM    318  CE1 HIS A  36      -0.122  15.525  62.664  1.00 19.98           C
ATOM    319  NE2 HIS A  36       0.511  14.390  62.952  1.00 19.95           N
ATOM    320  N   PHE A  37       4.394  14.514  59.733  1.00 19.94           N
ATOM    321  H   PHE A  37       4.023  13.812  59.062  1.00  0.00           H
ATOM    322  CA  PHE A  37       5.501  14.172  60.565  1.00 20.32           C
ATOM    323  C   PHE A  37       6.813  14.843  60.127  1.00 19.98           C
ATOM    324  O   PHE A  37       7.595  15.158  61.015  1.00 20.96           O
ATOM    325  CB  PHE A  37       5.750  12.664  60.670  1.00 19.81           C
ATOM    326  CG  PHE A  37       4.589  12.027  61.411  1.00 22.18           C
ATOM    327  CD1 PHE A  37       4.452  12.122  62.777  1.00 23.03           C
ATOM    328  CD2 PHE A  37       3.668  11.295  60.652  1.00 23.47           C
ATOM    329  CE1 PHE A  37       3.371  11.502  63.414  1.00 24.57           C
ATOM    330  CE2 PHE A  37       2.598  10.677  61.314  1.00 24.48           C
ATOM    331  CZ  PHE A  37       2.455  10.776  62.694  1.00 22.79           C
ATOM    332  N   THR A  38       7.075  14.883  58.831  1.00 20.79           N
ATOM    333  H   THR A  38       6.397  14.516  58.133  1.00  0.00           H
ATOM    334  CA  THR A  38       8.377  15.473  58.408  1.00 20.27           C
ATOM    335  C   THR A  38       8.354  16.987  58.435  1.00 20.58           C
ATOM    336  O   THR A  38       9.312  17.636  58.942  1.00 24.20           O
ATOM    337  CB  THR A  38       8.665  15.001  56.964  1.00 19.85           C
ATOM    338  OG1 THR A  38       8.640  13.578  57.032  1.00 20.81           O
ATOM    339  HG1 THR A  38       9.335  13.267  57.665  1.00  0.00           H
ATOM    340  CG2 THR A  38      10.102  15.429  56.577  1.00 23.22           C
ATOM    341  N   LEU A  39       7.386  17.592  57.797  1.00 20.85           N
ATOM    342  H   LEU A  39       6.634  17.013  57.371  1.00  0.00           H
ATOM    343  CA  LEU A  39       7.312  19.052  57.654  1.00 21.81           C
ATOM    344  C   LEU A  39       6.658  19.751  58.838  1.00 20.87           C
ATOM    345  O   LEU A  39       6.814  20.964  59.012  1.00 21.84           O
ATOM    346  CB  LEU A  39       6.519  19.398  56.389  1.00 22.59           C
ATOM    347  CG  LEU A  39       7.045  18.791  55.062  1.00 23.99           C
ATOM    348  CD1 LEU A  39       6.262  19.397  53.909  1.00 19.86           C
ATOM    349  CD2 LEU A  39       8.566  18.952  54.947  1.00 23.49           C
ATOM    350  N   VAL A  40       5.826  19.075  59.620  1.00 19.85           N
ATOM    351  H   VAL A  40       5.635  18.084  59.367  1.00  0.00           H
ATOM    352  CA  VAL A  40       5.155  19.603  60.806  1.00 19.16           C
ATOM    353  C   VAL A  40       4.267  20.754  60.354  1.00 21.99           C
ATOM    354  O   VAL A  40       4.403  21.905  60.777  1.00 24.19           O
ATOM    355  CB  VAL A  40       6.107  20.020  61.929  1.00 19.24           C
ATOM    356  CG1 VAL A  40       5.327  20.318  63.225  1.00 22.15           C
ATOM    357  CG2 VAL A  40       7.105  18.911  62.237  1.00 17.78           C
ATOM    358  N   LYS A  41       3.444  20.415  59.349  1.00 19.69           N
ATOM    359  H   LYS A  41       3.448  19.438  58.992  1.00  0.00           H
ATOM    360  CA  LYS A  41       2.553  21.384  58.756  1.00 23.94           C
ATOM    361  C   LYS A  41       1.139  20.753  58.749  1.00 27.37           C
ATOM    362  O   LYS A  41       0.981  19.580  58.993  1.00 25.28           O
ATOM    363  CB  LYS A  41       2.930  21.598  57.291  1.00 22.71           C
ATOM    364  CG  LYS A  41       4.216  22.394  57.068  1.00 24.85           C
ATOM    365  CD  LYS A  41       3.980  23.879  57.288  1.00 23.80           C
ATOM    366  CE  LYS A  41       5.339  24.603  57.409  1.00 21.59           C
ATOM    367  NZ  LYS A  41       5.181  26.059  57.647  1.00 24.31           N
ATOM    368  HZ1 LYS A  41       4.658  26.484  56.855  1.00  0.00           H
ATOM    369  HZ2 LYS A  41       4.655  26.209  58.531  1.00  0.00           H
ATOM    370  HZ3 LYS A  41       6.120  26.501  57.721  1.00  0.00           H
ATOM    371  N   ASP A  42       0.170  21.545  58.365  1.00 33.24           N
ATOM    372  H   ASP A  42       0.358  22.540  58.127  1.00  0.00           H
ATOM    373  CA  ASP A  42      -1.217  20.984  58.277  1.00 40.05           C
ATOM    374  C   ASP A  42      -1.838  21.690  57.098  1.00 41.31           C
ATOM    375  O   ASP A  42      -1.342  22.791  56.743  1.00 40.14           O
ATOM    376  CB  ASP A  42      -1.800  21.088  59.643  1.00 44.07           C
ATOM    377  CG  ASP A  42      -2.718  22.169  60.094  1.00 47.22           C
ATOM    378  OD1 ASP A  42      -2.450  23.369  59.944  1.00 48.22           O
ATOM    379  OD2 ASP A  42      -3.749  21.701  60.640  1.00 50.07           O
ATOM    380  N   ARG A  43      -2.819  21.078  56.457  1.00 42.51           N
ATOM    381  H   ARG A  43      -3.173  20.178  56.840  1.00  0.00           H
ATOM    382  CA  ARG A  43      -3.424  21.595  55.253  1.00 46.56           C
ATOM    383  C   ARG A  43      -3.939  23.014  55.325  1.00 47.49           C
ATOM    384  O   ARG A  43      -3.994  23.608  54.232  1.00 48.83           O
ATOM    385  CB  ARG A  43      -4.540  20.719  54.656  1.00 48.67           C
ATOM    386  CG  ARG A  43      -4.168  19.277  54.424  1.00 51.73           C
ATOM    387  CD  ARG A  43      -3.676  18.895  53.061  1.00 54.48           C
ATOM    388  NE  ARG A  43      -4.577  19.114  51.931  1.00 55.99           N
ATOM    389  HE  ARG A  43      -5.581  19.317  52.113  1.00  0.00           H
ATOM    390  CZ  ARG A  43      -4.143  19.059  50.677  1.00 57.29           C
ATOM    391  NH1 ARG A  43      -2.846  18.802  50.488  1.00 59.79           N
ATOM    392 1HH1 ARG A  43      -2.221  18.654  51.306  1.00  0.00           H
ATOM    393 2HH1 ARG A  43      -2.462  18.749  49.523  1.00  0.00           H
ATOM    394  NH2 ARG A  43      -4.878  19.254  49.599  1.00 57.02           N
ATOM    395 1HH2 ARG A  43      -5.891  19.472  49.692  1.00  0.00           H
ATOM    396 2HH2 ARG A  43      -4.445  19.189  48.656  1.00  0.00           H
ATOM    397  N   ASN A  44      -4.293  23.576  56.466  1.00 49.37           N
ATOM    398  H   ASN A  44      -4.252  23.035  57.353  1.00  0.00           H
ATOM    399  CA  ASN A  44      -4.744  24.969  56.468  1.00 50.81           C
ATOM    400  C   ASN A  44      -3.628  25.970  56.204  1.00 49.26           C
ATOM    401  O   ASN A  44      -3.882  27.002  55.556  1.00 49.50           O
ATOM    402  CB  ASN A  44      -5.432  25.279  57.805  1.00 55.99           C
ATOM    403  CG  ASN A  44      -6.094  26.639  57.847  1.00 59.89           C
ATOM    404  OD1 ASN A  44      -6.312  27.309  56.830  1.00 62.04           O
ATOM    405  ND2 ASN A  44      -6.443  27.113  59.045  1.00 61.44           N
ATOM    406 1HD2 ASN A  44      -6.898  28.045  59.123  1.00  0.00           H
ATOM    407 2HD2 ASN A  44      -6.260  26.550  59.900  1.00  0.00           H
ATOM    408  N   VAL A  45      -2.413  25.756  56.687  1.00 44.92           N
ATOM    409  H   VAL A  45      -2.232  24.888  57.231  1.00  0.00           H
ATOM    410  CA  VAL A  45      -1.322  26.702  56.478  1.00 42.54           C
ATOM    411  C   VAL A  45      -0.402  26.298  55.330  1.00 38.63           C
ATOM    412  O   VAL A  45       0.507  27.077  55.030  1.00 38.16           O
ATOM    413  CB  VAL A  45      -0.395  26.861  57.710  1.00 42.96           C
ATOM    414  CG1 VAL A  45      -1.060  27.562  58.876  1.00 45.38           C
ATOM    415  CG2 VAL A  45       0.180  25.521  58.170  1.00 43.40           C
ATOM    416  N   ALA A  46      -0.498  25.058  54.824  1.00 33.75           N
ATOM    417  H   ALA A  46      -1.255  24.421  55.143  1.00  0.00           H
ATOM    418  CA  ALA A  46       0.463  24.609  53.826  1.00 29.38           C
ATOM    419  C   ALA A  46       0.407  25.434  52.558  1.00 26.27           C
ATOM    420  O   ALA A  46      -0.643  25.799  52.056  1.00 25.57           O
ATOM    421  CB  ALA A  46       0.326  23.093  53.494  1.00 25.45           C
ATOM    422  N   THR A  47       1.578  25.818  52.052  1.00 27.01           N
ATOM    423  H   THR A  47       2.424  25.594  52.614  1.00  0.00           H
ATOM    424  CA  THR A  47       1.795  26.511  50.807  1.00 24.83           C
ATOM    425  C   THR A  47       2.208  25.532  49.715  1.00 25.45           C
ATOM    426  O   THR A  47       2.550  24.346  49.984  1.00 24.90           O
ATOM    427  CB  THR A  47       2.956  27.520  51.030  1.00 26.32           C
ATOM    428  OG1 THR A  47       4.129  26.762  51.302  1.00 24.51           O
ATOM    429  HG1 THR A  47       4.891  27.377  51.450  1.00  0.00           H
ATOM    430  CG2 THR A  47       2.643  28.452  52.195  1.00 26.00           C
ATOM    431  N   PRO A  48       2.271  25.984  48.462  1.00 25.02           N
ATOM    432  CA  PRO A  48       2.768  25.189  47.351  1.00 24.48           C
ATOM    433  C   PRO A  48       4.166  24.717  47.671  1.00 23.38           C
ATOM    434  O   PRO A  48       4.473  23.572  47.377  1.00 22.68           O
ATOM    435  CB  PRO A  48       2.730  26.129  46.139  1.00 24.28           C
ATOM    436  CG  PRO A  48       1.596  27.065  46.479  1.00 26.65           C
ATOM    437  CD  PRO A  48       1.813  27.303  47.966  1.00 26.01           C
ATOM    438  N   ARG A  49       5.025  25.497  48.342  1.00 24.56           N
ATOM    439  H   ARG A  49       4.743  26.459  48.618  1.00  0.00           H
ATOM    440  CA  ARG A  49       6.365  25.000  48.690  1.00 24.02           C
ATOM    441  C   ARG A  49       6.263  23.797  49.630  1.00 21.79           C
ATOM    442  O   ARG A  49       6.990  22.811  49.463  1.00 21.02           O
ATOM    443  CB  ARG A  49       7.220  26.100  49.329  1.00 26.28           C
ATOM    444  CG  ARG A  49       8.649  25.672  49.672  1.00 29.04           C
ATOM    445  CD  ARG A  49       9.349  26.899  50.303  1.00 32.09           C
ATOM    446  NE  ARG A  49       9.387  28.023  49.338  1.00 35.65           N
ATOM    447  HE  ARG A  49       8.777  28.850  49.497  1.00  0.00           H
ATOM    448  CZ  ARG A  49      10.181  27.999  48.277  1.00 36.37           C
ATOM    449  NH1 ARG A  49      10.964  26.940  48.110  1.00 39.05           N
ATOM    450 1HH1 ARG A  49      10.942  26.163  48.801  1.00  0.00           H
ATOM    451 2HH1 ARG A  49      11.600  26.888  47.289  1.00  0.00           H
ATOM    452  NH2 ARG A  49      10.233  28.986  47.394  1.00 35.74           N
ATOM    453 1HH2 ARG A  49       9.634  29.827  47.518  1.00  0.00           H
ATOM    454 2HH2 ARG A  49      10.873  28.920  46.577  1.00  0.00           H
ATOM    455  N   ASP A  50       5.387  23.862  50.623  1.00 19.76           N
ATOM    456  H   ASP A  50       4.804  24.713  50.758  1.00  0.00           H
ATOM    457  CA  ASP A  50       5.249  22.694  51.547  1.00 20.98           C
ATOM    458  C   ASP A  50       4.798  21.446  50.779  1.00 20.04           C
ATOM    459  O   ASP A  50       5.289  20.319  50.976  1.00 18.99           O
ATOM    460  CB  ASP A  50       4.178  22.984  52.623  1.00 22.09           C
ATOM    461  CG  ASP A  50       4.586  24.132  53.556  1.00 22.73           C
ATOM    462  OD1 ASP A  50       5.773  24.135  53.954  1.00 24.35           O
ATOM    463  OD2 ASP A  50       3.702  24.927  53.910  1.00 23.78           O
ATOM    464  N   TYR A  51       3.851  21.642  49.850  1.00 19.51           N
ATOM    465  H   TYR A  51       3.428  22.581  49.705  1.00  0.00           H
ATOM    466  CA  TYR A  51       3.425  20.477  49.036  1.00 22.02           C
ATOM    467  C   TYR A  51       4.530  19.921  48.149  1.00 21.44           C
ATOM    468  O   TYR A  51       4.715  18.713  48.026  1.00 19.78           O
ATOM    469  CB  TYR A  51       2.200  20.870  48.211  1.00 23.10           C
ATOM    470  CG  TYR A  51       1.000  21.167  49.070  1.00 22.77           C
ATOM    471  CD1 TYR A  51       0.617  20.334  50.146  1.00 24.27           C
ATOM    472  CD2 TYR A  51       0.239  22.293  48.788  1.00 24.64           C
ATOM    473  CE1 TYR A  51      -0.465  20.657  50.934  1.00 24.15           C
ATOM    474  CE2 TYR A  51      -0.875  22.597  49.550  1.00 24.38           C
ATOM    475  CZ  TYR A  51      -1.204  21.787  50.613  1.00 25.64           C
ATOM    476  OH  TYR A  51      -2.336  22.120  51.314  1.00 28.77           O
ATOM    477  HH  TYR A  51      -3.117  22.098  50.706  1.00  0.00           H
ATOM    478  N   TYR A  52       5.380  20.808  47.570  1.00 19.20           N
ATOM    479  H   TYR A  52       5.218  21.831  47.662  1.00  0.00           H
ATOM    480  CA  TYR A  52       6.528  20.302  46.814  1.00 19.67           C
ATOM    481  C   TYR A  52       7.350  19.470  47.771  1.00 19.37           C
ATOM    482  O   TYR A  52       7.785  18.362  47.397  1.00 16.89           O
ATOM    483  CB  TYR A  52       7.413  21.460  46.202  1.00 20.52           C
ATOM    484  CG  TYR A  52       8.838  20.943  45.969  1.00 22.17           C
ATOM    485  CD1 TYR A  52       9.117  20.079  44.925  1.00 20.11           C
ATOM    486  CD2 TYR A  52       9.888  21.301  46.826  1.00 22.50           C
ATOM    487  CE1 TYR A  52      10.379  19.516  44.735  1.00 21.40           C
ATOM    488  CE2 TYR A  52      11.152  20.739  46.649  1.00 23.62           C
ATOM    489  CZ  TYR A  52      11.386  19.881  45.599  1.00 22.64           C
ATOM    490  OH  TYR A  52      12.650  19.341  45.385  1.00 22.64           O
ATOM    491  HH  TYR A  52      13.299  20.073  45.235  1.00  0.00           H
ATOM    492  N   PHE A  53       7.704  19.972  48.998  1.00 19.62           N
ATOM    493  H   PHE A  53       7.383  20.911  49.308  1.00  0.00           H
ATOM    494  CA  PHE A  53       8.553  19.136  49.860  1.00 17.70           C
ATOM    495  C   PHE A  53       7.921  17.788  50.259  1.00 18.73           C
ATOM    496  O   PHE A  53       8.629  16.761  50.275  1.00 18.51           O
ATOM    497  CB  PHE A  53       8.977  19.872  51.165  1.00 17.21           C
ATOM    498  CG  PHE A  53      10.163  20.748  50.811  1.00 19.29           C
ATOM    499  CD1 PHE A  53      11.415  20.139  50.721  1.00 20.13           C
ATOM    500  CD2 PHE A  53       9.999  22.069  50.546  1.00 20.58           C
ATOM    501  CE1 PHE A  53      12.536  20.926  50.390  1.00 23.11           C
ATOM    502  CE2 PHE A  53      11.089  22.861  50.196  1.00 23.02           C
ATOM    503  CZ  PHE A  53      12.351  22.259  50.134  1.00 22.84           C
ATOM    504  N   ALA A  54       6.616  17.794  50.484  1.00 19.92           N
ATOM    505  H   ALA A  54       6.067  18.673  50.396  1.00  0.00           H
ATOM    506  CA  ALA A  54       5.959  16.533  50.861  1.00 19.89           C
ATOM    507  C   ALA A  54       6.077  15.533  49.694  1.00 19.01           C
ATOM    508  O   ALA A  54       6.306  14.327  49.956  1.00 21.54           O
ATOM    509  CB  ALA A  54       4.504  16.812  51.255  1.00 17.81           C
ATOM    510  N   LEU A  55       5.925  15.998  48.481  1.00 20.22           N
ATOM    511  H   LEU A  55       5.695  17.003  48.346  1.00  0.00           H
ATOM    512  CA  LEU A  55       6.073  15.124  47.300  1.00 20.58           C
ATOM    513  C   LEU A  55       7.487  14.626  47.167  1.00 20.09           C
ATOM    514  O   LEU A  55       7.807  13.448  46.996  1.00 17.22           O
ATOM    515  CB  LEU A  55       5.533  15.824  46.033  1.00 20.65           C
ATOM    516  CG  LEU A  55       5.690  15.037  44.727  1.00 21.55           C
ATOM    517  CD1 LEU A  55       5.030  13.656  44.795  1.00 20.34           C
ATOM    518  CD2 LEU A  55       5.145  15.836  43.540  1.00 20.07           C
ATOM    519  N   ALA A  56       8.479  15.576  47.280  1.00 19.80           N
ATOM    520  H   ALA A  56       8.226  16.573  47.436  1.00  0.00           H
ATOM    521  CA  ALA A  56       9.875  15.192  47.183  1.00 18.48           C
ATOM    522  C   ALA A  56      10.264  14.153  48.207  1.00 19.78           C
ATOM    523  O   ALA A  56      10.955  13.150  47.903  1.00 20.01           O
ATOM    524  CB  ALA A  56      10.788  16.449  47.277  1.00 15.32           C
ATOM    525  N   HIS A  57       9.824  14.253  49.476  1.00 18.53           N
ATOM    526  H   HIS A  57       9.225  15.061  49.740  1.00  0.00           H
ATOM    527  CA  HIS A  57      10.162  13.264  50.489  1.00 20.16           C
ATOM    528  C   HIS A  57       9.473  11.912  50.123  1.00 17.71           C
ATOM    529  O   HIS A  57      10.076  10.885  50.340  1.00 20.03           O
ATOM    530  CB  HIS A  57       9.713  13.817  51.862  1.00 20.53           C
ATOM    531  CG  HIS A  57      10.625  14.872  52.423  1.00 21.86           C
ATOM    532  ND1 HIS A  57      10.221  16.187  52.658  1.00 23.58           N
ATOM    533  CD2 HIS A  57      11.916  14.784  52.827  1.00 21.35           C
ATOM    534  CE1 HIS A  57      11.254  16.860  53.159  1.00 21.32           C
ATOM    535  NE2 HIS A  57      12.272  16.029  53.241  1.00 22.97           N
ATOM    536  N   THR A  58       8.253  12.067  49.585  1.00 18.91           N
ATOM    537  H   THR A  58       7.824  13.002  49.430  1.00  0.00           H
ATOM    538  CA  THR A  58       7.551  10.778  49.221  1.00 19.68           C
ATOM    539  C   THR A  58       8.289  10.013  48.141  1.00 20.44           C
ATOM    540  O   THR A  58       8.605   8.803  48.215  1.00 21.19           O
ATOM    541  CB  THR A  58       6.140  11.198  48.772  1.00 21.59           C
ATOM    542  OG1 THR A  58       5.401  11.720  49.874  1.00 19.45           O
ATOM    543  HG1 THR A  58       5.871  12.510  50.241  1.00  0.00           H
ATOM    544  CG2 THR A  58       5.368   9.958  48.256  1.00 21.72           C
ATOM    545  N   VAL A  59       8.753  10.744  47.100  1.00 21.14           N
ATOM    546  H   VAL A  59       8.597  11.772  47.132  1.00  0.00           H
ATOM    547  CA  VAL A  59       9.452  10.211  45.940  1.00 20.86           C
ATOM    548  C   VAL A  59      10.790   9.663  46.332  1.00 21.07           C
ATOM    549  O   VAL A  59      11.234   8.531  46.053  1.00 19.49           O
ATOM    550  CB  VAL A  59       9.537  11.262  44.806  1.00 19.54           C
ATOM    551  CG1 VAL A  59      10.567  10.802  43.764  1.00 19.36           C
ATOM    552  CG2 VAL A  59       8.163  11.479  44.214  1.00 18.87           C
ATOM    553  N   ARG A  60      11.458  10.454  47.228  1.00 21.81           N
ATOM    554  H   ARG A  60      11.075  11.378  47.515  1.00  0.00           H
ATOM    555  CA  ARG A  60      12.723   9.965  47.770  1.00 20.34           C
ATOM    556  C   ARG A  60      12.692   8.629  48.471  1.00 20.52           C
ATOM    557  O   ARG A  60      13.611   7.807  48.350  1.00 16.49           O
ATOM    558  CB  ARG A  60      13.253  11.041  48.746  1.00 24.60           C
ATOM    559  CG  ARG A  60      14.640  10.661  49.251  1.00 27.05           C
ATOM    560  CD  ARG A  60      14.689  11.054  50.694  1.00 30.63           C
ATOM    561  NE  ARG A  60      15.997  11.094  51.242  1.00 32.59           N
ATOM    562  HE  ARG A  60      16.495  11.710  50.568  1.00  0.00           H
ATOM    563  CZ  ARG A  60      16.928  10.813  52.087  1.00 35.84           C
ATOM    564  NH1 ARG A  60      16.599  10.047  53.126  1.00 30.62           N
ATOM    565 1HH1 ARG A  60      15.623   9.702  53.229  1.00  0.00           H
ATOM    566 2HH1 ARG A  60      17.318   9.794  53.834  1.00  0.00           H
ATOM    567  NH2 ARG A  60      18.203  11.301  51.891  1.00 32.63           N
ATOM    568 1HH2 ARG A  60      18.411  11.894  51.063  1.00  0.00           H
ATOM    569 2HH2 ARG A  60      18.956  11.076  52.572  1.00  0.00           H
ATOM    570  N   ASP A  61      11.654   8.347  49.275  1.00 21.98           N
ATOM    571  H   ASP A  61      10.936   9.081  49.439  1.00  0.00           H
ATOM    572  CA  ASP A  61      11.492   7.045  49.931  1.00 22.84           C
ATOM    573  C   ASP A  61      11.566   5.912  48.893  1.00 22.07           C
ATOM    574  O   ASP A  61      12.106   4.818  49.252  1.00 21.93           O
ATOM    575  CB  ASP A  61      10.118   6.932  50.628  1.00 23.63           C
ATOM    576  CG  ASP A  61      10.009   7.745  51.911  1.00 26.32           C
ATOM    577  OD1 ASP A  61      11.000   8.130  52.549  1.00 27.54           O
ATOM    578  OD2 ASP A  61       8.867   8.089  52.248  1.00 27.80           O
ATOM    579  N   HIS A  62      11.132   6.146  47.671  1.00 22.25           N
ATOM    580  H   HIS A  62      10.723   7.069  47.421  1.00  0.00           H
ATOM    581  CA  HIS A  62      11.240   5.056  46.650  1.00 23.46           C
ATOM    582  C   HIS A  62      12.630   4.746  46.175  1.00 23.97           C
ATOM    583  O   HIS A  62      12.968   3.683  45.621  1.00 22.69           O
ATOM    584  CB  HIS A  62      10.331   5.409  45.466  1.00 24.58           C
ATOM    585  CG  HIS A  62       8.870   5.231  45.831  1.00 26.36           C
ATOM    586  ND1 HIS A  62       8.207   4.067  45.461  1.00 28.36           N
ATOM    587  CD2 HIS A  62       7.979   6.006  46.485  1.00 26.80           C
ATOM    588  CE1 HIS A  62       6.950   4.160  45.906  1.00 29.55           C
ATOM    589  NE2 HIS A  62       6.768   5.303  46.521  1.00 28.73           N
ATOM    590  N   LEU A  63      13.599   5.667  46.374  1.00 22.48           N
ATOM    591  H   LEU A  63      13.340   6.583  46.792  1.00  0.00           H
ATOM    592  CA  LEU A  63      14.989   5.426  46.027  1.00 22.56           C
ATOM    593  C   LEU A  63      15.768   4.610  47.054  1.00 22.20           C
ATOM    594  O   LEU A  63      16.775   3.980  46.775  1.00 18.77           O
ATOM    595  CB  LEU A  63      15.726   6.793  45.972  1.00 24.67           C
ATOM    596  CG  LEU A  63      15.537   7.621  44.713  1.00 25.75           C
ATOM    597  CD1 LEU A  63      16.166   9.005  44.928  1.00 26.79           C
ATOM    598  CD2 LEU A  63      16.167   6.955  43.506  1.00 25.82           C
ATOM    599  N   VAL A  64      15.304   4.615  48.326  1.00 23.83           N
ATOM    600  H   VAL A  64      14.368   5.027  48.515  1.00  0.00           H
ATOM    601  CA  VAL A  64      16.060   4.069  49.435  1.00 23.80           C
ATOM    602  C   VAL A  64      16.369   2.614  49.360  1.00 23.95           C
ATOM    603  O   VAL A  64      17.529   2.160  49.508  1.00 21.54           O
ATOM    604  CB  VAL A  64      15.392   4.429  50.811  1.00 25.08           C
ATOM    605  CG1 VAL A  64      16.212   3.875  51.958  1.00 25.29           C
ATOM    606  CG2 VAL A  64      15.179   5.941  50.893  1.00 25.41           C
ATOM    607  N   GLY A  65      15.353   1.763  49.132  1.00 23.66           N
ATOM    608  H   GLY A  65      14.378   2.093  48.981  1.00  0.00           H
ATOM    609  CA  GLY A  65      15.708   0.333  49.110  1.00 23.37           C
ATOM    610  C   GLY A  65      16.682   0.056  47.951  1.00 23.86           C
ATOM    611  O   GLY A  65      17.621  -0.688  48.210  1.00 23.76           O
ATOM    612  N   ARG A  66      16.465   0.640  46.776  1.00 23.02           N
ATOM    613  H   ARG A  66      15.675   1.308  46.671  1.00  0.00           H
ATOM    614  CA  ARG A  66      17.329   0.352  45.627  1.00 23.73           C
ATOM    615  C   ARG A  66      18.737   0.861  45.868  1.00 23.12           C
ATOM    616  O   ARG A  66      19.702   0.290  45.387  1.00 25.16           O
ATOM    617  CB  ARG A  66      16.690   1.009  44.390  1.00 25.57           C
ATOM    618  CG  ARG A  66      15.531   0.289  43.684  1.00 28.81           C
ATOM    619  CD  ARG A  66      14.597   1.314  43.058  1.00 31.59           C
ATOM    620  NE  ARG A  66      13.563   0.783  42.153  1.00 30.65           N
ATOM    621  HE  ARG A  66      13.822   0.161  41.360  1.00  0.00           H
ATOM    622  CZ  ARG A  66      12.292   1.113  42.368  1.00 31.34           C
ATOM    623  NH1 ARG A  66      11.959   1.897  43.376  1.00 27.64           N
ATOM    624 1HH1 ARG A  66      12.694   2.265  44.014  1.00  0.00           H
ATOM    625 2HH1 ARG A  66      10.962   2.147  43.533  1.00  0.00           H
ATOM    626  NH2 ARG A  66      11.328   0.628  41.562  1.00 31.29           N
ATOM    627 1HH2 ARG A  66      11.578  -0.003  40.774  1.00  0.00           H
ATOM    628 2HH2 ARG A  66      10.334   0.884  41.728  1.00  0.00           H
ATOM    629  N   TRP A  67      18.839   1.977  46.585  1.00 22.76           N
ATOM    630  H   TRP A  67      17.979   2.442  46.940  1.00  0.00           H
ATOM    631  CA  TRP A  67      20.183   2.569  46.885  1.00 22.79           C
ATOM    632  C   TRP A  67      20.982   1.679  47.798  1.00 21.13           C
ATOM    633  O   TRP A  67      22.148   1.315  47.597  1.00 24.39           O
ATOM    634  CB  TRP A  67      19.915   3.929  47.539  1.00 24.36           C
ATOM    635  CG  TRP A  67      21.097   4.869  47.510  1.00 27.53           C
ATOM    636  CD1 TRP A  67      22.256   4.716  46.784  1.00 27.93           C
ATOM    637  CD2 TRP A  67      21.200   6.111  48.210  1.00 28.12           C
ATOM    638  NE1 TRP A  67      23.096   5.795  46.988  1.00 27.87           N
ATOM    639  HE1 TRP A  67      24.034   5.933  46.560  1.00  0.00           H
ATOM    640  CE2 TRP A  67      22.460   6.662  47.869  1.00 29.18           C
ATOM    641  CE3 TRP A  67      20.336   6.815  49.035  1.00 29.40           C
ATOM    642  CZ2 TRP A  67      22.861   7.904  48.377  1.00 31.09           C
ATOM    643  CZ3 TRP A  67      20.745   8.043  49.568  1.00 31.44           C
ATOM    644  CH2 TRP A  67      22.007   8.551  49.235  1.00 30.53           C
ATOM    645  N   ILE A  68      20.324   1.214  48.897  1.00 24.20           N
ATOM    646  H   ILE A  68      19.347   1.517  49.083  1.00  0.00           H
ATOM    647  CA  ILE A  68      20.994   0.283  49.823  1.00 25.19           C
ATOM    648  C   ILE A  68      21.265  -1.021  49.072  1.00 23.69           C
ATOM    649  O   ILE A  68      22.366  -1.546  49.191  1.00 25.95           O
ATOM    650  CB  ILE A  68      20.197   0.009  51.132  1.00 25.25           C
ATOM    651  CG1 ILE A  68      20.078   1.314  51.946  1.00 24.11           C
ATOM    652  CG2 ILE A  68      20.837  -1.146  51.900  1.00 24.73           C
ATOM    653  CD1 ILE A  68      19.251   1.235  53.218  1.00 26.55           C
ATOM    654  N   ARG A  69      20.333  -1.563  48.260  1.00 25.31           N
ATOM    655  H   ARG A  69      19.422  -1.085  48.106  1.00  0.00           H
ATOM    656  CA  ARG A  69      20.628  -2.832  47.603  1.00 26.80           C
ATOM    657  C   ARG A  69      21.729  -2.745  46.538  1.00 26.96           C
ATOM    658  O   ARG A  69      22.550  -3.668  46.423  1.00 27.30           O
ATOM    659  CB  ARG A  69      19.392  -3.446  46.918  1.00 29.11           C
ATOM    660  CG  ARG A  69      18.571  -4.234  47.974  1.00 34.84           C
ATOM    661  CD  ARG A  69      17.458  -4.993  47.205  1.00 38.08           C
ATOM    662  NE  ARG A  69      16.241  -4.409  47.717  1.00 42.42           N
ATOM    663  HE  ARG A  69      15.993  -4.755  48.666  1.00  0.00           H
ATOM    664  CZ  ARG A  69      15.386  -3.544  47.251  1.00 42.89           C
ATOM    665  NH1 ARG A  69      15.504  -3.077  46.030  1.00 43.75           N
ATOM    666 1HH1 ARG A  69      16.286  -3.397  45.424  1.00  0.00           H
ATOM    667 2HH1 ARG A  69      14.815  -2.387  45.669  1.00  0.00           H
ATOM    668  NH2 ARG A  69      14.381  -3.187  48.048  1.00 44.17           N
ATOM    669 1HH2 ARG A  69      14.302  -3.596  49.001  1.00  0.00           H
ATOM    670 2HH2 ARG A  69      13.674  -2.499  47.718  1.00  0.00           H
ATOM    671  N   THR A  70      21.704  -1.673  45.754  1.00 24.27           N
ATOM    672  H   THR A  70      20.942  -0.971  45.844  1.00  0.00           H
ATOM    673  CA  THR A  70      22.768  -1.494  44.758  1.00 25.18           C
ATOM    674  C   THR A  70      24.150  -1.430  45.376  1.00 26.81           C
ATOM    675  O   THR A  70      25.077  -2.141  44.964  1.00 27.29           O
ATOM    676  CB  THR A  70      22.564  -0.149  44.011  1.00 24.56           C
ATOM    677  OG1 THR A  70      21.319  -0.216  43.342  1.00 21.91           O
ATOM    678  HG1 THR A  70      20.597  -0.356  44.004  1.00  0.00           H
ATOM    679  CG2 THR A  70      23.726   0.037  42.997  1.00 22.98           C
ATOM    680  N   GLN A  71      24.299  -0.570  46.388  1.00 25.20           N
ATOM    681  H   GLN A  71      23.495   0.001  46.719  1.00  0.00           H
ATOM    682  CA  GLN A  71      25.616  -0.443  47.026  1.00 30.82           C
ATOM    683  C   GLN A  71      26.017  -1.762  47.691  1.00 33.27           C
ATOM    684  O   GLN A  71      27.207  -2.063  47.658  1.00 31.93           O
ATOM    685  CB  GLN A  71      25.678   0.761  47.962  1.00 28.69           C
ATOM    686  CG  GLN A  71      25.225   2.068  47.261  1.00 29.56           C
ATOM    687  CD  GLN A  71      26.165   2.382  46.091  1.00 29.21           C
ATOM    688  OE1 GLN A  71      27.366   2.325  46.311  1.00 27.84           O
ATOM    689  NE2 GLN A  71      25.633   2.671  44.915  1.00 27.91           N
ATOM    690 1HE2 GLN A  71      26.248   2.869  44.100  1.00  0.00           H
ATOM    691 2HE2 GLN A  71      24.599   2.701  44.805  1.00  0.00           H
ATOM    692  N   GLN A  72      25.076  -2.524  48.269  1.00 35.14           N
ATOM    693  H   GLN A  72      24.093  -2.185  48.291  1.00  0.00           H
ATOM    694  CA  GLN A  72      25.395  -3.811  48.866  1.00 40.34           C
ATOM    695  C   GLN A  72      25.822  -4.820  47.803  1.00 39.48           C
ATOM    696  O   GLN A  72      26.704  -5.665  48.005  1.00 41.39           O
ATOM    697  CB  GLN A  72      24.221  -4.415  49.667  1.00 42.77           C
ATOM    698  CG  GLN A  72      24.621  -5.708  50.389  1.00 48.44           C
ATOM    699  CD  GLN A  72      25.483  -5.420  51.598  1.00 50.74           C
ATOM    700  OE1 GLN A  72      25.753  -4.267  51.946  1.00 53.74           O
ATOM    701  NE2 GLN A  72      25.969  -6.447  52.283  1.00 53.51           N
ATOM    702 1HE2 GLN A  72      26.576  -6.279  53.111  1.00  0.00           H
ATOM    703 2HE2 GLN A  72      25.743  -7.420  51.992  1.00  0.00           H
ATOM    704  N   HIS A  73      25.194  -4.747  46.646  1.00 39.36           N
ATOM    705  H   HIS A  73      24.430  -4.049  46.538  1.00  0.00           H
ATOM    706  CA  HIS A  73      25.523  -5.602  45.510  1.00 41.16           C
ATOM    707  C   HIS A  73      26.966  -5.357  45.101  1.00 41.30           C
ATOM    708  O   HIS A  73      27.751  -6.304  45.084  1.00 41.29           O
ATOM    709  CB  HIS A  73      24.515  -5.352  44.411  1.00 42.80           C
ATOM    710  CG  HIS A  73      24.797  -5.942  43.070  1.00 45.37           C
ATOM    711  ND1 HIS A  73      24.974  -7.289  42.852  1.00 46.49           N
ATOM    712  CD2 HIS A  73      24.931  -5.343  41.864  1.00 46.40           C
ATOM    713  CE1 HIS A  73      25.194  -7.484  41.568  1.00 47.55           C
ATOM    714  NE2 HIS A  73      25.181  -6.329  40.931  1.00 46.92           N
ATOM    715  N   TYR A  74      27.391  -4.102  44.916  1.00 40.39           N
ATOM    716  H   TYR A  74      26.725  -3.308  45.010  1.00  0.00           H
ATOM    717  CA  TYR A  74      28.788  -3.847  44.583  1.00 40.36           C
ATOM    718  C   TYR A  74      29.737  -4.420  45.626  1.00 44.13           C
ATOM    719  O   TYR A  74      30.759  -5.014  45.268  1.00 43.51           O
ATOM    720  CB  TYR A  74      29.050  -2.331  44.394  1.00 33.81           C
ATOM    721  CG  TYR A  74      28.208  -1.740  43.281  1.00 28.79           C
ATOM    722  CD1 TYR A  74      27.764  -2.446  42.192  1.00 26.30           C
ATOM    723  CD2 TYR A  74      27.856  -0.383  43.343  1.00 27.36           C
ATOM    724  CE1 TYR A  74      27.010  -1.909  41.186  1.00 24.78           C
ATOM    725  CE2 TYR A  74      27.089   0.192  42.348  1.00 25.90           C
ATOM    726  CZ  TYR A  74      26.655  -0.557  41.279  1.00 24.41           C
ATOM    727  OH  TYR A  74      25.930   0.000  40.272  1.00 23.44           O
ATOM    728  HH  TYR A  74      26.459   0.720  39.845  1.00  0.00           H
ATOM    729  N   TYR A  75      29.463  -4.220  46.911  1.00 48.12           N
ATOM    730  H   TYR A  75      28.595  -3.708  47.166  1.00  0.00           H
ATOM    731  CA  TYR A  75      30.342  -4.696  47.977  1.00 52.82           C
ATOM    732  C   TYR A  75      30.424  -6.221  47.981  1.00 53.58           C
ATOM    733  O   TYR A  75      31.513  -6.736  48.229  1.00 53.42           O
ATOM    734  CB  TYR A  75      29.954  -4.190  49.358  1.00 55.75           C
ATOM    735  CG  TYR A  75      30.655  -4.869  50.516  1.00 58.93           C
ATOM    736  CD1 TYR A  75      31.987  -4.599  50.814  1.00 60.09           C
ATOM    737  CD2 TYR A  75      29.976  -5.789  51.311  1.00 59.67           C
ATOM    738  CE1 TYR A  75      32.629  -5.222  51.875  1.00 61.51           C
ATOM    739  CE2 TYR A  75      30.605  -6.415  52.375  1.00 61.53           C
ATOM    740  CZ  TYR A  75      31.930  -6.130  52.652  1.00 61.87           C
ATOM    741  OH  TYR A  75      32.540  -6.752  53.719  1.00 62.60           O
ATOM    742  HH  TYR A  75      33.479  -6.446  53.785  1.00  0.00           H
ATOM    743  N   GLU A  76      29.333  -6.888  47.655  1.00 54.65           N
ATOM    744  H   GLU A  76      28.456  -6.362  47.467  1.00  0.00           H
ATOM    745  CA  GLU A  76      29.324  -8.335  47.552  1.00 56.84           C
ATOM    746  C   GLU A  76      30.067  -8.835  46.317  1.00 56.54           C
ATOM    747  O   GLU A  76      31.023  -9.591  46.457  1.00 55.82           O
ATOM    748  CB  GLU A  76      27.890  -8.876  47.490  1.00 58.08           C
ATOM    749  CG  GLU A  76      27.524  -9.637  48.755  1.00 60.13           C
ATOM    750  CD  GLU A  76      26.328  -9.009  49.452  1.00 61.24           C
ATOM    751  OE1 GLU A  76      25.209  -9.281  48.965  1.00 61.46           O
ATOM    752  OE2 GLU A  76      26.567  -8.282  50.441  1.00 61.67           O
ATOM    753  N   LYS A  77      29.592  -8.429  45.145  1.00 55.18           N
ATOM    754  H   LYS A  77      28.759  -7.806  45.160  1.00  0.00           H
ATOM    755  CA  LYS A  77      30.133  -8.778  43.851  1.00 53.60           C
ATOM    756  C   LYS A  77      31.529  -8.241  43.549  1.00 51.16           C
ATOM    757  O   LYS A  77      32.227  -8.777  42.692  1.00 50.49           O
ATOM    758  CB  LYS A  77      29.176  -8.235  42.785  1.00 55.80           C
ATOM    759  CG  LYS A  77      28.599  -9.224  41.804  1.00 57.96           C
ATOM    760  CD  LYS A  77      29.512  -9.527  40.629  1.00 58.98           C
ATOM    761  CE  LYS A  77      30.062  -8.285  39.951  1.00 59.20           C
ATOM    762  NZ  LYS A  77      29.003  -7.489  39.283  1.00 58.81           N
ATOM    763  HZ1 LYS A  77      28.538  -8.072  38.558  1.00  0.00           H
ATOM    764  HZ2 LYS A  77      28.301  -7.186  39.989  1.00  0.00           H
ATOM    765  HZ3 LYS A  77      29.430  -6.653  38.836  1.00  0.00           H
ATOM    766  N   ASP A  78      31.959  -7.145  44.155  1.00 47.51           N
ATOM    767  H   ASP A  78      31.318  -6.674  44.825  1.00  0.00           H
ATOM    768  CA  ASP A  78      33.274  -6.559  43.940  1.00 44.59           C
ATOM    769  C   ASP A  78      33.722  -6.334  42.506  1.00 39.76           C
ATOM    770  O   ASP A  78      34.813  -6.772  42.100  1.00 39.28           O
ATOM    771  CB  ASP A  78      34.279  -7.472  44.657  1.00 46.09           C
ATOM    772  CG  ASP A  78      35.635  -6.936  44.988  1.00 46.35           C
ATOM    773  OD1 ASP A  78      35.848  -5.732  45.254  1.00 46.80           O
ATOM    774  OD2 ASP A  78      36.558  -7.791  44.976  1.00 46.73           O
ATOM    775  N   PRO A  79      32.942  -5.635  41.700  1.00 34.94           N
ATOM    776  CA  PRO A  79      33.336  -5.285  40.358  1.00 32.00           C
ATOM    777  C   PRO A  79      34.356  -4.137  40.431  1.00 27.74           C
ATOM    778  O   PRO A  79      34.552  -3.590  41.523  1.00 25.14           O
ATOM    779  CB  PRO A  79      32.043  -4.840  39.694  1.00 33.50           C
ATOM    780  CG  PRO A  79      31.203  -4.316  40.782  1.00 32.78           C
ATOM    781  CD  PRO A  79      31.652  -4.992  42.051  1.00 36.20           C
ATOM    782  N   LYS A  80      35.047  -3.956  39.298  1.00 23.61           N
ATOM    783  H   LYS A  80      34.956  -4.614  38.498  1.00  0.00           H
ATOM    784  CA  LYS A  80      35.952  -2.773  39.231  1.00 22.37           C
ATOM    785  C   LYS A  80      35.068  -1.530  39.465  1.00 19.89           C
ATOM    786  O   LYS A  80      34.008  -1.369  38.849  1.00 19.67           O
ATOM    787  CB  LYS A  80      36.545  -2.648  37.817  1.00 20.73           C
ATOM    788  CG  LYS A  80      37.564  -1.491  37.679  1.00 20.67           C
ATOM    789  CD  LYS A  80      38.390  -1.664  36.362  1.00 21.12           C
ATOM    790  CE  LYS A  80      39.521  -0.636  36.297  1.00 20.54           C
ATOM    791  NZ  LYS A  80      40.461  -0.834  35.108  1.00 19.87           N
ATOM    792  HZ1 LYS A  80      40.899  -1.775  35.167  1.00  0.00           H
ATOM    793  HZ2 LYS A  80      39.920  -0.757  34.223  1.00  0.00           H
ATOM    794  HZ3 LYS A  80      41.201  -0.104  35.127  1.00  0.00           H
ATOM    795  N   ARG A  81      35.591  -0.592  40.257  1.00 19.24           N
ATOM    796  H   ARG A  81      36.538  -0.726  40.665  1.00  0.00           H
ATOM    797  CA  ARG A  81      34.833   0.626  40.553  1.00 18.74           C
ATOM    798  C   ARG A  81      35.405   1.817  39.771  1.00 18.89           C
ATOM    799  O   ARG A  81      36.603   1.962  39.739  1.00 19.58           O
ATOM    800  CB  ARG A  81      34.886   0.986  42.040  1.00 17.28           C
ATOM    801  CG  ARG A  81      34.262  -0.158  42.860  1.00 24.55           C
ATOM    802  CD  ARG A  81      34.355   0.205  44.339  1.00 29.74           C
ATOM    803  NE  ARG A  81      33.974  -0.887  45.172  1.00 35.18           N
ATOM    804  HE  ARG A  81      34.871  -1.350  45.422  1.00  0.00           H
ATOM    805  CZ  ARG A  81      33.078  -1.581  45.765  1.00 40.28           C
ATOM    806  NH1 ARG A  81      31.767  -1.348  45.716  1.00 43.44           N
ATOM    807 1HH1 ARG A  81      31.402  -0.547  45.162  1.00  0.00           H
ATOM    808 2HH1 ARG A  81      31.109  -1.967  46.232  1.00  0.00           H
ATOM    809  NH2 ARG A  81      33.513  -2.632  46.483  1.00 42.53           N
ATOM    810 1HH2 ARG A  81      34.530  -2.842  46.533  1.00  0.00           H
ATOM    811 2HH2 ARG A  81      32.832  -3.234  46.988  1.00  0.00           H
ATOM    812  N   ILE A  82      34.493   2.606  39.260  1.00 18.47           N
ATOM    813  H   ILE A  82      33.489   2.392  39.425  1.00  0.00           H
ATOM    814  CA  ILE A  82      34.853   3.793  38.454  1.00 18.82           C
ATOM    815  C   ILE A  82      34.688   5.007  39.356  1.00 18.22           C
ATOM    816  O   ILE A  82      33.553   5.318  39.725  1.00 20.15           O
ATOM    817  CB  ILE A  82      33.921   3.868  37.232  1.00 19.60           C
ATOM    818  CG1 ILE A  82      33.882   2.624  36.348  1.00 20.65           C
ATOM    819  CG2 ILE A  82      34.302   5.045  36.299  1.00 18.95           C
ATOM    820  CD1 ILE A  82      35.146   1.843  36.122  1.00 20.87           C
ATOM    821  N   TYR A  83      35.768   5.833  39.486  1.00 16.01           N
ATOM    822  H   TYR A  83      36.656   5.612  38.992  1.00  0.00           H
ATOM    823  CA  TYR A  83      35.672   7.041  40.330  1.00 17.00           C
ATOM    824  C   TYR A  83      35.772   8.222  39.395  1.00 18.06           C
ATOM    825  O   TYR A  83      36.759   8.328  38.664  1.00 16.62           O
ATOM    826  CB  TYR A  83      36.762   7.038  41.387  1.00 18.34           C
ATOM    827  CG  TYR A  83      36.572   5.914  42.411  1.00 19.02           C
ATOM    828  CD1 TYR A  83      35.781   6.180  43.526  1.00 20.77           C
ATOM    829  CD2 TYR A  83      37.183   4.670  42.276  1.00 17.41           C
ATOM    830  CE1 TYR A  83      35.547   5.202  44.475  1.00 20.28           C
ATOM    831  CE2 TYR A  83      36.958   3.711  43.268  1.00 17.70           C
ATOM    832  CZ  TYR A  83      36.123   3.984  44.344  1.00 19.18           C
ATOM    833  OH  TYR A  83      35.978   3.047  45.346  1.00 19.41           O
ATOM    834  HH  TYR A  83      36.860   2.869  45.760  1.00  0.00           H
ATOM    835  N   TYR A  84      34.676   8.983  39.260  1.00 16.15           N
ATOM    836  H   TYR A  84      33.839   8.789  39.846  1.00  0.00           H
ATOM    837  CA  TYR A  84      34.647  10.078  38.302  1.00 18.46           C
ATOM    838  C   TYR A  84      34.815  11.370  39.099  1.00 18.29           C
ATOM    839  O   TYR A  84      33.924  11.760  39.865  1.00 15.50           O
ATOM    840  CB  TYR A  84      33.332  10.002  37.528  1.00 19.07           C
ATOM    841  CG  TYR A  84      33.240  11.036  36.431  1.00 22.05           C
ATOM    842  CD1 TYR A  84      33.976  11.017  35.266  1.00 26.99           C
ATOM    843  CD2 TYR A  84      32.372  12.073  36.637  1.00 24.75           C
ATOM    844  CE1 TYR A  84      33.833  12.034  34.304  1.00 27.09           C
ATOM    845  CE2 TYR A  84      32.198  13.077  35.684  1.00 28.02           C
ATOM    846  CZ  TYR A  84      32.962  13.054  34.545  1.00 25.12           C
ATOM    847  OH  TYR A  84      32.727  14.065  33.640  1.00 28.88           O
ATOM    848  HH  TYR A  84      33.327  13.955  32.860  1.00  0.00           H
ATOM    849  N   LEU A  85      36.023  11.970  39.000  1.00 16.03           N
ATOM    850  H   LEU A  85      36.735  11.614  38.331  1.00  0.00           H
ATOM    851  CA  LEU A  85      36.312  13.120  39.841  1.00 17.74           C
ATOM    852  C   LEU A  85      36.069  14.432  39.102  1.00 15.93           C
ATOM    853  O   LEU A  85      36.611  14.662  38.019  1.00 15.65           O
ATOM    854  CB  LEU A  85      37.766  13.038  40.355  1.00 17.09           C
ATOM    855  CG  LEU A  85      38.059  12.215  41.611  1.00 17.38           C
ATOM    856  CD1 LEU A  85      37.759  10.733  41.364  1.00 17.91           C
ATOM    857  CD2 LEU A  85      39.529  12.325  42.009  1.00 16.12           C
ATOM    858  N   SER A  86      35.324  15.371  39.675  1.00 14.59           N
ATOM    859  H   SER A  86      34.963  15.228  40.640  1.00  0.00           H
ATOM    860  CA  SER A  86      35.014  16.587  38.967  1.00 15.84           C
ATOM    861  C   SER A  86      34.787  17.726  39.937  1.00 15.33           C
ATOM    862  O   SER A  86      34.248  17.526  41.030  1.00 17.42           O
ATOM    863  CB  SER A  86      33.711  16.385  38.157  1.00 16.21           C
ATOM    864  OG  SER A  86      33.406  17.608  37.478  1.00 14.72           O
ATOM    865  HG  SER A  86      32.573  17.495  36.954  1.00  0.00           H
ATOM    866  N   LEU A  87      35.268  18.931  39.563  1.00 15.45           N
ATOM    867  H   LEU A  87      35.798  19.046  38.675  1.00  0.00           H
ATOM    868  CA  LEU A  87      35.020  20.066  40.446  1.00 14.48           C
ATOM    869  C   LEU A  87      33.671  20.669  40.112  1.00 14.95           C
ATOM    870  O   LEU A  87      33.114  21.604  40.776  1.00 16.42           O
ATOM    871  CB  LEU A  87      36.146  21.114  40.159  1.00 14.95           C
ATOM    872  CG  LEU A  87      37.286  21.023  41.150  1.00 15.62           C
ATOM    873  CD1 LEU A  87      36.963  21.473  42.561  1.00 16.65           C
ATOM    874  CD2 LEU A  87      37.877  19.570  41.166  1.00 13.82           C
ATOM    875  N   GLU A  88      32.935  20.108  39.118  1.00 15.93           N
ATOM    876  H   GLU A  88      33.343  19.335  38.554  1.00  0.00           H
ATOM    877  CA  GLU A  88      31.565  20.576  38.823  1.00 14.67           C
ATOM    878  C   GLU A  88      30.549  19.430  38.543  1.00 13.78           C
ATOM    879  O   GLU A  88      30.954  18.550  37.800  1.00 16.06           O
ATOM    880  CB  GLU A  88      31.575  21.395  37.541  1.00 16.19           C
ATOM    881  CG  GLU A  88      32.443  22.686  37.696  1.00 16.86           C
ATOM    882  CD  GLU A  88      32.331  23.531  36.469  1.00 19.71           C
ATOM    883  OE1 GLU A  88      31.362  23.414  35.689  1.00 18.87           O
ATOM    884  OE2 GLU A  88      33.202  24.401  36.243  1.00 17.27           O
ATOM    885  N   PHE A  89      29.358  19.554  39.114  1.00 14.33           N
ATOM    886  H   PHE A  89      29.173  20.310  39.804  1.00  0.00           H
ATOM    887  CA  PHE A  89      28.291  18.582  38.742  1.00 14.64           C
ATOM    888  C   PHE A  89      27.024  19.437  38.545  1.00 15.74           C
ATOM    889  O   PHE A  89      26.463  19.870  39.573  1.00 19.69           O
ATOM    890  CB  PHE A  89      28.067  17.510  39.810  1.00 14.82           C
ATOM    891  CG  PHE A  89      29.111  16.392  39.778  1.00 15.96           C
ATOM    892  CD1 PHE A  89      29.020  15.378  38.864  1.00 15.67           C
ATOM    893  CD2 PHE A  89      30.164  16.407  40.696  1.00 15.64           C
ATOM    894  CE1 PHE A  89      30.025  14.398  38.847  1.00 16.79           C
ATOM    895  CE2 PHE A  89      31.124  15.383  40.706  1.00 13.20           C
ATOM    896  CZ  PHE A  89      31.065  14.380  39.759  1.00 15.39           C
ATOM    897  N   TYR A  90      26.667  19.768  37.320  1.00 14.49           N
ATOM    898  H   TYR A  90      27.200  19.412  36.501  1.00  0.00           H
ATOM    899  CA  TYR A  90      25.487  20.661  37.125  1.00 17.80           C
ATOM    900  C   TYR A  90      24.197  19.801  36.997  1.00 17.91           C
ATOM    901  O   TYR A  90      23.725  19.563  35.897  1.00 18.40           O
ATOM    902  CB  TYR A  90      25.699  21.589  35.954  1.00 19.59           C
ATOM    903  CG  TYR A  90      24.812  22.840  35.962  1.00 22.08           C
ATOM    904  CD1 TYR A  90      23.648  22.919  36.736  1.00 25.94           C
ATOM    905  CD2 TYR A  90      25.150  23.876  35.142  1.00 24.77           C
ATOM    906  CE1 TYR A  90      22.859  24.082  36.681  1.00 27.32           C
ATOM    907  CE2 TYR A  90      24.386  25.040  35.078  1.00 25.31           C
ATOM    908  CZ  TYR A  90      23.257  25.102  35.850  1.00 27.21           C
ATOM    909  OH  TYR A  90      22.482  26.260  35.755  1.00 30.38           O
ATOM    910  HH  TYR A  90      21.700  26.183  36.357  1.00  0.00           H
ATOM    911  N   MET A  91      23.766  19.385  38.172  1.00 19.68           N
ATOM    912  H   MET A  91      24.196  19.745  39.048  1.00  0.00           H
ATOM    913  CA  MET A  91      22.667  18.402  38.229  1.00 21.90           C
ATOM    914  C   MET A  91      21.296  18.971  37.884  1.00 22.85           C
ATOM    915  O   MET A  91      20.473  18.178  37.394  1.00 22.42           O
ATOM    916  CB  MET A  91      22.663  17.835  39.666  1.00 19.50           C
ATOM    917  CG  MET A  91      23.953  17.087  40.079  1.00 20.28           C
ATOM    918  SD  MET A  91      24.310  15.662  39.020  1.00 22.91           S
ATOM    919  CE  MET A  91      23.341  14.407  39.879  1.00 19.59           C
ATOM    920  N   GLY A  92      21.006  20.243  38.068  1.00 22.00           N
ATOM    921  H   GLY A  92      21.728  20.912  38.405  1.00  0.00           H
ATOM    922  CA  GLY A  92      19.621  20.696  37.781  1.00 23.22           C
ATOM    923  C   GLY A  92      18.656  20.250  38.908  1.00 23.37           C
ATOM    924  O   GLY A  92      19.109  19.816  39.978  1.00 22.05           O
ATOM    925  N   ARG A  93      17.354  20.212  38.568  1.00 21.88           N
ATOM    926  H   ARG A  93      17.064  20.518  37.617  1.00  0.00           H
ATOM    927  CA  ARG A  93      16.332  19.742  39.524  1.00 22.67           C
ATOM    928  C   ARG A  93      16.244  18.221  39.503  1.00 22.10           C
ATOM    929  O   ARG A  93      16.583  17.650  38.457  1.00 21.53           O
ATOM    930  CB  ARG A  93      14.957  20.319  39.189  1.00 23.85           C
ATOM    931  CG  ARG A  93      14.890  21.844  39.251  1.00 27.64           C
ATOM    932  CD  ARG A  93      13.652  22.235  38.427  1.00 29.18           C
ATOM    933  NE  ARG A  93      13.262  23.595  38.726  1.00 32.95           N
ATOM    934  HE  ARG A  93      13.718  24.066  39.534  1.00  0.00           H
ATOM    935  CZ  ARG A  93      12.347  24.291  38.026  1.00 33.03           C
ATOM    936  NH1 ARG A  93      11.709  23.673  37.029  1.00 34.32           N
ATOM    937 1HH1 ARG A  93      11.924  22.679  36.811  1.00  0.00           H
ATOM    938 2HH1 ARG A  93      10.997  24.185  36.471  1.00  0.00           H
ATOM    939  NH2 ARG A  93      12.160  25.540  38.452  1.00 33.28           N
ATOM    940 1HH2 ARG A  93      12.702  25.899  39.264  1.00  0.00           H
ATOM    941 2HH2 ARG A  93      11.472  26.155  37.973  1.00  0.00           H
ATOM    942  N   THR A  94      15.823  17.579  40.594  1.00 17.84           N
ATOM    943  H   THR A  94      15.481  18.131  41.406  1.00  0.00           H
ATOM    944  CA  THR A  94      15.830  16.118  40.678  1.00 20.20           C
ATOM    945  C   THR A  94      14.438  15.509  40.791  1.00 18.45           C
ATOM    946  O   THR A  94      14.389  14.294  40.528  1.00 17.32           O
ATOM    947  CB  THR A  94      16.579  15.770  42.023  1.00 19.89           C
ATOM    948  OG1 THR A  94      17.929  16.207  41.846  1.00 22.69           O
ATOM    949  HG1 THR A  94      17.939  17.182  41.672  1.00  0.00           H
ATOM    950  CG2 THR A  94      16.672  14.323  42.468  1.00 21.42           C
ATOM    951  N   LEU A  95      13.395  16.215  41.187  1.00 16.78           N
ATOM    952  H   LEU A  95      13.464  17.243  41.330  1.00  0.00           H
ATOM    953  CA  LEU A  95      12.106  15.484  41.424  1.00 16.52           C
ATOM    954  C   LEU A  95      11.608  14.768  40.169  1.00 19.48           C
ATOM    955  O   LEU A  95      11.334  13.553  40.225  1.00 19.61           O
ATOM    956  CB  LEU A  95      11.032  16.471  41.920  1.00 15.98           C
ATOM    957  CG  LEU A  95       9.546  15.980  42.000  1.00 17.66           C
ATOM    958  CD1 LEU A  95       9.541  14.779  42.955  1.00 17.57           C
ATOM    959  CD2 LEU A  95       8.679  17.153  42.463  1.00 19.05           C
ATOM    960  N   GLN A  96      11.465  15.501  39.050  1.00 21.99           N
ATOM    961  H   GLN A  96      11.718  16.510  39.038  1.00  0.00           H
ATOM    962  CA  GLN A  96      10.936  14.834  37.829  1.00 21.06           C
ATOM    963  C   GLN A  96      11.845  13.747  37.309  1.00 20.06           C
ATOM    964  O   GLN A  96      11.422  12.596  36.977  1.00 17.35           O
ATOM    965  CB  GLN A  96      10.619  15.916  36.763  1.00 22.87           C
ATOM    966  CG  GLN A  96       9.793  15.288  35.614  1.00 25.71           C
ATOM    967  CD  GLN A  96       9.679  16.173  34.390  1.00 29.88           C
ATOM    968  OE1 GLN A  96      10.331  17.225  34.284  1.00 29.11           O
ATOM    969  NE2 GLN A  96       8.895  15.796  33.367  1.00 26.25           N
ATOM    970 1HE2 GLN A  96       8.843  16.381  32.509  1.00  0.00           H
ATOM    971 2HE2 GLN A  96       8.340  14.919  33.433  1.00  0.00           H
ATOM    972  N   ASN A  97      13.159  13.948  37.341  1.00 18.37           N
ATOM    973  H   ASN A  97      13.513  14.858  37.698  1.00  0.00           H
ATOM    974  CA  ASN A  97      14.132  12.944  36.896  1.00 17.43           C
ATOM    975  C   ASN A  97      14.008  11.663  37.708  1.00 18.34           C
ATOM    976  O   ASN A  97      14.019  10.563  37.167  1.00 20.76           O
ATOM    977  CB  ASN A  97      15.609  13.466  36.971  1.00 18.19           C
ATOM    978  CG  ASN A  97      16.557  12.454  36.330  1.00 15.67           C
ATOM    979  OD1 ASN A  97      17.468  11.909  37.019  1.00 20.25           O
ATOM    980  ND2 ASN A  97      16.411  12.153  35.088  1.00 14.90           N
ATOM    981 1HD2 ASN A  97      17.044  11.458  34.644  1.00  0.00           H
ATOM    982 2HD2 ASN A  97      15.660  12.605  34.528  1.00  0.00           H
ATOM    983  N   THR A  98      13.777  11.814  39.012  1.00 15.92           N
ATOM    984  H   THR A  98      13.686  12.769  39.413  1.00  0.00           H
ATOM    985  CA  THR A  98      13.652  10.659  39.874  1.00 18.68           C
ATOM    986  C   THR A  98      12.353   9.890  39.476  1.00 16.55           C
ATOM    987  O   THR A  98      12.496   8.695  39.350  1.00 18.85           O
ATOM    988  CB  THR A  98      13.612  11.033  41.360  1.00 20.58           C
ATOM    989  OG1 THR A  98      14.904  11.665  41.635  1.00 19.64           O
ATOM    990  HG1 THR A  98      15.632  11.023  41.441  1.00  0.00           H
ATOM    991  CG2 THR A  98      13.453   9.818  42.238  1.00 20.79           C
ATOM    992  N   MET A  99      11.284  10.623  39.325  1.00 16.84           N
ATOM    993  H   MET A  99      11.319  11.655  39.445  1.00  0.00           H
ATOM    994  CA  MET A  99      10.008   9.931  38.974  1.00 18.00           C
ATOM    995  C   MET A  99      10.120   9.312  37.581  1.00 20.78           C
ATOM    996  O   MET A  99       9.619   8.198  37.412  1.00 24.70           O
ATOM    997  CB  MET A  99       8.864  10.932  38.958  1.00 16.07           C
ATOM    998  CG  MET A  99       8.466  11.446  40.335  1.00 17.86           C
ATOM    999  SD  MET A  99       7.011  12.524  40.241  1.00 21.28           S
ATOM   1000  CE  MET A  99       7.692  13.940  39.326  1.00 20.94           C
ATOM   1001  N   VAL A 100      10.795   9.932  36.620  1.00 22.00           N
ATOM   1002  H   VAL A 100      11.217  10.867  36.791  1.00  0.00           H
ATOM   1003  CA  VAL A 100      10.938   9.270  35.297  1.00 24.72           C
ATOM   1004  C   VAL A 100      11.705   7.968  35.360  1.00 24.73           C
ATOM   1005  O   VAL A 100      11.297   6.896  34.856  1.00 22.24           O
ATOM   1006  CB  VAL A 100      11.604  10.238  34.289  1.00 25.66           C
ATOM   1007  CG1 VAL A 100      12.055   9.513  33.022  1.00 27.76           C
ATOM   1008  CG2 VAL A 100      10.616  11.367  33.998  1.00 26.48           C
ATOM   1009  N   ASN A 101      12.859   7.965  36.057  1.00 18.57           N
ATOM   1010  H   ASN A 101      13.138   8.832  36.560  1.00  0.00           H
ATOM   1011  CA  ASN A 101      13.729   6.807  36.137  1.00 20.49           C
ATOM   1012  C   ASN A 101      13.098   5.665  36.936  1.00 20.31           C
ATOM   1013  O   ASN A 101      13.473   4.519  36.743  1.00 21.35           O
ATOM   1014  CB  ASN A 101      15.091   7.213  36.803  1.00 21.71           C
ATOM   1015  CG  ASN A 101      15.910   7.900  35.695  1.00 24.45           C
ATOM   1016  OD1 ASN A 101      16.335   7.229  34.787  1.00 23.31           O
ATOM   1017  ND2 ASN A 101      16.137   9.210  35.745  1.00 24.47           N
ATOM   1018 1HD2 ASN A 101      16.689   9.671  34.994  1.00  0.00           H
ATOM   1019 2HD2 ASN A 101      15.763   9.773  36.535  1.00  0.00           H
ATOM   1020  N   LEU A 102      12.210   6.016  37.877  1.00 21.38           N
ATOM   1021  H   LEU A 102      11.967   7.015  38.032  1.00  0.00           H
ATOM   1022  CA  LEU A 102      11.590   4.959  38.682  1.00 21.42           C
ATOM   1023  C   LEU A 102      10.223   4.572  38.124  1.00 24.35           C
ATOM   1024  O   LEU A 102       9.559   3.763  38.789  1.00 24.52           O
ATOM   1025  CB  LEU A 102      11.466   5.393  40.147  1.00 21.69           C
ATOM   1026  CG  LEU A 102      12.800   5.646  40.865  1.00 21.56           C
ATOM   1027  CD1 LEU A 102      12.569   5.947  42.343  1.00 21.84           C
ATOM   1028  CD2 LEU A 102      13.799   4.499  40.692  1.00 23.17           C
ATOM   1029  N   ALA A 103       9.717   5.211  37.115  1.00 24.26           N
ATOM   1030  H   ALA A 103      10.302   5.972  36.715  1.00  0.00           H
ATOM   1031  CA  ALA A 103       8.435   4.992  36.478  1.00 25.67           C
ATOM   1032  C   ALA A 103       7.261   5.371  37.372  1.00 26.98           C
ATOM   1033  O   ALA A 103       6.202   4.722  37.391  1.00 25.35           O
ATOM   1034  CB  ALA A 103       8.392   3.528  36.007  1.00 26.30           C
ATOM   1035  N   LEU A 104       7.401   6.520  38.054  1.00 24.25           N
ATOM   1036  H   LEU A 104       8.253   7.093  37.886  1.00  0.00           H
ATOM   1037  CA  LEU A 104       6.422   7.004  39.016  1.00 25.55           C
ATOM   1038  C   LEU A 104       5.708   8.229  38.548  1.00 22.20           C
ATOM   1039  O   LEU A 104       4.810   8.769  39.222  1.00 23.44           O
ATOM   1040  CB  LEU A 104       7.185   7.331  40.351  1.00 26.10           C
ATOM   1041  CG  LEU A 104       7.695   6.078  41.070  1.00 27.83           C
ATOM   1042  CD1 LEU A 104       8.608   6.474  42.239  1.00 27.09           C
ATOM   1043  CD2 LEU A 104       6.525   5.214  41.580  1.00 27.89           C
ATOM   1044  N   GLU A 105       6.048   8.731  37.369  1.00 21.74           N
ATOM   1045  H   GLU A 105       6.699   8.216  36.743  1.00  0.00           H
ATOM   1046  CA  GLU A 105       5.488  10.030  36.962  1.00 22.95           C
ATOM   1047  C   GLU A 105       3.959  10.079  36.847  1.00 24.51           C
ATOM   1048  O   GLU A 105       3.353  10.985  37.453  1.00 23.39           O
ATOM   1049  CB  GLU A 105       6.194  10.495  35.664  1.00 23.92           C
ATOM   1050  CG  GLU A 105       6.091  11.998  35.481  1.00 26.02           C
ATOM   1051  CD  GLU A 105       6.969  12.566  34.363  1.00 27.73           C
ATOM   1052  OE1 GLU A 105       7.436  11.846  33.446  1.00 28.73           O
ATOM   1053  OE2 GLU A 105       7.234  13.791  34.371  1.00 28.37           O
ATOM   1054  N   ASN A 106       3.320   9.179  36.082  1.00 26.09           N
ATOM   1055  H   ASN A 106       3.847   8.453  35.556  1.00  0.00           H
ATOM   1056  CA  ASN A 106       1.846   9.252  36.011  1.00 25.48           C
ATOM   1057  C   ASN A 106       1.223   8.916  37.369  1.00 23.63           C
ATOM   1058  O   ASN A 106       0.234   9.598  37.664  1.00 24.22           O
ATOM   1059  CB  ASN A 106       1.182   8.429  34.904  1.00 26.40           C
ATOM   1060  CG  ASN A 106       1.267   9.088  33.535  1.00 27.22           C
ATOM   1061  OD1 ASN A 106       1.351   8.383  32.511  1.00 32.58           O
ATOM   1062  ND2 ASN A 106       1.267  10.400  33.462  1.00 27.31           N
ATOM   1063 1HD2 ASN A 106       1.338  10.869  32.537  1.00  0.00           H
ATOM   1064 2HD2 ASN A 106       1.196  10.969  34.330  1.00  0.00           H
ATOM   1065  N   ALA A 107       1.751   8.048  38.186  1.00 23.11           N
ATOM   1066  H   ALA A 107       2.634   7.578  37.902  1.00  0.00           H
ATOM   1067  CA  ALA A 107       1.165   7.698  39.486  1.00 22.24           C
ATOM   1068  C   ALA A 107       1.180   8.895  40.438  1.00 24.64           C
ATOM   1069  O   ALA A 107       0.218   9.342  41.064  1.00 21.61           O
ATOM   1070  CB  ALA A 107       1.884   6.519  40.106  1.00 23.76           C
ATOM   1071  N   CYS A 108       2.363   9.598  40.475  1.00 22.54           N
ATOM   1072  H   CYS A 108       3.194   9.269  39.943  1.00  0.00           H
ATOM   1073  CA  CYS A 108       2.423  10.814  41.277  1.00 22.87           C
ATOM   1074  C   CYS A 108       1.524  11.911  40.714  1.00 22.98           C
ATOM   1075  O   CYS A 108       0.995  12.751  41.454  1.00 21.11           O
ATOM   1076  CB  CYS A 108       3.897  11.324  41.430  1.00 20.72           C
ATOM   1077  SG  CYS A 108       4.999  10.224  42.319  1.00 23.42           S
ATOM   1078  N   ASP A 109       1.344  11.986  39.387  1.00 22.75           N
ATOM   1079  H   ASP A 109       1.815  11.290  38.775  1.00  0.00           H
ATOM   1080  CA  ASP A 109       0.510  13.011  38.777  1.00 25.69           C
ATOM   1081  C   ASP A 109      -0.953  12.802  39.193  1.00 24.90           C
ATOM   1082  O   ASP A 109      -1.662  13.659  39.602  1.00 23.41           O
ATOM   1083  CB  ASP A 109       0.637  12.951  37.244  1.00 26.14           C
ATOM   1084  CG  ASP A 109       0.143  14.245  36.639  1.00 31.71           C
ATOM   1085  OD1 ASP A 109      -0.254  15.198  37.335  1.00 33.42           O
ATOM   1086  OD2 ASP A 109       0.113  14.358  35.399  1.00 33.61           O
ATOM   1087  N   GLU A 110      -1.330  11.528  39.216  1.00 26.24           N
ATOM   1088  H   GLU A 110      -0.651  10.790  38.941  1.00  0.00           H
ATOM   1089  CA  GLU A 110      -2.687  11.144  39.623  1.00 27.71           C
ATOM   1090  C   GLU A 110      -2.892  11.349  41.119  1.00 24.90           C
ATOM   1091  O   GLU A 110      -3.946  11.877  41.506  1.00 25.66           O
ATOM   1092  CB  GLU A 110      -2.912   9.678  39.233  1.00 27.96           C
ATOM   1093  CG  GLU A 110      -4.336   9.212  39.544  1.00 30.68           C
ATOM   1094  CD  GLU A 110      -5.443   9.965  38.859  1.00 31.97           C
ATOM   1095  OE1 GLU A 110      -5.250  10.576  37.776  1.00 32.89           O
ATOM   1096  OE2 GLU A 110      -6.578  10.032  39.386  1.00 31.46           O
ATOM   1097  N   ALA A 111      -1.940  10.881  41.925  1.00 24.62           N
ATOM   1098  H   ALA A 111      -1.128  10.385  41.506  1.00  0.00           H
ATOM   1099  CA  ALA A 111      -1.996  11.039  43.374  1.00 24.28           C
ATOM   1100  C   ALA A 111      -2.143  12.506  43.748  1.00 24.90           C
ATOM   1101  O   ALA A 111      -3.040  12.954  44.475  1.00 26.56           O
ATOM   1102  CB  ALA A 111      -0.842  10.350  44.054  1.00 21.96           C
ATOM   1103  N   THR A 112      -1.277  13.369  43.160  1.00 24.94           N
ATOM   1104  H   THR A 112      -0.552  13.026  42.499  1.00  0.00           H
ATOM   1105  CA  THR A 112      -1.386  14.788  43.476  1.00 26.05           C
ATOM   1106  C   THR A 112      -2.674  15.389  42.939  1.00 27.20           C
ATOM   1107  O   THR A 112      -3.249  16.277  43.585  1.00 25.55           O
ATOM   1108  CB  THR A 112      -0.144  15.578  42.971  1.00 25.74           C
ATOM   1109  OG1 THR A 112       0.239  15.132  41.665  1.00 29.31           O
ATOM   1110  HG1 THR A 112       0.463  14.168  41.699  1.00  0.00           H
ATOM   1111  CG2 THR A 112       1.046  15.218  43.868  1.00 23.59           C
ATOM   1112  N   TYR A 113      -3.129  14.879  41.789  1.00 28.47           N
ATOM   1113  H   TYR A 113      -2.614  14.113  41.309  1.00  0.00           H
ATOM   1114  CA  TYR A 113      -4.375  15.423  41.213  1.00 31.68           C
ATOM   1115  C   TYR A 113      -5.547  15.102  42.136  1.00 29.65           C
ATOM   1116  O   TYR A 113      -6.375  15.959  42.423  1.00 26.58           O
ATOM   1117  CB  TYR A 113      -4.574  14.879  39.795  1.00 35.33           C
ATOM   1118  CG  TYR A 113      -5.974  15.164  39.271  1.00 41.03           C
ATOM   1119  CD1 TYR A 113      -6.320  16.442  38.881  1.00 42.14           C
ATOM   1120  CD2 TYR A 113      -6.937  14.158  39.229  1.00 42.01           C
ATOM   1121  CE1 TYR A 113      -7.610  16.697  38.437  1.00 44.31           C
ATOM   1122  CE2 TYR A 113      -8.221  14.407  38.773  1.00 43.98           C
ATOM   1123  CZ  TYR A 113      -8.545  15.683  38.370  1.00 45.36           C
ATOM   1124  OH  TYR A 113      -9.815  15.987  37.910  1.00 47.47           O
ATOM   1125  HH  TYR A 113      -9.856  16.946  37.669  1.00  0.00           H
ATOM   1126  N   GLN A 114      -5.598  13.893  42.677  1.00 30.75           N
ATOM   1127  H   GLN A 114      -4.874  13.192  42.420  1.00  0.00           H
ATOM   1128  CA  GLN A 114      -6.651  13.518  43.630  1.00 30.31           C
ATOM   1129  C   GLN A 114      -6.626  14.325  44.914  1.00 32.50           C
ATOM   1130  O   GLN A 114      -7.661  14.456  45.608  1.00 29.40           O
ATOM   1131  CB  GLN A 114      -6.594  12.015  43.946  1.00 31.87           C
ATOM   1132  CG  GLN A 114      -6.898  11.153  42.712  1.00 29.76           C
ATOM   1133  CD  GLN A 114      -6.939   9.674  42.998  1.00 29.34           C
ATOM   1134  OE1 GLN A 114      -6.879   9.237  44.150  1.00 30.87           O
ATOM   1135  NE2 GLN A 114      -7.002   8.830  41.968  1.00 26.43           N
ATOM   1136 1HE2 GLN A 114      -7.001   7.804  42.136  1.00  0.00           H
ATOM   1137 2HE2 GLN A 114      -7.053   9.198  40.997  1.00  0.00           H
ATOM   1138  N   LEU A 115      -5.459  14.877  45.290  1.00 30.72           N
ATOM   1139  H   LEU A 115      -4.624  14.658  44.710  1.00  0.00           H
ATOM   1140  CA  LEU A 115      -5.260  15.741  46.420  1.00 30.06           C
ATOM   1141  C   LEU A 115      -5.577  17.180  46.067  1.00 29.88           C
ATOM   1142  O   LEU A 115      -5.468  18.026  46.953  1.00 29.00           O
ATOM   1143  CB  LEU A 115      -3.815  15.700  46.965  1.00 32.44           C
ATOM   1144  CG  LEU A 115      -3.383  14.351  47.547  1.00 32.38           C
ATOM   1145  CD1 LEU A 115      -1.964  14.340  48.087  1.00 32.89           C
ATOM   1146  CD2 LEU A 115      -4.356  13.922  48.650  1.00 35.46           C
ATOM   1147  N   GLY A 116      -5.988  17.489  44.824  1.00 27.99           N
ATOM   1148  H   GLY A 116      -6.055  16.757  44.089  1.00  0.00           H
ATOM   1149  CA  GLY A 116      -6.337  18.874  44.531  1.00 27.73           C
ATOM   1150  C   GLY A 116      -5.116  19.697  44.129  1.00 29.02           C
ATOM   1151  O   GLY A 116      -5.181  20.938  44.084  1.00 29.24           O
ATOM   1152  N   LEU A 117      -4.019  19.022  43.797  1.00 26.21           N
ATOM   1153  H   LEU A 117      -4.022  17.982  43.780  1.00  0.00           H
ATOM   1154  CA  LEU A 117      -2.797  19.777  43.453  1.00 28.11           C
ATOM   1155  C   LEU A 117      -2.323  19.553  42.013  1.00 29.41           C
ATOM   1156  O   LEU A 117      -2.506  18.434  41.553  1.00 28.36           O
ATOM   1157  CB  LEU A 117      -1.688  19.287  44.400  1.00 27.87           C
ATOM   1158  CG  LEU A 117      -2.037  19.607  45.883  1.00 28.34           C
ATOM   1159  CD1 LEU A 117      -1.079  18.944  46.832  1.00 27.84           C
ATOM   1160  CD2 LEU A 117      -2.048  21.132  46.075  1.00 30.25           C
ATOM   1161  N   ASP A 118      -1.579  20.491  41.472  1.00 26.45           N
ATOM   1162  H   ASP A 118      -1.401  21.352  42.028  1.00  0.00           H
ATOM   1163  CA  ASP A 118      -0.988  20.403  40.144  1.00 26.85           C
ATOM   1164  C   ASP A 118       0.510  20.100  40.268  1.00 27.36           C
ATOM   1165  O   ASP A 118       1.356  20.961  40.588  1.00 23.63           O
ATOM   1166  CB  ASP A 118      -1.233  21.743  39.451  1.00 27.87           C
ATOM   1167  CG  ASP A 118      -0.659  21.854  38.054  1.00 31.56           C
ATOM   1168  OD1 ASP A 118       0.086  20.966  37.588  1.00 29.59           O
ATOM   1169  OD2 ASP A 118      -0.926  22.868  37.364  1.00 33.64           O
ATOM   1170  N   MET A 119       0.882  18.871  39.956  1.00 25.53           N
ATOM   1171  H   MET A 119       0.168  18.191  39.625  1.00  0.00           H
ATOM   1172  CA  MET A 119       2.269  18.452  40.066  1.00 25.67           C
ATOM   1173  C   MET A 119       3.311  19.309  39.351  1.00 27.08           C
ATOM   1174  O   MET A 119       4.449  19.463  39.824  1.00 21.88           O
ATOM   1175  CB  MET A 119       2.354  16.978  39.599  1.00 25.83           C
ATOM   1176  CG  MET A 119       3.696  16.421  40.032  1.00 25.79           C
ATOM   1177  SD  MET A 119       3.935  14.656  39.911  1.00 25.54           S
ATOM   1178  CE  MET A 119       3.974  14.398  38.138  1.00 23.37           C
ATOM   1179  N   GLU A 120       2.983  19.841  38.186  1.00 27.86           N
ATOM   1180  H   GLU A 120       2.036  19.646  37.802  1.00  0.00           H
ATOM   1181  CA  GLU A 120       3.885  20.688  37.412  1.00 29.59           C
ATOM   1182  C   GLU A 120       4.131  21.994  38.121  1.00 29.30           C
ATOM   1183  O   GLU A 120       5.260  22.474  38.139  1.00 29.01           O
ATOM   1184  CB  GLU A 120       3.247  20.908  36.022  1.00 34.23           C
ATOM   1185  CG  GLU A 120       3.445  19.633  35.202  1.00 37.29           C
ATOM   1186  CD  GLU A 120       3.100  19.816  33.740  1.00 41.57           C
ATOM   1187  OE1 GLU A 120       2.060  20.406  33.389  1.00 45.63           O
ATOM   1188  OE2 GLU A 120       3.894  19.362  32.904  1.00 43.12           O
ATOM   1189  N   GLU A 121       3.121  22.562  38.800  1.00 27.71           N
ATOM   1190  H   GLU A 121       2.170  22.143  38.760  1.00  0.00           H
ATOM   1191  CA  GLU A 121       3.352  23.764  39.594  1.00 30.27           C
ATOM   1192  C   GLU A 121       4.280  23.428  40.758  1.00 28.14           C
ATOM   1193  O   GLU A 121       5.167  24.235  41.114  1.00 26.11           O
ATOM   1194  CB  GLU A 121       2.023  24.390  40.048  1.00 33.04           C
ATOM   1195  CG  GLU A 121       2.054  25.112  41.369  1.00 37.38           C
ATOM   1196  CD  GLU A 121       0.722  25.511  41.980  1.00 39.00           C
ATOM   1197  OE1 GLU A 121      -0.339  25.119  41.390  1.00 40.08           O
ATOM   1198  OE2 GLU A 121       0.778  26.196  43.048  1.00 36.55           O
ATOM   1199  N   LEU A 122       4.097  22.249  41.355  1.00 23.69           N
ATOM   1200  H   LEU A 122       3.350  21.601  41.032  1.00  0.00           H
ATOM   1201  CA  LEU A 122       4.972  21.884  42.479  1.00 23.46           C
ATOM   1202  C   LEU A 122       6.407  21.692  41.997  1.00 23.97           C
ATOM   1203  O   LEU A 122       7.361  22.055  42.704  1.00 23.33           O
ATOM   1204  CB  LEU A 122       4.476  20.585  43.137  1.00 24.31           C
ATOM   1205  CG  LEU A 122       3.046  20.635  43.728  1.00 23.04           C
ATOM   1206  CD1 LEU A 122       2.790  19.325  44.479  1.00 23.07           C
ATOM   1207  CD2 LEU A 122       2.802  21.844  44.620  1.00 22.33           C
ATOM   1208  N   GLU A 123       6.605  21.127  40.796  1.00 23.57           N
ATOM   1209  H   GLU A 123       5.793  20.825  40.220  1.00  0.00           H
ATOM   1210  CA  GLU A 123       7.988  20.935  40.295  1.00 23.89           C
ATOM   1211  C   GLU A 123       8.721  22.254  40.117  1.00 23.70           C
ATOM   1212  O   GLU A 123       9.956  22.347  40.278  1.00 22.46           O
ATOM   1213  CB  GLU A 123       8.015  20.196  38.949  1.00 24.51           C
ATOM   1214  CG  GLU A 123       7.524  18.767  39.058  1.00 26.52           C
ATOM   1215  CD  GLU A 123       7.167  18.084  37.753  1.00 26.02           C
ATOM   1216  OE1 GLU A 123       7.043  18.776  36.732  1.00 28.76           O
ATOM   1217  OE2 GLU A 123       6.999  16.851  37.674  1.00 23.83           O
ATOM   1218  N   GLU A 124       7.999  23.325  39.797  1.00 24.37           N
ATOM   1219  H   GLU A 124       6.972  23.227  39.664  1.00  0.00           H
ATOM   1220  CA  GLU A 124       8.617  24.629  39.630  1.00 23.95           C
ATOM   1221  C   GLU A 124       9.157  25.211  40.921  1.00 25.68           C
ATOM   1222  O   GLU A 124       9.993  26.161  40.857  1.00 21.87           O
ATOM   1223  CB  GLU A 124       7.616  25.632  39.030  1.00 25.90           C
ATOM   1224  CG  GLU A 124       7.289  25.375  37.567  1.00 29.85           C
ATOM   1225  CD  GLU A 124       8.555  25.301  36.696  1.00 31.55           C
ATOM   1226  OE1 GLU A 124       9.393  26.219  36.697  1.00 34.80           O
ATOM   1227  OE2 GLU A 124       8.725  24.274  36.055  1.00 34.06           O
ATOM   1228  N   ILE A 125       8.791  24.709  42.108  1.00 21.77           N
ATOM   1229  H   ILE A 125       8.103  23.931  42.153  1.00  0.00           H
ATOM   1230  CA  ILE A 125       9.356  25.252  43.335  1.00 23.24           C
ATOM   1231  C   ILE A 125      10.831  24.843  43.496  1.00 22.19           C
ATOM   1232  O   ILE A 125      11.569  25.539  44.191  1.00 24.02           O
ATOM   1233  CB  ILE A 125       8.619  24.639  44.559  1.00 24.86           C
ATOM   1234  CG1 ILE A 125       7.107  24.848  44.470  1.00 27.17           C
ATOM   1235  CG2 ILE A 125       9.198  25.119  45.881  1.00 24.38           C
ATOM   1236  CD1 ILE A 125       6.643  26.270  44.739  1.00 30.01           C
ATOM   1237  N   GLU A 126      11.227  23.708  42.987  1.00 20.75           N
ATOM   1238  H   GLU A 126      10.570  23.157  42.399  1.00  0.00           H
ATOM   1239  CA  GLU A 126      12.569  23.198  43.225  1.00 23.12           C
ATOM   1240  C   GLU A 126      13.673  24.139  42.661  1.00 23.89           C
ATOM   1241  O   GLU A 126      13.573  24.458  41.492  1.00 26.86           O
ATOM   1242  CB  GLU A 126      12.741  21.822  42.594  1.00 21.33           C
ATOM   1243  CG  GLU A 126      14.044  21.132  43.024  1.00 18.83           C
ATOM   1244  CD  GLU A 126      14.173  19.691  42.610  1.00 20.86           C
ATOM   1245  OE1 GLU A 126      13.226  19.053  42.075  1.00 21.03           O
ATOM   1246  OE2 GLU A 126      15.269  19.092  42.848  1.00 19.97           O
ATOM   1247  N   GLU A 127      14.767  24.271  43.399  1.00 28.17           N
ATOM   1248  H   GLU A 127      14.837  23.797  44.322  1.00  0.00           H
ATOM   1249  CA  GLU A 127      15.889  25.099  42.899  1.00 31.93           C
ATOM   1250  C   GLU A 127      16.814  24.250  42.023  1.00 28.88           C
ATOM   1251  O   GLU A 127      16.984  23.106  42.445  1.00 25.28           O
ATOM   1252  CB  GLU A 127      16.787  25.543  44.069  1.00 34.93           C
ATOM   1253  CG  GLU A 127      16.192  26.531  45.062  1.00 41.06           C
ATOM   1254  CD  GLU A 127      16.023  27.934  44.539  1.00 44.68           C
ATOM   1255  OE1 GLU A 127      17.010  28.554  44.106  1.00 47.05           O
ATOM   1256  OE2 GLU A 127      14.911  28.498  44.498  1.00 47.74           O
ATOM   1257  N   ASP A 128      17.342  24.706  40.905  1.00 28.80           N
ATOM   1258  H   ASP A 128      17.096  25.639  40.516  1.00  0.00           H
ATOM   1259  CA  ASP A 128      18.310  23.801  40.237  1.00 31.28           C
ATOM   1260  C   ASP A 128      19.454  23.550  41.225  1.00 32.71           C
ATOM   1261  O   ASP A 128      19.790  24.511  41.950  1.00 32.21           O
ATOM   1262  CB  ASP A 128      18.958  24.540  39.070  1.00 33.18           C
ATOM   1263  CG  ASP A 128      18.514  24.212  37.664  1.00 31.02           C
ATOM   1264  OD1 ASP A 128      17.836  23.183  37.376  1.00 32.52           O
ATOM   1265  OD2 ASP A 128      18.873  24.983  36.752  1.00 24.41           O
ATOM   1266  N   ALA A 129      20.081  22.386  41.257  1.00 28.84           N
ATOM   1267  H   ALA A 129      19.669  21.563  40.774  1.00  0.00           H
ATOM   1268  CA  ALA A 129      21.352  22.251  41.969  1.00 27.42           C
ATOM   1269  C   ALA A 129      22.408  22.718  40.940  1.00 27.05           C
ATOM   1270  O   ALA A 129      22.706  21.969  40.035  1.00 25.38           O
ATOM   1271  CB  ALA A 129      21.680  20.829  42.377  1.00 27.75           C
ATOM   1272  N   GLY A 130      22.882  23.953  40.969  1.00 25.31           N
ATOM   1273  H   GLY A 130      22.651  24.547  41.791  1.00  0.00           H
ATOM   1274  CA  GLY A 130      23.703  24.524  39.923  1.00 24.12           C
ATOM   1275  C   GLY A 130      25.173  24.641  40.260  1.00 23.03           C
ATOM   1276  O   GLY A 130      25.854  25.684  40.241  1.00 27.28           O
ATOM   1277  N   LEU A 131      25.664  23.455  40.593  1.00 23.75           N
ATOM   1278  H   LEU A 131      25.023  22.636  40.601  1.00  0.00           H
ATOM   1279  CA  LEU A 131      27.057  23.251  40.947  1.00 25.28           C
ATOM   1280  C   LEU A 131      27.950  23.153  39.731  1.00 21.19           C
ATOM   1281  O   LEU A 131      28.940  22.405  39.791  1.00 24.25           O
ATOM   1282  CB  LEU A 131      27.098  22.012  41.877  1.00 27.72           C
ATOM   1283  CG  LEU A 131      26.169  22.213  43.099  1.00 31.84           C
ATOM   1284  CD1 LEU A 131      26.477  21.120  44.116  1.00 31.93           C
ATOM   1285  CD2 LEU A 131      26.293  23.613  43.711  1.00 29.41           C
ATOM   1286  N   GLY A 132      27.687  23.894  38.694  1.00 20.90           N
ATOM   1287  H   GLY A 132      26.833  24.487  38.693  1.00  0.00           H
ATOM   1288  CA  GLY A 132      28.591  23.907  37.505  1.00 20.73           C
ATOM   1289  C   GLY A 132      28.369  25.193  36.714  1.00 22.11           C
ATOM   1290  O   GLY A 132      27.423  25.950  36.919  1.00 22.99           O
ATOM   1291  N   ASN A 133      29.313  25.496  35.817  1.00 19.47           N
ATOM   1292  H   ASN A 133      30.104  24.836  35.678  1.00  0.00           H
ATOM   1293  CA  ASN A 133      29.271  26.712  35.033  1.00 17.74           C
ATOM   1294  C   ASN A 133      28.506  26.594  33.709  1.00 18.84           C
ATOM   1295  O   ASN A 133      28.093  27.612  33.159  1.00 20.17           O
ATOM   1296  CB  ASN A 133      30.747  27.034  34.705  1.00 18.03           C
ATOM   1297  CG  ASN A 133      31.411  27.866  35.801  1.00 19.76           C
ATOM   1298  OD1 ASN A 133      31.165  29.077  35.871  1.00 19.16           O
ATOM   1299  ND2 ASN A 133      32.213  27.240  36.668  1.00 17.98           N
ATOM   1300 1HD2 ASN A 133      32.660  27.773  37.441  1.00  0.00           H
ATOM   1301 2HD2 ASN A 133      32.390  26.220  36.569  1.00  0.00           H
ATOM   1302  N   GLY A 134      28.454  25.388  33.127  1.00 17.02           N
ATOM   1303  H   GLY A 134      28.770  24.535  33.630  1.00  0.00           H
ATOM   1304  CA  GLY A 134      27.933  25.311  31.748  1.00 17.40           C
ATOM   1305  C   GLY A 134      28.161  23.877  31.280  1.00 17.90           C
ATOM   1306  O   GLY A 134      27.757  22.985  32.016  1.00 17.76           O
ATOM   1307  N   GLY A 135      28.703  23.708  30.101  1.00 17.20           N
ATOM   1308  H   GLY A 135      29.078  24.556  29.630  1.00  0.00           H
ATOM   1309  CA  GLY A 135      28.831  22.455  29.389  1.00 16.23           C
ATOM   1310  C   GLY A 135      29.565  21.363  30.143  1.00 18.23           C
ATOM   1311  O   GLY A 135      29.221  20.177  30.121  1.00 17.66           O
ATOM   1312  N   LEU A 136      30.756  21.708  30.708  1.00 16.32           N
ATOM   1313  H   LEU A 136      31.094  22.691  30.660  1.00  0.00           H
ATOM   1314  CA  LEU A 136      31.556  20.686  31.382  1.00 15.26           C
ATOM   1315  C   LEU A 136      30.868  20.160  32.634  1.00 15.26           C
ATOM   1316  O   LEU A 136      30.918  18.940  32.891  1.00 17.53           O
ATOM   1317  CB  LEU A 136      32.889  21.383  31.767  1.00 17.51           C
ATOM   1318  CG  LEU A 136      33.904  20.484  32.524  1.00 19.83           C
ATOM   1319  CD1 LEU A 136      35.306  21.055  32.262  1.00 24.02           C
ATOM   1320  CD2 LEU A 136      33.630  20.642  34.006  1.00 23.29           C
ATOM   1321  N   GLY A 137      30.270  21.003  33.461  1.00 15.50           N
ATOM   1322  H   GLY A 137      30.317  22.022  33.257  1.00  0.00           H
ATOM   1323  CA  GLY A 137      29.541  20.553  34.658  1.00 16.73           C
ATOM   1324  C   GLY A 137      28.304  19.755  34.219  1.00 17.17           C
ATOM   1325  O   GLY A 137      27.927  18.822  34.936  1.00 14.14           O
ATOM   1326  N   ARG A 138      27.656  20.207  33.164  1.00 18.28           N
ATOM   1327  H   ARG A 138      28.000  21.050  32.662  1.00  0.00           H
ATOM   1328  CA  ARG A 138      26.431  19.506  32.694  1.00 17.74           C
ATOM   1329  C   ARG A 138      26.861  18.185  32.066  1.00 16.39           C
ATOM   1330  O   ARG A 138      26.098  17.204  32.265  1.00 17.12           O
ATOM   1331  CB  ARG A 138      25.553  20.304  31.736  1.00 17.07           C
ATOM   1332  CG  ARG A 138      24.277  19.597  31.271  1.00 15.96           C
ATOM   1333  CD  ARG A 138      23.361  19.228  32.473  1.00 16.56           C
ATOM   1334  NE  ARG A 138      22.968  17.771  32.300  1.00 17.75           N
ATOM   1335  HE  ARG A 138      23.311  17.238  31.475  1.00  0.00           H
ATOM   1336  CZ  ARG A 138      22.188  17.172  33.196  1.00 18.20           C
ATOM   1337  NH1 ARG A 138      21.770  17.830  34.285  1.00 16.34           N
ATOM   1338 1HH1 ARG A 138      22.055  18.819  34.436  1.00  0.00           H
ATOM   1339 2HH1 ARG A 138      21.160  17.352  34.979  1.00  0.00           H
ATOM   1340  NH2 ARG A 138      21.809  15.876  32.946  1.00 15.39           N
ATOM   1341 1HH2 ARG A 138      22.131  15.398  32.081  1.00  0.00           H
ATOM   1342 2HH2 ARG A 138      21.200  15.373  33.622  1.00  0.00           H
ATOM   1343  N   LEU A 139      28.034  18.071  31.443  1.00 15.14           N
ATOM   1344  H   LEU A 139      28.642  18.905  31.313  1.00  0.00           H
ATOM   1345  CA  LEU A 139      28.462  16.757  30.941  1.00 18.14           C
ATOM   1346  C   LEU A 139      28.634  15.729  32.064  1.00 19.90           C
ATOM   1347  O   LEU A 139      28.206  14.557  32.053  1.00 17.90           O
ATOM   1348  CB  LEU A 139      29.796  16.872  30.196  1.00 17.29           C
ATOM   1349  CG  LEU A 139      30.226  15.624  29.388  1.00 18.06           C
ATOM   1350  CD1 LEU A 139      29.491  15.608  28.056  1.00 17.10           C
ATOM   1351  CD2 LEU A 139      31.737  15.727  29.148  1.00 19.36           C
ATOM   1352  N   ALA A 140      29.243  16.206  33.180  1.00 17.35           N
ATOM   1353  H   ALA A 140      29.575  17.191  33.213  1.00  0.00           H
ATOM   1354  CA  ALA A 140      29.430  15.334  34.331  1.00 17.71           C
ATOM   1355  C   ALA A 140      28.068  14.851  34.847  1.00 16.09           C
ATOM   1356  O   ALA A 140      27.987  13.663  35.209  1.00 17.80           O
ATOM   1357  CB  ALA A 140      30.209  16.080  35.432  1.00 17.25           C
ATOM   1358  N   ALA A 141      27.044  15.686  34.851  1.00 14.73           N
ATOM   1359  H   ALA A 141      27.168  16.664  34.520  1.00  0.00           H
ATOM   1360  CA  ALA A 141      25.732  15.231  35.323  1.00 14.69           C
ATOM   1361  C   ALA A 141      25.083  14.234  34.337  1.00 15.94           C
ATOM   1362  O   ALA A 141      24.545  13.212  34.836  1.00 16.49           O
ATOM   1363  CB  ALA A 141      24.836  16.448  35.481  1.00 13.63           C
ATOM   1364  N   CYS A 142      25.177  14.412  33.046  1.00 15.58           N
ATOM   1365  H   CYS A 142      25.645  15.270  32.691  1.00  0.00           H
ATOM   1366  CA  CYS A 142      24.639  13.433  32.068  1.00 16.59           C
ATOM   1367  C   CYS A 142      25.447  12.144  32.201  1.00 18.63           C
ATOM   1368  O   CYS A 142      24.848  11.076  32.063  1.00 16.73           O
ATOM   1369  CB  CYS A 142      24.736  13.906  30.589  1.00 14.82           C
ATOM   1370  SG  CYS A 142      23.652  15.295  30.142  1.00 16.39           S
ATOM   1371  N   PHE A 143      26.745  12.216  32.431  1.00 15.57           N
ATOM   1372  H   PHE A 143      27.197  13.152  32.468  1.00  0.00           H
ATOM   1373  CA  PHE A 143      27.572  11.019  32.636  1.00 16.86           C
ATOM   1374  C   PHE A 143      27.159  10.254  33.886  1.00 18.20           C
ATOM   1375  O   PHE A 143      27.091   9.009  33.842  1.00 17.28           O
ATOM   1376  CB  PHE A 143      29.090  11.298  32.696  1.00 16.17           C
ATOM   1377  CG  PHE A 143      29.710  11.610  31.347  1.00 19.21           C
ATOM   1378  CD1 PHE A 143      29.008  11.673  30.160  1.00 16.94           C
ATOM   1379  CD2 PHE A 143      31.098  11.842  31.302  1.00 18.90           C
ATOM   1380  CE1 PHE A 143      29.575  11.972  28.932  1.00 17.52           C
ATOM   1381  CE2 PHE A 143      31.688  12.074  30.046  1.00 20.41           C
ATOM   1382  CZ  PHE A 143      30.961  12.166  28.873  1.00 18.17           C
ATOM   1383  N   LEU A 144      26.867  10.956  35.025  1.00 13.84           N
ATOM   1384  H   LEU A 144      26.950  11.991  35.090  1.00  0.00           H
ATOM   1385  CA  LEU A 144      26.423  10.109  36.155  1.00 15.58           C
ATOM   1386  C   LEU A 144      25.111   9.418  35.771  1.00 17.53           C
ATOM   1387  O   LEU A 144      24.961   8.260  36.183  1.00 16.17           O
ATOM   1388  CB  LEU A 144      26.143  11.026  37.335  1.00 17.14           C
ATOM   1389  CG  LEU A 144      27.165  11.238  38.465  1.00 22.62           C
ATOM   1390  CD1 LEU A 144      28.567  10.851  38.133  1.00 22.23           C
ATOM   1391  CD2 LEU A 144      26.874  12.539  39.227  1.00 20.03           C
ATOM   1392  N   ASP A 145      24.202  10.075  35.109  1.00 15.22           N
ATOM   1393  H   ASP A 145      24.352  11.071  34.849  1.00  0.00           H
ATOM   1394  CA  ASP A 145      22.928   9.365  34.727  1.00 16.55           C
ATOM   1395  C   ASP A 145      23.218   8.186  33.829  1.00 19.68           C
ATOM   1396  O   ASP A 145      22.722   7.038  34.050  1.00 17.95           O
ATOM   1397  CB  ASP A 145      22.004  10.408  34.113  1.00 15.74           C
ATOM   1398  CG  ASP A 145      20.767   9.861  33.420  1.00 18.33           C
ATOM   1399  OD1 ASP A 145      20.821   9.452  32.236  1.00 20.60           O
ATOM   1400  OD2 ASP A 145      19.704   9.931  34.100  1.00 19.61           O
ATOM   1401  N   SER A 146      24.060   8.351  32.794  1.00 17.05           N
ATOM   1402  H   SER A 146      24.528   9.269  32.654  1.00  0.00           H
ATOM   1403  CA  SER A 146      24.325   7.258  31.865  1.00 17.14           C
ATOM   1404  C   SER A 146      25.038   6.114  32.550  1.00 19.24           C
ATOM   1405  O   SER A 146      24.782   4.921  32.274  1.00 16.97           O
ATOM   1406  CB  SER A 146      25.077   7.759  30.572  1.00 15.04           C
ATOM   1407  OG  SER A 146      24.125   8.442  29.732  1.00 15.03           O
ATOM   1408  HG  SER A 146      23.399   7.817  29.483  1.00  0.00           H
ATOM   1409  N   MET A 147      26.007   6.434  33.456  1.00 17.55           N
ATOM   1410  H   MET A 147      26.255   7.428  33.635  1.00  0.00           H
ATOM   1411  CA  MET A 147      26.691   5.359  34.170  1.00 16.79           C
ATOM   1412  C   MET A 147      25.661   4.535  34.989  1.00 17.13           C
ATOM   1413  O   MET A 147      25.858   3.343  35.136  1.00 18.39           O
ATOM   1414  CB  MET A 147      27.837   5.885  35.089  1.00 18.49           C
ATOM   1415  CG  MET A 147      28.981   6.351  34.145  1.00 18.23           C
ATOM   1416  SD  MET A 147      30.457   6.861  35.113  1.00 21.47           S
ATOM   1417  CE  MET A 147      29.662   8.136  36.061  1.00 17.63           C
ATOM   1418  N   ALA A 148      24.685   5.159  35.582  1.00 16.61           N
ATOM   1419  H   ALA A 148      24.576   6.190  35.504  1.00  0.00           H
ATOM   1420  CA  ALA A 148      23.722   4.331  36.383  1.00 18.66           C
ATOM   1421  C   ALA A 148      22.850   3.524  35.423  1.00 20.08           C
ATOM   1422  O   ALA A 148      22.588   2.347  35.735  1.00 20.96           O
ATOM   1423  CB  ALA A 148      22.883   5.202  37.317  1.00 15.41           C
ATOM   1424  N   THR A 149      22.420   4.142  34.332  1.00 19.30           N
ATOM   1425  H   THR A 149      22.684   5.132  34.151  1.00  0.00           H
ATOM   1426  CA  THR A 149      21.552   3.405  33.363  1.00 17.92           C
ATOM   1427  C   THR A 149      22.292   2.240  32.727  1.00 20.28           C
ATOM   1428  O   THR A 149      21.643   1.267  32.309  1.00 19.10           O
ATOM   1429  CB  THR A 149      21.075   4.385  32.293  1.00 19.46           C
ATOM   1430  OG1 THR A 149      20.099   5.248  32.932  1.00 18.48           O
ATOM   1431  HG1 THR A 149      19.759   5.904  32.273  1.00  0.00           H
ATOM   1432  CG2 THR A 149      20.462   3.817  31.018  1.00 17.99           C
ATOM   1433  N   LEU A 150      23.629   2.302  32.614  1.00 17.93           N
ATOM   1434  H   LEU A 150      24.114   3.163  32.940  1.00  0.00           H
ATOM   1435  CA  LEU A 150      24.429   1.227  32.060  1.00 19.34           C
ATOM   1436  C   LEU A 150      24.966   0.309  33.121  1.00 16.39           C
ATOM   1437  O   LEU A 150      25.807  -0.570  32.867  1.00 19.44           O
ATOM   1438  CB  LEU A 150      25.614   1.760  31.229  1.00 20.42           C
ATOM   1439  CG  LEU A 150      25.212   2.375  29.899  1.00 23.71           C
ATOM   1440  CD1 LEU A 150      26.483   2.784  29.083  1.00 24.10           C
ATOM   1441  CD2 LEU A 150      24.387   1.452  29.045  1.00 26.33           C
ATOM   1442  N   GLY A 151      24.466   0.467  34.329  1.00 16.88           N
ATOM   1443  H   GLY A 151      23.845   1.272  34.550  1.00  0.00           H
ATOM   1444  CA  GLY A 151      24.811  -0.529  35.360  1.00 18.80           C
ATOM   1445  C   GLY A 151      26.250  -0.566  35.784  1.00 19.45           C
ATOM   1446  O   GLY A 151      26.775  -1.621  36.199  1.00 20.88           O
ATOM   1447  N   LEU A 152      26.964   0.592  35.717  1.00 15.08           N
ATOM   1448  H   LEU A 152      26.537   1.486  35.399  1.00  0.00           H
ATOM   1449  CA  LEU A 152      28.377   0.502  36.122  1.00 16.89           C
ATOM   1450  C   LEU A 152      28.490   0.777  37.607  1.00 18.00           C
ATOM   1451  O   LEU A 152      27.746   1.592  38.172  1.00 16.05           O
ATOM   1452  CB  LEU A 152      29.191   1.571  35.334  1.00 17.31           C
ATOM   1453  CG  LEU A 152      28.976   1.560  33.839  1.00 18.63           C
ATOM   1454  CD1 LEU A 152      29.699   2.724  33.111  1.00 20.07           C
ATOM   1455  CD2 LEU A 152      29.461   0.230  33.294  1.00 19.36           C
ATOM   1456  N   ALA A 153      29.513   0.212  38.267  1.00 17.39           N
ATOM   1457  H   ALA A 153      30.174  -0.430  37.784  1.00  0.00           H
ATOM   1458  CA  ALA A 153      29.672   0.532  39.710  1.00 19.95           C
ATOM   1459  C   ALA A 153      30.448   1.856  39.794  1.00 18.94           C
ATOM   1460  O   ALA A 153      31.650   1.833  40.011  1.00 17.33           O
ATOM   1461  CB  ALA A 153      30.386  -0.624  40.362  1.00 19.97           C
ATOM   1462  N   ALA A 154      29.769   2.961  39.533  1.00 18.24           N
ATOM   1463  H   ALA A 154      28.735   2.905  39.434  1.00  0.00           H
ATOM   1464  CA  ALA A 154      30.429   4.264  39.378  1.00 17.56           C
ATOM   1465  C   ALA A 154      30.086   5.221  40.503  1.00 19.23           C
ATOM   1466  O   ALA A 154      28.954   5.251  40.971  1.00 16.09           O
ATOM   1467  CB  ALA A 154      29.965   4.930  38.058  1.00 15.85           C
ATOM   1468  N   TYR A 155      31.096   6.052  40.860  1.00 16.70           N
ATOM   1469  H   TYR A 155      31.987   6.050  40.324  1.00  0.00           H
ATOM   1470  CA  TYR A 155      30.928   6.956  42.006  1.00 19.67           C
ATOM   1471  C   TYR A 155      31.282   8.395  41.591  1.00 19.52           C
ATOM   1472  O   TYR A 155      32.431   8.438  41.179  1.00 21.39           O
ATOM   1473  CB  TYR A 155      31.919   6.491  43.087  1.00 21.46           C
ATOM   1474  CG  TYR A 155      31.556   5.157  43.689  1.00 23.24           C
ATOM   1475  CD1 TYR A 155      31.971   3.994  43.057  1.00 23.66           C
ATOM   1476  CD2 TYR A 155      30.781   5.068  44.830  1.00 27.38           C
ATOM   1477  CE1 TYR A 155      31.622   2.746  43.556  1.00 28.83           C
ATOM   1478  CE2 TYR A 155      30.442   3.817  45.348  1.00 29.96           C
ATOM   1479  CZ  TYR A 155      30.872   2.689  44.708  1.00 31.44           C
ATOM   1480  OH  TYR A 155      30.553   1.425  45.208  1.00 36.00           O
ATOM   1481  HH  TYR A 155      30.920   1.331  46.123  1.00  0.00           H
ATOM   1482  N   GLY A 156      30.363   9.350  41.562  1.00 16.53           N
ATOM   1483  H   GLY A 156      29.362   9.159  41.768  1.00  0.00           H
ATOM   1484  CA  GLY A 156      30.855  10.723  41.214  1.00 17.15           C
ATOM   1485  C   GLY A 156      31.345  11.344  42.518  1.00 16.07           C
ATOM   1486  O   GLY A 156      30.790  11.191  43.634  1.00 14.41           O
ATOM   1487  N   TYR A 157      32.494  12.068  42.410  1.00 16.45           N
ATOM   1488  H   TYR A 157      32.945  12.190  41.481  1.00  0.00           H
ATOM   1489  CA  TYR A 157      33.099  12.678  43.605  1.00 16.15           C
ATOM   1490  C   TYR A 157      33.374  14.140  43.271  1.00 16.63           C
ATOM   1491  O   TYR A 157      34.026  14.368  42.217  1.00 16.45           O
ATOM   1492  CB  TYR A 157      34.409  12.065  44.052  1.00 16.11           C
ATOM   1493  CG  TYR A 157      34.232  10.920  45.044  1.00 16.04           C
ATOM   1494  CD1 TYR A 157      34.006   9.645  44.557  1.00 16.52           C
ATOM   1495  CD2 TYR A 157      34.312  11.108  46.412  1.00 16.45           C
ATOM   1496  CE1 TYR A 157      33.923   8.542  45.441  1.00 17.34           C
ATOM   1497  CE2 TYR A 157      34.213  10.043  47.299  1.00 16.00           C
ATOM   1498  CZ  TYR A 157      33.977   8.772  46.793  1.00 16.68           C
ATOM   1499  OH  TYR A 157      33.904   7.748  47.712  1.00 18.98           O
ATOM   1500  HH  TYR A 157      34.760   7.688  48.206  1.00  0.00           H
ATOM   1501  N   GLY A 158      32.953  14.990  44.164  1.00 15.97           N
ATOM   1502  H   GLY A 158      32.551  14.634  45.055  1.00  0.00           H
ATOM   1503  CA  GLY A 158      33.033  16.450  43.940  1.00 15.07           C
ATOM   1504  C   GLY A 158      33.072  17.212  45.276  1.00 14.67           C
ATOM   1505  O   GLY A 158      33.182  16.634  46.356  1.00 13.87           O
ATOM   1506  N   ILE A 159      32.739  18.540  45.164  1.00 15.21           N
ATOM   1507  H   ILE A 159      32.558  18.951  44.226  1.00  0.00           H
ATOM   1508  CA  ILE A 159      32.638  19.372  46.350  1.00 15.60           C
ATOM   1509  C   ILE A 159      31.251  19.950  46.468  1.00 14.54           C
ATOM   1510  O   ILE A 159      30.583  20.278  45.458  1.00 17.30           O
ATOM   1511  CB  ILE A 159      33.733  20.493  46.256  1.00 17.49           C
ATOM   1512  CG1 ILE A 159      33.569  21.486  47.454  1.00 19.45           C
ATOM   1513  CG2 ILE A 159      33.526  21.253  44.980  1.00 19.13           C
ATOM   1514  CD1 ILE A 159      34.951  22.255  47.514  1.00 22.33           C
ATOM   1515  N   ARG A 160      30.695  19.975  47.654  1.00 15.01           N
ATOM   1516  H   ARG A 160      31.234  19.595  48.458  1.00  0.00           H
ATOM   1517  CA  ARG A 160      29.331  20.519  47.914  1.00 17.36           C
ATOM   1518  C   ARG A 160      29.457  22.038  48.132  1.00 14.73           C
ATOM   1519  O   ARG A 160      29.535  22.479  49.263  1.00 16.58           O
ATOM   1520  CB  ARG A 160      28.739  19.874  49.180  1.00 17.03           C
ATOM   1521  CG  ARG A 160      27.289  20.364  49.483  1.00 17.92           C
ATOM   1522  CD  ARG A 160      26.869  19.499  50.668  1.00 18.10           C
ATOM   1523  NE  ARG A 160      25.567  19.767  51.230  1.00 19.30           N
ATOM   1524  HE  ARG A 160      24.772  19.186  50.894  1.00  0.00           H
ATOM   1525  CZ  ARG A 160      25.303  20.695  52.141  1.00 20.78           C
ATOM   1526  NH1 ARG A 160      26.219  21.566  52.585  1.00 17.58           N
ATOM   1527 1HH1 ARG A 160      27.190  21.534  52.214  1.00  0.00           H
ATOM   1528 2HH1 ARG A 160      25.959  22.274  53.301  1.00  0.00           H
ATOM   1529  NH2 ARG A 160      24.019  20.764  52.608  1.00 21.79           N
ATOM   1530 1HH2 ARG A 160      23.299  20.106  52.248  1.00  0.00           H
ATOM   1531 2HH2 ARG A 160      23.763  21.475  53.323  1.00  0.00           H
ATOM   1532  N   TYR A 161      29.422  22.812  47.047  1.00 16.73           N
ATOM   1533  H   TYR A 161      29.323  22.385  46.104  1.00  0.00           H
ATOM   1534  CA  TYR A 161      29.524  24.264  47.188  1.00 16.66           C
ATOM   1535  C   TYR A 161      28.233  24.744  47.880  1.00 17.49           C
ATOM   1536  O   TYR A 161      27.171  24.240  47.537  1.00 17.10           O
ATOM   1537  CB  TYR A 161      29.536  24.919  45.809  1.00 16.80           C
ATOM   1538  CG  TYR A 161      30.678  24.495  44.890  1.00 15.19           C
ATOM   1539  CD1 TYR A 161      31.955  24.968  45.167  1.00 15.41           C
ATOM   1540  CD2 TYR A 161      30.548  23.674  43.792  1.00 18.35           C
ATOM   1541  CE1 TYR A 161      33.021  24.657  44.351  1.00 18.11           C
ATOM   1542  CE2 TYR A 161      31.599  23.309  42.966  1.00 16.23           C
ATOM   1543  CZ  TYR A 161      32.870  23.854  43.263  1.00 17.81           C
ATOM   1544  OH  TYR A 161      33.932  23.520  42.455  1.00 15.24           O
ATOM   1545  HH  TYR A 161      34.065  22.539  42.476  1.00  0.00           H
ATOM   1546  N   GLU A 162      28.314  25.622  48.844  1.00 16.33           N
ATOM   1547  H   GLU A 162      29.260  25.873  49.195  1.00  0.00           H
ATOM   1548  CA  GLU A 162      27.178  26.264  49.451  1.00 18.72           C
ATOM   1549  C   GLU A 162      26.486  27.202  48.461  1.00 19.05           C
ATOM   1550  O   GLU A 162      25.273  27.421  48.452  1.00 16.60           O
ATOM   1551  CB  GLU A 162      27.620  27.073  50.676  1.00 22.13           C
ATOM   1552  CG  GLU A 162      27.548  26.251  51.970  1.00 33.18           C
ATOM   1553  CD  GLU A 162      27.864  27.218  53.123  1.00 36.60           C
ATOM   1554  OE1 GLU A 162      27.268  28.313  53.229  1.00 41.11           O
ATOM   1555  OE2 GLU A 162      28.784  26.899  53.880  1.00 41.19           O
ATOM   1556  N   PHE A 163      27.254  27.834  47.566  1.00 19.01           N
ATOM   1557  H   PHE A 163      28.281  27.684  47.632  1.00  0.00           H
ATOM   1558  CA  PHE A 163      26.779  28.710  46.512  1.00 16.40           C
ATOM   1559  C   PHE A 163      27.252  28.250  45.150  1.00 17.88           C
ATOM   1560  O   PHE A 163      28.472  28.067  44.940  1.00 17.92           O
ATOM   1561  CB  PHE A 163      27.277  30.174  46.763  1.00 17.57           C
ATOM   1562  CG  PHE A 163      26.697  30.613  48.088  1.00 19.53           C
ATOM   1563  CD1 PHE A 163      25.400  31.061  48.158  1.00 23.53           C
ATOM   1564  CD2 PHE A 163      27.475  30.510  49.233  1.00 20.51           C
ATOM   1565  CE1 PHE A 163      24.871  31.436  49.405  1.00 24.55           C
ATOM   1566  CE2 PHE A 163      26.938  30.858  50.464  1.00 24.37           C
ATOM   1567  CZ  PHE A 163      25.623  31.302  50.554  1.00 23.42           C
ATOM   1568  N   GLY A 164      26.370  27.879  44.208  1.00 16.83           N
ATOM   1569  H   GLY A 164      25.355  27.934  44.430  1.00  0.00           H
ATOM   1570  CA  GLY A 164      26.767  27.403  42.890  1.00 15.67           C
ATOM   1571  C   GLY A 164      27.046  28.564  41.970  1.00 17.83           C
ATOM   1572  O   GLY A 164      27.407  29.661  42.480  1.00 18.28           O
ATOM   1573  N   ILE A 165      26.815  28.469  40.656  1.00 19.86           N
ATOM   1574  H   ILE A 165      26.506  27.567  40.241  1.00  0.00           H
ATOM   1575  CA  ILE A 165      27.002  29.651  39.805  1.00 20.87           C
ATOM   1576  C   ILE A 165      25.952  30.686  40.213  1.00 21.76           C
ATOM   1577  O   ILE A 165      24.750  30.413  40.515  1.00 19.96           O
ATOM   1578  CB  ILE A 165      26.844  29.129  38.352  1.00 25.02           C
ATOM   1579  CG1 ILE A 165      27.002  30.203  37.300  1.00 27.42           C
ATOM   1580  CG2 ILE A 165      25.478  28.431  38.157  1.00 25.40           C
ATOM   1581  CD1 ILE A 165      28.397  30.797  37.237  1.00 28.02           C
ATOM   1582  N   PHE A 166      26.354  31.944  40.257  1.00 19.26           N
ATOM   1583  H   PHE A 166      27.327  32.177  39.972  1.00  0.00           H
ATOM   1584  CA  PHE A 166      25.469  33.007  40.694  1.00 19.15           C
ATOM   1585  C   PHE A 166      24.168  33.075  39.894  1.00 18.74           C
ATOM   1586  O   PHE A 166      24.106  32.720  38.732  1.00 17.53           O
ATOM   1587  CB  PHE A 166      26.189  34.369  40.536  1.00 20.37           C
ATOM   1588  CG  PHE A 166      26.594  34.677  39.133  1.00 22.42           C
ATOM   1589  CD1 PHE A 166      25.703  35.381  38.301  1.00 20.31           C
ATOM   1590  CD2 PHE A 166      27.825  34.348  38.620  1.00 21.20           C
ATOM   1591  CE1 PHE A 166      26.045  35.675  36.980  1.00 19.40           C
ATOM   1592  CE2 PHE A 166      28.157  34.649  37.294  1.00 21.97           C
ATOM   1593  CZ  PHE A 166      27.254  35.309  36.462  1.00 19.09           C
ATOM   1594  N   ASN A 167      23.141  33.638  40.527  1.00 20.95           N
ATOM   1595  H   ASN A 167      23.231  33.868  41.537  1.00  0.00           H
ATOM   1596  CA  ASN A 167      21.894  33.939  39.838  1.00 23.02           C
ATOM   1597  C   ASN A 167      22.128  35.258  39.115  1.00 22.55           C
ATOM   1598  O   ASN A 167      22.669  36.207  39.705  1.00 21.76           O
ATOM   1599  CB  ASN A 167      20.696  34.005  40.816  1.00 27.72           C
ATOM   1600  CG  ASN A 167      20.081  32.636  41.102  1.00 33.03           C
ATOM   1601  OD1 ASN A 167      19.719  32.242  42.252  1.00 35.05           O
ATOM   1602  ND2 ASN A 167      19.838  31.759  40.107  1.00 33.57           N
ATOM   1603 1HD2 ASN A 167      19.388  30.846  40.317  1.00  0.00           H
ATOM   1604 2HD2 ASN A 167      20.101  31.996  39.129  1.00  0.00           H
ATOM   1605  N   GLN A 168      21.842  35.330  37.840  1.00 20.15           N
ATOM   1606  H   GLN A 168      21.478  34.474  37.376  1.00  0.00           H
ATOM   1607  CA  GLN A 168      21.997  36.509  37.040  1.00 20.29           C
ATOM   1608  C   GLN A 168      20.719  37.344  37.026  1.00 21.63           C
ATOM   1609  O   GLN A 168      19.652  36.874  36.631  1.00 20.10           O
ATOM   1610  CB  GLN A 168      22.386  36.071  35.613  1.00 17.42           C
ATOM   1611  CG  GLN A 168      22.419  37.262  34.640  1.00 18.08           C
ATOM   1612  CD  GLN A 168      22.525  36.796  33.197  1.00 18.77           C
ATOM   1613  OE1 GLN A 168      21.536  36.180  32.741  1.00 21.13           O
ATOM   1614  NE2 GLN A 168      23.599  37.040  32.469  1.00 18.97           N
ATOM   1615 1HE2 GLN A 168      23.642  36.717  31.481  1.00  0.00           H
ATOM   1616 2HE2 GLN A 168      24.402  37.555  32.883  1.00  0.00           H
ATOM   1617  N   LYS A 169      20.816  38.580  37.486  1.00 23.39           N
ATOM   1618  H   LYS A 169      21.689  38.879  37.966  1.00  0.00           H
ATOM   1619  CA  LYS A 169      19.709  39.542  37.330  1.00 28.00           C
ATOM   1620  C   LYS A 169      20.119  40.494  36.214  1.00 29.14           C
ATOM   1621  O   LYS A 169      21.324  40.680  36.041  1.00 30.24           O
ATOM   1622  CB  LYS A 169      19.553  40.374  38.624  1.00 31.19           C
ATOM   1623  CG  LYS A 169      19.176  39.510  39.819  1.00 36.11           C
ATOM   1624  CD  LYS A 169      17.889  39.984  40.503  1.00 40.89           C
ATOM   1625  CE  LYS A 169      17.118  38.774  41.024  1.00 43.07           C
ATOM   1626  NZ  LYS A 169      16.820  38.961  42.487  1.00 45.88           N
ATOM   1627  HZ1 LYS A 169      17.713  39.056  43.012  1.00  0.00           H
ATOM   1628  HZ2 LYS A 169      16.247  39.819  42.616  1.00  0.00           H
ATOM   1629  HZ3 LYS A 169      16.295  38.136  42.841  1.00  0.00           H
ATOM   1630  N   ILE A 170      19.217  41.120  35.469  1.00 30.10           N
ATOM   1631  H   ILE A 170      18.212  40.897  35.620  1.00  0.00           H
ATOM   1632  CA  ILE A 170      19.559  42.099  34.455  1.00 31.08           C
ATOM   1633  C   ILE A 170      19.009  43.443  34.924  1.00 31.43           C
ATOM   1634  O   ILE A 170      17.816  43.495  35.225  1.00 31.86           O
ATOM   1635  CB  ILE A 170      18.988  41.749  33.067  1.00 32.14           C
ATOM   1636  CG1 ILE A 170      19.513  40.374  32.644  1.00 30.86           C
ATOM   1637  CG2 ILE A 170      19.368  42.845  32.084  1.00 31.26           C
ATOM   1638  CD1 ILE A 170      20.975  40.265  32.230  1.00 28.85           C
ATOM   1639  N   CYS A 171      19.880  44.414  35.200  1.00 30.76           N
ATOM   1640  H   CYS A 171      20.892  44.294  34.994  1.00  0.00           H
ATOM   1641  CA  CYS A 171      19.374  45.671  35.807  1.00 30.70           C
ATOM   1642  C   CYS A 171      19.836  46.798  34.924  1.00 28.53           C
ATOM   1643  O   CYS A 171      21.029  46.874  34.581  1.00 26.81           O
ATOM   1644  CB  CYS A 171      19.920  45.833  37.229  1.00 33.30           C
ATOM   1645  SG  CYS A 171      19.233  47.295  38.093  1.00 44.23           S
ATOM   1646  N   GLY A 172      18.888  47.538  34.342  1.00 28.26           N
ATOM   1647  H   GLY A 172      17.884  47.370  34.556  1.00  0.00           H
ATOM   1648  CA  GLY A 172      19.280  48.596  33.393  1.00 27.98           C
ATOM   1649  C   GLY A 172      19.996  48.027  32.182  1.00 27.26           C
ATOM   1650  O   GLY A 172      20.862  48.676  31.555  1.00 27.03           O
ATOM   1651  N   GLY A 173      19.659  46.833  31.743  1.00 27.31           N
ATOM   1652  H   GLY A 173      18.870  46.371  32.239  1.00  0.00           H
ATOM   1653  CA  GLY A 173      20.243  46.093  30.669  1.00 25.68           C
ATOM   1654  C   GLY A 173      21.624  45.494  30.977  1.00 27.44           C
ATOM   1655  O   GLY A 173      22.254  44.929  30.065  1.00 29.99           O
ATOM   1656  N   TRP A 174      22.129  45.516  32.199  1.00 25.66           N
ATOM   1657  H   TRP A 174      21.575  45.981  32.946  1.00  0.00           H
ATOM   1658  CA  TRP A 174      23.401  44.935  32.563  1.00 24.01           C
ATOM   1659  C   TRP A 174      23.268  43.699  33.457  1.00 24.34           C
ATOM   1660  O   TRP A 174      22.390  43.644  34.318  1.00 23.91           O
ATOM   1661  CB  TRP A 174      24.267  45.936  33.369  1.00 26.03           C
ATOM   1662  CG  TRP A 174      24.612  47.241  32.729  1.00 26.80           C
ATOM   1663  CD1 TRP A 174      23.862  48.403  32.774  1.00 29.70           C
ATOM   1664  CD2 TRP A 174      25.761  47.563  31.970  1.00 28.49           C
ATOM   1665  NE1 TRP A 174      24.493  49.408  32.090  1.00 29.19           N
ATOM   1666  HE1 TRP A 174      24.150  50.385  31.993  1.00  0.00           H
ATOM   1667  CE2 TRP A 174      25.651  48.909  31.556  1.00 29.73           C
ATOM   1668  CE3 TRP A 174      26.889  46.835  31.573  1.00 28.79           C
ATOM   1669  CZ2 TRP A 174      26.650  49.532  30.807  1.00 29.99           C
ATOM   1670  CZ3 TRP A 174      27.868  47.444  30.826  1.00 29.64           C
ATOM   1671  CH2 TRP A 174      27.752  48.801  30.441  1.00 28.42           C
ATOM   1672  N   GLN A 175      24.254  42.781  33.379  1.00 21.34           N
ATOM   1673  H   GLN A 175      25.007  42.852  32.665  1.00  0.00           H
ATOM   1674  CA  GLN A 175      24.215  41.675  34.350  1.00 20.61           C
ATOM   1675  C   GLN A 175      24.579  42.163  35.748  1.00 23.78           C
ATOM   1676  O   GLN A 175      25.544  42.962  35.880  1.00 23.94           O
ATOM   1677  CB  GLN A 175      25.213  40.580  33.914  1.00 20.62           C
ATOM   1678  CG  GLN A 175      25.666  39.610  35.018  1.00 17.49           C
ATOM   1679  CD  GLN A 175      26.534  38.493  34.493  1.00 18.88           C
ATOM   1680  OE1 GLN A 175      26.206  37.757  33.555  1.00 18.89           O
ATOM   1681  NE2 GLN A 175      27.741  38.347  35.108  1.00 18.35           N
ATOM   1682 1HE2 GLN A 175      28.401  37.609  34.790  1.00  0.00           H
ATOM   1683 2HE2 GLN A 175      28.003  38.974  35.896  1.00  0.00           H
ATOM   1684  N   MET A 176      23.945  41.614  36.753  1.00 24.89           N
ATOM   1685  H   MET A 176      23.162  40.974  36.509  1.00  0.00           H
ATOM   1686  CA  MET A 176      24.207  41.794  38.159  1.00 29.66           C
ATOM   1687  C   MET A 176      24.291  40.361  38.769  1.00 29.57           C
ATOM   1688  O   MET A 176      23.461  39.545  38.348  1.00 30.13           O
ATOM   1689  CB  MET A 176      23.050  42.435  38.924  1.00 32.75           C
ATOM   1690  CG  MET A 176      22.693  43.839  38.496  1.00 39.89           C
ATOM   1691  SD  MET A 176      24.153  44.884  38.479  1.00 46.83           S
ATOM   1692  CE  MET A 176      23.819  45.993  39.848  1.00 45.90           C
ATOM   1693  N   GLU A 177      25.236  40.077  39.625  1.00 24.89           N
ATOM   1694  H   GLU A 177      25.920  40.816  39.885  1.00  0.00           H
ATOM   1695  CA  GLU A 177      25.360  38.757  40.225  1.00 24.78           C
ATOM   1696  C   GLU A 177      24.831  38.744  41.655  1.00 26.94           C
ATOM   1697  O   GLU A 177      25.081  39.686  42.427  1.00 25.67           O
ATOM   1698  CB  GLU A 177      26.817  38.295  40.209  1.00 22.53           C
ATOM   1699  CG  GLU A 177      27.494  38.375  38.850  1.00 22.80           C
ATOM   1700  CD  GLU A 177      28.201  39.662  38.508  1.00 25.95           C
ATOM   1701  OE1 GLU A 177      28.508  40.477  39.432  1.00 28.41           O
ATOM   1702  OE2 GLU A 177      28.564  39.894  37.346  1.00 24.23           O
ATOM   1703  N   GLU A 178      24.047  37.726  41.957  1.00 27.79           N
ATOM   1704  H   GLU A 178      23.833  37.040  41.205  1.00  0.00           H
ATOM   1705  CA  GLU A 178      23.460  37.497  43.274  1.00 30.11           C
ATOM   1706  C   GLU A 178      23.874  36.090  43.739  1.00 28.41           C
ATOM   1707  O   GLU A 178      23.843  35.182  42.917  1.00 26.42           O
ATOM   1708  CB  GLU A 178      21.934  37.508  43.274  1.00 34.30           C
ATOM   1709  CG  GLU A 178      21.232  38.835  43.250  1.00 40.63           C
ATOM   1710  CD  GLU A 178      19.764  38.831  43.659  1.00 44.33           C
ATOM   1711  OE1 GLU A 178      19.082  37.778  43.809  1.00 46.39           O
ATOM   1712  OE2 GLU A 178      19.214  39.943  43.843  1.00 46.87           O
ATOM   1713  N   ALA A 179      24.156  35.881  45.011  1.00 25.32           N
ATOM   1714  H   ALA A 179      24.099  36.660  45.697  1.00  0.00           H
ATOM   1715  CA  ALA A 179      24.547  34.549  45.442  1.00 26.72           C
ATOM   1716  C   ALA A 179      23.362  33.579  45.259  1.00 25.86           C
ATOM   1717  O   ALA A 179      22.253  33.972  45.567  1.00 27.38           O
ATOM   1718  CB  ALA A 179      24.950  34.522  46.925  1.00 27.15           C
ATOM   1719  N   ASP A 180      23.635  32.445  44.689  1.00 25.94           N
ATOM   1720  H   ASP A 180      24.606  32.275  44.357  1.00  0.00           H
ATOM   1721  CA  ASP A 180      22.622  31.383  44.491  1.00 28.59           C
ATOM   1722  C   ASP A 180      22.593  30.529  45.773  1.00 27.35           C
ATOM   1723  O   ASP A 180      23.333  29.567  45.956  1.00 25.04           O
ATOM   1724  CB  ASP A 180      23.095  30.576  43.290  1.00 31.84           C
ATOM   1725  CG  ASP A 180      22.636  29.131  43.178  1.00 35.18           C
ATOM   1726  OD1 ASP A 180      21.401  28.936  43.113  1.00 29.95           O
ATOM   1727  OD2 ASP A 180      23.539  28.247  43.198  1.00 36.62           O
ATOM   1728  N   ASP A 181      21.727  30.890  46.697  1.00 26.43           N
ATOM   1729  H   ASP A 181      21.096  31.690  46.489  1.00  0.00           H
ATOM   1730  CA  ASP A 181      21.599  30.234  48.000  1.00 25.21           C
ATOM   1731  C   ASP A 181      20.684  29.014  47.824  1.00 23.64           C
ATOM   1732  O   ASP A 181      19.626  29.027  48.455  1.00 22.29           O
ATOM   1733  CB  ASP A 181      20.957  31.195  49.007  1.00 26.08           C
ATOM   1734  CG  ASP A 181      21.010  30.773  50.443  1.00 27.77           C
ATOM   1735  OD1 ASP A 181      21.777  29.851  50.838  1.00 28.55           O
ATOM   1736  OD2 ASP A 181      20.270  31.384  51.244  1.00 30.63           O
ATOM   1737  N   TRP A 182      21.194  28.009  47.118  1.00 22.32           N
ATOM   1738  H   TRP A 182      22.198  28.025  46.847  1.00  0.00           H
ATOM   1739  CA  TRP A 182      20.342  26.870  46.717  1.00 23.24           C
ATOM   1740  C   TRP A 182      19.923  26.008  47.901  1.00 23.84           C
ATOM   1741  O   TRP A 182      18.952  25.228  47.753  1.00 22.86           O
ATOM   1742  CB  TRP A 182      21.000  26.037  45.618  1.00 22.47           C
ATOM   1743  CG  TRP A 182      22.147  25.194  46.062  1.00 22.15           C
ATOM   1744  CD1 TRP A 182      23.385  25.671  46.481  1.00 22.75           C
ATOM   1745  CD2 TRP A 182      22.241  23.776  46.172  1.00 23.66           C
ATOM   1746  NE1 TRP A 182      24.212  24.608  46.864  1.00 22.90           N
ATOM   1747  HE1 TRP A 182      25.183  24.684  47.228  1.00  0.00           H
ATOM   1748  CE2 TRP A 182      23.501  23.442  46.669  1.00 24.21           C
ATOM   1749  CE3 TRP A 182      21.338  22.729  45.884  1.00 26.02           C
ATOM   1750  CZ2 TRP A 182      23.957  22.128  46.834  1.00 24.94           C
ATOM   1751  CZ3 TRP A 182      21.775  21.437  46.083  1.00 24.88           C
ATOM   1752  CH2 TRP A 182      23.038  21.120  46.574  1.00 25.49           C
ATOM   1753  N   LEU A 183      20.562  26.142  49.055  1.00 23.59           N
ATOM   1754  H   LEU A 183      21.294  26.876  49.140  1.00  0.00           H
ATOM   1755  CA  LEU A 183      20.279  25.308  50.196  1.00 24.85           C
ATOM   1756  C   LEU A 183      19.372  25.953  51.217  1.00 25.40           C
ATOM   1757  O   LEU A 183      19.059  25.345  52.252  1.00 25.24           O
ATOM   1758  CB  LEU A 183      21.592  24.848  50.878  1.00 24.04           C
ATOM   1759  CG  LEU A 183      22.487  23.908  50.075  1.00 23.77           C
ATOM   1760  CD1 LEU A 183      23.826  23.666  50.744  1.00 22.42           C
ATOM   1761  CD2 LEU A 183      21.831  22.514  49.894  1.00 22.88           C
ATOM   1762  N   ARG A 184      18.842  27.132  50.927  1.00 26.57           N
ATOM   1763  H   ARG A 184      19.020  27.551  49.992  1.00  0.00           H
ATOM   1764  CA  ARG A 184      18.016  27.857  51.884  1.00 30.09           C
ATOM   1765  C   ARG A 184      16.866  27.039  52.470  1.00 28.57           C
ATOM   1766  O   ARG A 184      16.688  27.013  53.701  1.00 27.70           O
ATOM   1767  CB  ARG A 184      17.442  29.141  51.246  1.00 33.95           C
ATOM   1768  CG  ARG A 184      16.494  29.828  52.227  1.00 38.40           C
ATOM   1769  CD  ARG A 184      15.865  31.070  51.621  1.00 42.88           C
ATOM   1770  NE  ARG A 184      14.575  31.290  52.280  1.00 47.07           N
ATOM   1771  HE  ARG A 184      13.981  30.461  52.482  1.00  0.00           H
ATOM   1772  CZ  ARG A 184      14.120  32.488  52.635  1.00 49.49           C
ATOM   1773  NH1 ARG A 184      14.896  33.549  52.396  1.00 51.27           N
ATOM   1774 1HH1 ARG A 184      15.825  33.423  51.945  1.00  0.00           H
ATOM   1775 2HH1 ARG A 184      14.571  34.501  52.661  1.00  0.00           H
ATOM   1776  NH2 ARG A 184      12.938  32.586  53.227  1.00 48.13           N
ATOM   1777 1HH2 ARG A 184      12.376  31.731  53.410  1.00  0.00           H
ATOM   1778 2HH2 ARG A 184      12.573  33.518  53.509  1.00  0.00           H
ATOM   1779  N   TYR A 185      16.129  26.352  51.599  1.00 25.80           N
ATOM   1780  H   TYR A 185      16.332  26.399  50.580  1.00  0.00           H
ATOM   1781  CA  TYR A 185      15.023  25.526  52.105  1.00 26.60           C
ATOM   1782  C   TYR A 185      15.416  24.073  52.277  1.00 27.01           C
ATOM   1783  O   TYR A 185      14.548  23.231  52.519  1.00 27.72           O
ATOM   1784  CB  TYR A 185      13.814  25.623  51.153  1.00 27.18           C
ATOM   1785  CG  TYR A 185      13.256  27.024  51.096  1.00 29.93           C
ATOM   1786  CD1 TYR A 185      12.367  27.489  52.054  1.00 30.26           C
ATOM   1787  CD2 TYR A 185      13.615  27.876  50.056  1.00 30.41           C
ATOM   1788  CE1 TYR A 185      11.855  28.772  52.005  1.00 31.09           C
ATOM   1789  CE2 TYR A 185      13.115  29.152  49.989  1.00 31.10           C
ATOM   1790  CZ  TYR A 185      12.246  29.583  50.971  1.00 31.13           C
ATOM   1791  OH  TYR A 185      11.743  30.872  50.888  1.00 34.30           O
ATOM   1792  HH  TYR A 185      11.139  31.039  51.654  1.00  0.00           H
ATOM   1793  N   GLY A 186      16.685  23.759  52.240  1.00 23.66           N
ATOM   1794  H   GLY A 186      17.375  24.523  52.093  1.00  0.00           H
ATOM   1795  CA  GLY A 186      17.187  22.400  52.393  1.00 25.73           C
ATOM   1796  C   GLY A 186      17.236  21.691  51.023  1.00 23.98           C
ATOM   1797  O   GLY A 186      16.701  22.092  49.975  1.00 25.31           O
ATOM   1798  N   ASN A 187      17.910  20.548  51.045  1.00 23.96           N
ATOM   1799  H   ASN A 187      18.359  20.260  51.938  1.00  0.00           H
ATOM   1800  CA  ASN A 187      18.057  19.670  49.885  1.00 22.63           C
ATOM   1801  C   ASN A 187      17.551  18.326  50.387  1.00 21.53           C
ATOM   1802  O   ASN A 187      18.191  17.653  51.205  1.00 21.39           O
ATOM   1803  CB  ASN A 187      19.540  19.654  49.457  1.00 20.86           C
ATOM   1804  CG  ASN A 187      19.841  18.591  48.421  1.00 24.03           C
ATOM   1805  OD1 ASN A 187      18.940  17.834  47.980  1.00 21.49           O
ATOM   1806  ND2 ASN A 187      21.125  18.489  48.017  1.00 19.58           N
ATOM   1807 1HD2 ASN A 187      21.395  17.767  47.319  1.00  0.00           H
ATOM   1808 2HD2 ASN A 187      21.844  19.133  48.404  1.00  0.00           H
ATOM   1809  N   PRO A 188      16.367  17.900  49.952  1.00 22.27           N
ATOM   1810  CA  PRO A 188      15.796  16.665  50.482  1.00 21.47           C
ATOM   1811  C   PRO A 188      16.415  15.409  49.894  1.00 24.11           C
ATOM   1812  O   PRO A 188      16.181  14.319  50.436  1.00 26.58           O
ATOM   1813  CB  PRO A 188      14.310  16.786  50.121  1.00 22.89           C
ATOM   1814  CG  PRO A 188      14.307  17.545  48.866  1.00 23.08           C
ATOM   1815  CD  PRO A 188      15.444  18.611  49.041  1.00 20.36           C
ATOM   1816  N   TRP A 189      17.227  15.528  48.866  1.00 22.41           N
ATOM   1817  H   TRP A 189      17.480  16.491  48.565  1.00  0.00           H
ATOM   1818  CA  TRP A 189      17.799  14.419  48.117  1.00 22.95           C
ATOM   1819  C   TRP A 189      19.061  13.900  48.772  1.00 24.53           C
ATOM   1820  O   TRP A 189      19.200  12.666  48.908  1.00 25.30           O
ATOM   1821  CB  TRP A 189      18.067  14.801  46.623  1.00 21.15           C
ATOM   1822  CG  TRP A 189      16.820  15.409  46.034  1.00 21.37           C
ATOM   1823  CD1 TRP A 189      16.653  16.700  45.663  1.00 22.34           C
ATOM   1824  CD2 TRP A 189      15.577  14.748  45.748  1.00 19.87           C
ATOM   1825  NE1 TRP A 189      15.376  16.930  45.223  1.00 25.58           N
ATOM   1826  HE1 TRP A 189      14.986  17.843  44.913  1.00  0.00           H
ATOM   1827  CE2 TRP A 189      14.698  15.717  45.268  1.00 21.98           C
ATOM   1828  CE3 TRP A 189      15.140  13.425  45.910  1.00 21.25           C
ATOM   1829  CZ2 TRP A 189      13.386  15.449  44.842  1.00 23.62           C
ATOM   1830  CZ3 TRP A 189      13.822  13.122  45.510  1.00 21.39           C
ATOM   1831  CH2 TRP A 189      12.992  14.139  45.021  1.00 21.60           C
ATOM   1832  N   GLU A 190      19.919  14.822  49.240  1.00 21.03           N
ATOM   1833  H   GLU A 190      19.720  15.841  49.179  1.00  0.00           H
ATOM   1834  CA  GLU A 190      21.153  14.305  49.842  1.00 18.74           C
ATOM   1835  C   GLU A 190      20.969  13.738  51.231  1.00 20.67           C
ATOM   1836  O   GLU A 190      20.011  14.085  51.943  1.00 21.19           O
ATOM   1837  CB  GLU A 190      22.144  15.494  49.905  1.00 20.03           C
ATOM   1838  CG  GLU A 190      21.690  16.501  50.936  1.00 20.22           C
ATOM   1839  CD  GLU A 190      22.518  17.761  51.057  1.00 21.74           C
ATOM   1840  OE1 GLU A 190      23.386  18.056  50.233  1.00 20.67           O
ATOM   1841  OE2 GLU A 190      22.253  18.469  52.050  1.00 22.17           O
ATOM   1842  N   LYS A 191      21.940  12.939  51.655  1.00 19.39           N
ATOM   1843  H   LYS A 191      22.672  12.663  50.969  1.00  0.00           H
ATOM   1844  CA  LYS A 191      22.055  12.420  53.014  1.00 20.54           C
ATOM   1845  C   LYS A 191      23.435  12.825  53.568  1.00 21.06           C
ATOM   1846  O   LYS A 191      24.480  12.358  53.071  1.00 18.13           O
ATOM   1847  CB  LYS A 191      21.971  10.881  53.078  1.00 22.46           C
ATOM   1848  CG  LYS A 191      22.060  10.295  54.487  1.00 23.47           C
ATOM   1849  CD  LYS A 191      20.899  10.766  55.352  1.00 24.94           C
ATOM   1850  CE  LYS A 191      20.949  10.352  56.815  1.00 27.70           C
ATOM   1851  NZ  LYS A 191      21.953  11.161  57.605  1.00 31.33           N
ATOM   1852  HZ1 LYS A 191      22.901  11.027  57.199  1.00  0.00           H
ATOM   1853  HZ2 LYS A 191      21.695  12.168  57.563  1.00  0.00           H
ATOM   1854  HZ3 LYS A 191      21.951  10.843  58.595  1.00  0.00           H
ATOM   1855  N   ALA A 192      23.437  13.609  54.618  1.00 19.92           N
ATOM   1856  H   ALA A 192      22.522  13.969  54.956  1.00  0.00           H
ATOM   1857  CA  ALA A 192      24.635  14.010  55.344  1.00 18.33           C
ATOM   1858  C   ALA A 192      25.244  12.734  55.885  1.00 19.54           C
ATOM   1859  O   ALA A 192      24.556  11.855  56.490  1.00 18.03           O
ATOM   1860  CB  ALA A 192      24.338  14.968  56.513  1.00 19.39           C
ATOM   1861  N   ARG A 193      26.553  12.551  55.775  1.00 19.49           N
ATOM   1862  H   ARG A 193      27.098  13.246  55.226  1.00  0.00           H
ATOM   1863  CA  ARG A 193      27.270  11.446  56.371  1.00 19.66           C
ATOM   1864  C   ARG A 193      28.426  11.946  57.239  1.00 18.36           C
ATOM   1865  O   ARG A 193      29.604  11.607  57.009  1.00 19.96           O
ATOM   1866  CB  ARG A 193      27.846  10.514  55.271  1.00 20.58           C
ATOM   1867  CG  ARG A 193      26.841   9.830  54.339  1.00 23.31           C
ATOM   1868  CD  ARG A 193      25.922   8.872  55.064  1.00 22.21           C
ATOM   1869  NE  ARG A 193      25.208   7.995  54.106  1.00 23.27           N
ATOM   1870  HE  ARG A 193      25.554   7.901  53.130  1.00  0.00           H
ATOM   1871  CZ  ARG A 193      24.117   7.323  54.496  1.00 23.36           C
ATOM   1872  NH1 ARG A 193      23.638   7.433  55.728  1.00 20.79           N
ATOM   1873 1HH1 ARG A 193      24.111   8.052  56.417  1.00  0.00           H
ATOM   1874 2HH1 ARG A 193      22.789   6.900  56.005  1.00  0.00           H
ATOM   1875  NH2 ARG A 193      23.503   6.488  53.635  1.00 22.48           N
ATOM   1876 1HH2 ARG A 193      23.876   6.367  52.672  1.00  0.00           H
ATOM   1877 2HH2 ARG A 193      22.656   5.964  53.934  1.00  0.00           H
ATOM   1878  N   PRO A 194      28.153  12.567  58.360  1.00 18.77           N
ATOM   1879  CA  PRO A 194      29.152  13.153  59.256  1.00 17.34           C
ATOM   1880  C   PRO A 194      30.076  12.092  59.854  1.00 19.23           C
ATOM   1881  O   PRO A 194      31.266  12.339  60.070  1.00 18.21           O
ATOM   1882  CB  PRO A 194      28.353  13.816  60.357  1.00 18.31           C
ATOM   1883  CG  PRO A 194      26.973  13.194  60.301  1.00 18.66           C
ATOM   1884  CD  PRO A 194      26.793  13.015  58.806  1.00 17.17           C
ATOM   1885  N   GLU A 195      29.582  10.883  60.019  1.00 19.53           N
ATOM   1886  H   GLU A 195      28.592  10.728  59.742  1.00  0.00           H
ATOM   1887  CA  GLU A 195      30.309   9.752  60.556  1.00 21.66           C
ATOM   1888  C   GLU A 195      31.475   9.363  59.663  1.00 20.48           C
ATOM   1889  O   GLU A 195      32.374   8.663  60.156  1.00 20.47           O
ATOM   1890  CB  GLU A 195      29.413   8.483  60.743  1.00 21.58           C
ATOM   1891  CG  GLU A 195      28.668   7.962  59.513  1.00 21.85           C
ATOM   1892  CD  GLU A 195      27.395   8.607  59.125  1.00 22.10           C
ATOM   1893  OE1 GLU A 195      27.165   9.805  59.484  1.00 18.86           O
ATOM   1894  OE2 GLU A 195      26.481   8.055  58.424  1.00 21.77           O
ATOM   1895  N   PHE A 196      31.468   9.748  58.386  1.00 18.77           N
ATOM   1896  H   PHE A 196      30.712  10.377  58.049  1.00  0.00           H
ATOM   1897  CA  PHE A 196      32.490   9.309  57.459  1.00 18.48           C
ATOM   1898  C   PHE A 196      33.403  10.505  57.094  1.00 18.56           C
ATOM   1899  O   PHE A 196      34.015  10.462  56.022  1.00 19.54           O
ATOM   1900  CB  PHE A 196      31.901   8.631  56.229  1.00 18.33           C
ATOM   1901  CG  PHE A 196      31.083   7.379  56.553  1.00 19.66           C
ATOM   1902  CD1 PHE A 196      31.576   6.477  57.460  1.00 21.52           C
ATOM   1903  CD2 PHE A 196      29.900   7.152  55.879  1.00 22.28           C
ATOM   1904  CE1 PHE A 196      30.840   5.316  57.755  1.00 24.72           C
ATOM   1905  CE2 PHE A 196      29.168   5.978  56.149  1.00 24.69           C
ATOM   1906  CZ  PHE A 196      29.646   5.103  57.081  1.00 23.38           C
ATOM   1907  N   THR A 197      33.400  11.491  57.989  1.00 17.68           N
ATOM   1908  H   THR A 197      32.789  11.429  58.828  1.00  0.00           H
ATOM   1909  CA  THR A 197      34.270  12.682  57.789  1.00 18.63           C
ATOM   1910  C   THR A 197      35.743  12.270  57.833  1.00 20.33           C
ATOM   1911  O   THR A 197      36.132  11.388  58.619  1.00 21.32           O
ATOM   1912  CB  THR A 197      33.930  13.664  58.898  1.00 17.28           C
ATOM   1913  OG1 THR A 197      32.611  14.216  58.718  1.00 18.18           O
ATOM   1914  HG1 THR A 197      31.944  13.484  58.728  1.00  0.00           H
ATOM   1915  CG2 THR A 197      34.871  14.909  58.838  1.00 15.53           C
ATOM   1916  N   LEU A 198      36.596  12.884  56.973  1.00 19.31           N
ATOM   1917  H   LEU A 198      36.245  13.641  56.352  1.00  0.00           H
ATOM   1918  CA  LEU A 198      38.012  12.489  56.912  1.00 20.40           C
ATOM   1919  C   LEU A 198      38.890  13.742  56.916  1.00 19.20           C
ATOM   1920  O   LEU A 198      38.396  14.783  56.460  1.00 21.30           O
ATOM   1921  CB  LEU A 198      38.261  11.862  55.521  1.00 21.57           C
ATOM   1922  CG  LEU A 198      37.527  10.563  55.231  1.00 20.39           C
ATOM   1923  CD1 LEU A 198      37.709  10.099  53.788  1.00 20.62           C
ATOM   1924  CD2 LEU A 198      38.024   9.491  56.187  1.00 22.10           C
ATOM   1925  N   PRO A 199      40.138  13.586  57.284  1.00 20.94           N
ATOM   1926  CA  PRO A 199      41.014  14.765  57.338  1.00 19.59           C
ATOM   1927  C   PRO A 199      41.769  15.000  56.050  1.00 19.59           C
ATOM   1928  O   PRO A 199      42.177  14.058  55.401  1.00 19.14           O
ATOM   1929  CB  PRO A 199      41.901  14.461  58.518  1.00 19.77           C
ATOM   1930  CG  PRO A 199      42.046  12.973  58.561  1.00 19.86           C
ATOM   1931  CD  PRO A 199      40.784  12.407  57.890  1.00 19.18           C
ATOM   1932  N   VAL A 200      42.005  16.275  55.686  1.00 18.66           N
ATOM   1933  H   VAL A 200      41.623  17.021  56.302  1.00  0.00           H
ATOM   1934  CA  VAL A 200      42.738  16.700  54.521  1.00 17.77           C
ATOM   1935  C   VAL A 200      43.802  17.706  55.074  1.00 18.25           C
ATOM   1936  O   VAL A 200      43.427  18.453  55.970  1.00 18.90           O
ATOM   1937  CB  VAL A 200      41.934  17.554  53.508  1.00 18.33           C
ATOM   1938  CG1 VAL A 200      42.699  18.102  52.313  1.00 16.09           C
ATOM   1939  CG2 VAL A 200      40.818  16.652  52.916  1.00 17.03           C
ATOM   1940  N   HIS A 201      44.999  17.524  54.572  1.00 17.71           N
ATOM   1941  H   HIS A 201      45.146  16.830  53.811  1.00  0.00           H
ATOM   1942  CA  HIS A 201      46.152  18.317  55.097  1.00 18.40           C
ATOM   1943  C   HIS A 201      46.605  19.412  54.175  1.00 17.79           C
ATOM   1944  O   HIS A 201      46.617  19.297  52.969  1.00 18.51           O
ATOM   1945  CB  HIS A 201      47.268  17.247  55.255  1.00 21.00           C
ATOM   1946  CG  HIS A 201      46.947  16.305  56.384  1.00 23.57           C
ATOM   1947  ND1 HIS A 201      47.450  16.473  57.651  1.00 25.76           N
ATOM   1948  CD2 HIS A 201      46.164  15.190  56.437  1.00 23.34           C
ATOM   1949  CE1 HIS A 201      46.993  15.482  58.442  1.00 26.91           C
ATOM   1950  NE2 HIS A 201      46.190  14.714  57.707  1.00 24.39           N
ATOM   1951  N   PHE A 202      47.140  20.552  54.713  1.00 16.63           N
ATOM   1952  H   PHE A 202      47.197  20.662  55.746  1.00  0.00           H
ATOM   1953  CA  PHE A 202      47.633  21.618  53.835  1.00 18.18           C
ATOM   1954  C   PHE A 202      48.949  22.183  54.484  1.00 19.73           C
ATOM   1955  O   PHE A 202      49.129  22.017  55.696  1.00 18.00           O
ATOM   1956  CB  PHE A 202      46.607  22.748  53.734  1.00 20.55           C
ATOM   1957  CG  PHE A 202      45.405  22.412  52.853  1.00 19.80           C
ATOM   1958  CD1 PHE A 202      45.504  22.395  51.470  1.00 21.60           C
ATOM   1959  CD2 PHE A 202      44.208  22.146  53.483  1.00 21.92           C
ATOM   1960  CE1 PHE A 202      44.356  22.101  50.706  1.00 21.69           C
ATOM   1961  CE2 PHE A 202      43.078  21.873  52.729  1.00 21.02           C
ATOM   1962  CZ  PHE A 202      43.172  21.866  51.362  1.00 21.04           C
ATOM   1963  N   TYR A 203      49.748  22.823  53.674  1.00 19.83           N
ATOM   1964  H   TYR A 203      49.520  22.854  52.660  1.00  0.00           H
ATOM   1965  CA  TYR A 203      50.968  23.506  54.157  1.00 22.08           C
ATOM   1966  C   TYR A 203      51.958  22.542  54.794  1.00 23.15           C
ATOM   1967  O   TYR A 203      52.192  21.474  54.245  1.00 22.13           O
ATOM   1968  CB  TYR A 203      50.597  24.632  55.135  1.00 19.17           C
ATOM   1969  CG  TYR A 203      49.710  25.682  54.468  1.00 21.17           C
ATOM   1970  CD1 TYR A 203      50.168  26.563  53.504  1.00 22.93           C
ATOM   1971  CD2 TYR A 203      48.362  25.814  54.833  1.00 22.87           C
ATOM   1972  CE1 TYR A 203      49.382  27.546  52.931  1.00 21.37           C
ATOM   1973  CE2 TYR A 203      47.545  26.764  54.263  1.00 23.37           C
ATOM   1974  CZ  TYR A 203      48.069  27.637  53.309  1.00 22.68           C
ATOM   1975  OH  TYR A 203      47.216  28.551  52.734  1.00 24.06           O
ATOM   1976  HH  TYR A 203      47.716  29.102  52.081  1.00  0.00           H
ATOM   1977  N   GLY A 204      52.538  22.818  55.971  1.00 23.03           N
ATOM   1978  H   GLY A 204      52.317  23.699  56.477  1.00  0.00           H
ATOM   1979  CA  GLY A 204      53.489  21.854  56.531  1.00 23.42           C
ATOM   1980  C   GLY A 204      54.837  21.864  55.806  1.00 24.04           C
ATOM   1981  O   GLY A 204      55.213  22.768  55.072  1.00 23.24           O
ATOM   1982  N   ARG A 205      55.588  20.781  55.992  1.00 25.59           N
ATOM   1983  H   ARG A 205      55.223  20.007  56.583  1.00  0.00           H
ATOM   1984  CA  ARG A 205      56.921  20.650  55.383  1.00 26.47           C
ATOM   1985  C   ARG A 205      57.319  19.202  55.320  1.00 25.35           C
ATOM   1986  O   ARG A 205      56.624  18.404  55.946  1.00 24.54           O
ATOM   1987  CB  ARG A 205      57.950  21.460  56.230  1.00 31.06           C
ATOM   1988  CG  ARG A 205      58.300  20.778  57.529  1.00 34.42           C
ATOM   1989  CD  ARG A 205      59.130  21.619  58.517  1.00 39.15           C
ATOM   1990  NE  ARG A 205      58.907  21.058  59.866  1.00 43.22           N
ATOM   1991  HE  ARG A 205      58.190  21.509  60.470  1.00  0.00           H
ATOM   1992  CZ  ARG A 205      59.569  20.007  60.358  1.00 44.21           C
ATOM   1993  NH1 ARG A 205      60.516  19.370  59.694  1.00 45.01           N
ATOM   1994 1HH1 ARG A 205      60.780  19.681  58.737  1.00  0.00           H
ATOM   1995 2HH1 ARG A 205      60.998  18.557  60.128  1.00  0.00           H
ATOM   1996  NH2 ARG A 205      59.254  19.568  61.566  1.00 45.71           N
ATOM   1997 1HH2 ARG A 205      58.505  20.040  62.112  1.00  0.00           H
ATOM   1998 2HH2 ARG A 205      59.756  18.751  61.970  1.00  0.00           H
ATOM   1999  N   VAL A 206      58.313  18.817  54.545  1.00 24.88           N
ATOM   2000  H   VAL A 206      58.834  19.541  54.010  1.00  0.00           H
ATOM   2001  CA  VAL A 206      58.714  17.428  54.403  1.00 28.68           C
ATOM   2002  C   VAL A 206      59.994  17.175  55.220  1.00 32.48           C
ATOM   2003  O   VAL A 206      60.966  17.917  55.109  1.00 30.20           O
ATOM   2004  CB  VAL A 206      58.964  17.053  52.929  1.00 27.50           C
ATOM   2005  CG1 VAL A 206      59.497  15.654  52.731  1.00 29.55           C
ATOM   2006  CG2 VAL A 206      57.714  17.226  52.067  1.00 30.06           C
ATOM   2007  N   GLU A 207      59.964  16.094  55.975  1.00 36.27           N
ATOM   2008  H   GLU A 207      59.071  15.566  56.044  1.00  0.00           H
ATOM   2009  CA  GLU A 207      61.115  15.602  56.717  1.00 42.06           C
ATOM   2010  C   GLU A 207      61.578  14.343  55.980  1.00 42.91           C
ATOM   2011  O   GLU A 207      60.742  13.462  55.771  1.00 40.70           O
ATOM   2012  CB  GLU A 207      60.738  15.215  58.138  1.00 42.87           C
ATOM   2013  CG  GLU A 207      61.098  16.147  59.256  1.00 46.21           C
ATOM   2014  CD  GLU A 207      60.386  15.831  60.567  1.00 47.41           C
ATOM   2015  OE1 GLU A 207      59.819  14.729  60.773  1.00 46.81           O
ATOM   2016  OE2 GLU A 207      60.401  16.757  61.417  1.00 50.48           O
ATOM   2017  N   HIS A 208      62.832  14.285  55.562  1.00 47.48           N
ATOM   2018  H   HIS A 208      63.453  15.107  55.703  1.00  0.00           H
ATOM   2019  CA  HIS A 208      63.363  13.094  54.907  1.00 51.23           C
ATOM   2020  C   HIS A 208      64.092  12.270  55.958  1.00 55.11           C
ATOM   2021  O   HIS A 208      65.096  12.742  56.478  1.00 54.61           O
ATOM   2022  CB  HIS A 208      64.300  13.421  53.749  1.00 50.45           C
ATOM   2023  CG  HIS A 208      63.633  14.177  52.640  1.00 49.73           C
ATOM   2024  ND1 HIS A 208      62.948  13.524  51.642  1.00 48.88           N
ATOM   2025  CD2 HIS A 208      63.519  15.498  52.374  1.00 50.03           C
ATOM   2026  CE1 HIS A 208      62.443  14.403  50.792  1.00 48.78           C
ATOM   2027  NE2 HIS A 208      62.776  15.612  51.210  1.00 49.74           N
ATOM   2028  N   THR A 209      63.563  11.107  56.304  1.00 60.78           N
ATOM   2029  H   THR A 209      62.687  10.800  55.835  1.00  0.00           H
ATOM   2030  CA  THR A 209      64.156  10.236  57.316  1.00 66.03           C
ATOM   2031  C   THR A 209      64.574   8.886  56.733  1.00 68.58           C
ATOM   2032  O   THR A 209      64.812   8.775  55.525  1.00 69.83           O
ATOM   2033  CB  THR A 209      63.231   9.962  58.519  1.00 66.42           C
ATOM   2034  OG1 THR A 209      62.143   9.106  58.123  1.00 66.76           O
ATOM   2035  HG1 THR A 209      61.622   9.547  57.406  1.00  0.00           H
ATOM   2036  CG2 THR A 209      62.694  11.248  59.119  1.00 66.97           C
ATOM   2037  N   SER A 210      64.644   7.856  57.575  1.00 70.76           N
ATOM   2038  H   SER A 210      64.404   7.997  58.577  1.00  0.00           H
ATOM   2039  CA  SER A 210      65.054   6.529  57.111  1.00 72.78           C
ATOM   2040  C   SER A 210      63.880   5.622  56.763  1.00 72.89           C
ATOM   2041  O   SER A 210      64.041   4.466  56.379  1.00 73.53           O
ATOM   2042  CB  SER A 210      65.967   5.837  58.129  1.00 73.18           C
ATOM   2043  OG  SER A 210      66.488   4.629  57.576  1.00 73.61           O
ATOM   2044  HG  SER A 210      67.076   4.190  58.241  1.00  0.00           H
ATOM   2045  N   GLN A 211      62.673   6.161  56.875  1.00 72.70           N
ATOM   2046  H   GLN A 211      62.604   7.122  57.267  1.00  0.00           H
ATOM   2047  CA  GLN A 211      61.441   5.495  56.485  1.00 71.03           C
ATOM   2048  C   GLN A 211      60.995   6.165  55.173  1.00 67.91           C
ATOM   2049  O   GLN A 211      59.903   5.918  54.666  1.00 69.05           O
ATOM   2050  CB  GLN A 211      60.345   5.700  57.507  1.00 73.61           C
ATOM   2051  CG  GLN A 211      60.209   4.876  58.744  1.00 75.88           C
ATOM   2052  CD  GLN A 211      60.118   3.378  58.662  1.00 76.84           C
ATOM   2053  OE1 GLN A 211      61.139   2.683  58.745  1.00 77.52           O
ATOM   2054  NE2 GLN A 211      58.919   2.818  58.527  1.00 77.03           N
ATOM   2055 1HE2 GLN A 211      58.830   1.782  58.490  1.00  0.00           H
ATOM   2056 2HE2 GLN A 211      58.071   3.416  58.459  1.00  0.00           H
ATOM   2057  N   GLY A 212      61.831   7.055  54.660  1.00 62.60           N
ATOM   2058  H   GLY A 212      62.757   7.208  55.109  1.00  0.00           H
ATOM   2059  CA  GLY A 212      61.470   7.821  53.476  1.00 56.01           C
ATOM   2060  C   GLY A 212      61.025   9.210  53.954  1.00 51.17           C
ATOM   2061  O   GLY A 212      61.481   9.720  54.982  1.00 50.55           O
ATOM   2062  N   ALA A 213      60.117   9.809  53.209  1.00 44.96           N
ATOM   2063  H   ALA A 213      59.727   9.298  52.392  1.00  0.00           H
ATOM   2064  CA  ALA A 213      59.638  11.154  53.482  1.00 39.12           C
ATOM   2065  C   ALA A 213      58.450  11.129  54.423  1.00 36.52           C
ATOM   2066  O   ALA A 213      57.685  10.170  54.483  1.00 34.08           O
ATOM   2067  CB  ALA A 213      59.284  11.820  52.151  1.00 38.26           C
ATOM   2068  N   LYS A 214      58.260  12.214  55.137  1.00 33.89           N
ATOM   2069  H   LYS A 214      58.913  13.010  54.988  1.00  0.00           H
ATOM   2070  CA  LYS A 214      57.207  12.383  56.117  1.00 34.24           C
ATOM   2071  C   LYS A 214      56.648  13.810  56.000  1.00 31.75           C
ATOM   2072  O   LYS A 214      57.432  14.787  56.020  1.00 28.89           O
ATOM   2073  CB  LYS A 214      57.798  12.126  57.522  1.00 37.07           C
ATOM   2074  CG  LYS A 214      56.745  11.635  58.497  1.00 43.15           C
ATOM   2075  CD  LYS A 214      57.350  11.208  59.827  1.00 46.51           C
ATOM   2076  CE  LYS A 214      56.241  11.064  60.872  1.00 50.37           C
ATOM   2077  NZ  LYS A 214      56.846  11.231  62.238  1.00 52.02           N
ATOM   2078  HZ1 LYS A 214      57.571  10.500  62.387  1.00  0.00           H
ATOM   2079  HZ2 LYS A 214      57.282  12.173  62.310  1.00  0.00           H
ATOM   2080  HZ3 LYS A 214      56.103  11.135  62.959  1.00  0.00           H
ATOM   2081  N   TRP A 215      55.344  13.900  55.718  1.00 27.27           N
ATOM   2082  H   TRP A 215      54.771  13.039  55.609  1.00  0.00           H
ATOM   2083  CA  TRP A 215      54.728  15.225  55.564  1.00 26.34           C
ATOM   2084  C   TRP A 215      54.211  15.682  56.915  1.00 26.54           C
ATOM   2085  O   TRP A 215      53.308  15.027  57.452  1.00 26.08           O
ATOM   2086  CB  TRP A 215      53.584  15.138  54.496  1.00 22.99           C
ATOM   2087  CG  TRP A 215      53.019  16.494  54.144  1.00 21.74           C
ATOM   2088  CD1 TRP A 215      53.543  17.732  54.367  1.00 22.36           C
ATOM   2089  CD2 TRP A 215      51.777  16.707  53.445  1.00 21.22           C
ATOM   2090  NE1 TRP A 215      52.679  18.723  53.868  1.00 22.17           N
ATOM   2091  HE1 TRP A 215      52.831  19.751  53.913  1.00  0.00           H
ATOM   2092  CE2 TRP A 215      51.592  18.082  53.308  1.00 20.50           C
ATOM   2093  CE3 TRP A 215      50.797  15.831  52.934  1.00 18.19           C
ATOM   2094  CZ2 TRP A 215      50.476  18.645  52.680  1.00 21.45           C
ATOM   2095  CZ3 TRP A 215      49.697  16.415  52.281  1.00 18.48           C
ATOM   2096  CH2 TRP A 215      49.521  17.781  52.157  1.00 20.03           C
ATOM   2097  N   VAL A 216      54.844  16.671  57.559  1.00 27.32           N
ATOM   2098  H   VAL A 216      55.572  17.220  57.059  1.00  0.00           H
ATOM   2099  CA  VAL A 216      54.534  16.993  58.944  1.00 26.22           C
ATOM   2100  C   VAL A 216      54.209  18.457  59.138  1.00 26.35           C
ATOM   2101  O   VAL A 216      54.324  19.242  58.218  1.00 24.03           O
ATOM   2102  CB  VAL A 216      55.713  16.638  59.875  1.00 26.73           C
ATOM   2103  CG1 VAL A 216      56.058  15.150  59.838  1.00 27.34           C
ATOM   2104  CG2 VAL A 216      56.937  17.443  59.475  1.00 23.89           C
ATOM   2105  N   ASP A 217      53.733  18.801  60.325  1.00 27.63           N
ATOM   2106  H   ASP A 217      53.604  18.051  61.034  1.00  0.00           H
ATOM   2107  CA  ASP A 217      53.377  20.169  60.701  1.00 30.05           C
ATOM   2108  C   ASP A 217      52.286  20.766  59.828  1.00 26.37           C
ATOM   2109  O   ASP A 217      52.294  21.962  59.528  1.00 24.98           O
ATOM   2110  CB  ASP A 217      54.587  21.132  60.679  1.00 34.15           C
ATOM   2111  CG  ASP A 217      55.650  20.624  61.647  1.00 39.77           C
ATOM   2112  OD1 ASP A 217      55.254  19.824  62.533  1.00 42.33           O
ATOM   2113  OD2 ASP A 217      56.852  20.972  61.481  1.00 42.28           O
ATOM   2114  N   THR A 218      51.369  19.908  59.392  1.00 26.36           N
ATOM   2115  H   THR A 218      51.402  18.908  59.674  1.00  0.00           H
ATOM   2116  CA  THR A 218      50.301  20.404  58.498  1.00 22.97           C
ATOM   2117  C   THR A 218      49.136  21.004  59.261  1.00 23.48           C
ATOM   2118  O   THR A 218      48.949  20.852  60.472  1.00 23.41           O
ATOM   2119  CB  THR A 218      49.754  19.229  57.647  1.00 21.09           C
ATOM   2120  OG1 THR A 218      49.356  18.148  58.476  1.00 23.55           O
ATOM   2121  HG1 THR A 218      49.011  17.411  57.912  1.00  0.00           H
ATOM   2122  CG2 THR A 218      50.862  18.739  56.713  1.00 20.60           C
ATOM   2123  N   GLN A 219      48.350  21.750  58.510  1.00 21.65           N
ATOM   2124  H   GLN A 219      48.635  21.974  57.535  1.00  0.00           H
ATOM   2125  CA  GLN A 219      47.058  22.278  59.036  1.00 25.11           C
ATOM   2126  C   GLN A 219      45.964  21.337  58.521  1.00 24.39           C
ATOM   2127  O   GLN A 219      46.134  20.869  57.371  1.00 26.52           O
ATOM   2128  CB  GLN A 219      46.952  23.694  58.465  1.00 30.12           C
ATOM   2129  CG  GLN A 219      47.939  24.595  59.217  1.00 36.99           C
ATOM   2130  CD  GLN A 219      48.005  25.998  58.643  1.00 42.47           C
ATOM   2131  OE1 GLN A 219      46.990  26.704  58.560  1.00 44.56           O
ATOM   2132  NE2 GLN A 219      49.213  26.427  58.252  1.00 44.32           N
ATOM   2133 1HE2 GLN A 219      49.324  27.385  57.862  1.00  0.00           H
ATOM   2134 2HE2 GLN A 219      50.040  25.802  58.339  1.00  0.00           H
ATOM   2135  N   VAL A 220      44.980  20.998  59.331  1.00 21.75           N
ATOM   2136  H   VAL A 220      44.912  21.425  60.277  1.00  0.00           H
ATOM   2137  CA  VAL A 220      43.962  19.998  58.886  1.00 21.88           C
ATOM   2138  C   VAL A 220      42.679  20.720  58.572  1.00 20.69           C
ATOM   2139  O   VAL A 220      42.230  21.596  59.334  1.00 21.87           O
ATOM   2140  CB  VAL A 220      43.716  18.984  60.030  1.00 21.79           C
ATOM   2141  CG1 VAL A 220      42.574  17.992  59.685  1.00 21.17           C
ATOM   2142  CG2 VAL A 220      45.006  18.198  60.282  1.00 24.46           C
ATOM   2143  N   VAL A 221      41.991  20.310  57.482  1.00 19.32           N
ATOM   2144  H   VAL A 221      42.449  19.677  56.795  1.00  0.00           H
ATOM   2145  CA  VAL A 221      40.620  20.741  57.256  1.00 19.33           C
ATOM   2146  C   VAL A 221      39.835  19.395  57.125  1.00 20.15           C
ATOM   2147  O   VAL A 221      40.354  18.514  56.456  1.00 18.71           O
ATOM   2148  CB  VAL A 221      40.441  21.565  55.987  1.00 21.70           C
ATOM   2149  CG1 VAL A 221      38.969  21.919  55.775  1.00 22.01           C
ATOM   2150  CG2 VAL A 221      41.211  22.893  56.097  1.00 21.54           C
ATOM   2151  N   LEU A 222      38.670  19.312  57.743  1.00 16.60           N
ATOM   2152  H   LEU A 222      38.313  20.112  58.304  1.00  0.00           H
ATOM   2153  CA  LEU A 222      37.891  18.083  57.628  1.00 18.05           C
ATOM   2154  C   LEU A 222      37.024  18.090  56.366  1.00 18.16           C
ATOM   2155  O   LEU A 222      36.455  19.125  56.025  1.00 16.63           O
ATOM   2156  CB  LEU A 222      37.003  17.960  58.878  1.00 17.05           C
ATOM   2157  CG  LEU A 222      37.820  17.742  60.181  1.00 18.56           C
ATOM   2158  CD1 LEU A 222      36.936  17.531  61.381  1.00 19.89           C
ATOM   2159  CD2 LEU A 222      38.837  16.600  60.039  1.00 19.18           C
ATOM   2160  N   ALA A 223      36.835  16.872  55.796  1.00 17.38           N
ATOM   2161  H   ALA A 223      37.290  16.028  56.198  1.00  0.00           H
ATOM   2162  CA  ALA A 223      36.001  16.762  54.632  1.00 14.43           C
ATOM   2163  C   ALA A 223      34.775  15.910  54.995  1.00 16.93           C
ATOM   2164  O   ALA A 223      34.941  14.729  55.265  1.00 16.32           O
ATOM   2165  CB  ALA A 223      36.731  16.171  53.438  1.00 16.08           C
ATOM   2166  N   MET A 224      33.611  16.573  55.080  1.00 14.84           N
ATOM   2167  H   MET A 224      33.561  17.597  54.906  1.00  0.00           H
ATOM   2168  CA  MET A 224      32.403  15.798  55.429  1.00 16.71           C
ATOM   2169  C   MET A 224      31.637  15.448  54.167  1.00 17.22           C
ATOM   2170  O   MET A 224      31.190  16.343  53.426  1.00 16.16           O
ATOM   2171  CB  MET A 224      31.546  16.609  56.402  1.00 16.31           C
ATOM   2172  CG  MET A 224      30.100  16.130  56.520  1.00 22.73           C
ATOM   2173  SD  MET A 224      29.251  17.138  57.780  1.00 27.17           S
ATOM   2174  CE  MET A 224      27.565  16.517  57.612  1.00 25.22           C
ATOM   2175  N   PRO A 225      31.300  14.160  53.981  1.00 16.64           N
ATOM   2176  CA  PRO A 225      30.608  13.815  52.735  1.00 17.16           C
ATOM   2177  C   PRO A 225      29.086  13.901  52.858  1.00 16.78           C
ATOM   2178  O   PRO A 225      28.524  13.670  53.907  1.00 14.92           O
ATOM   2179  CB  PRO A 225      31.085  12.364  52.518  1.00 16.82           C
ATOM   2180  CG  PRO A 225      31.354  11.810  53.890  1.00 18.48           C
ATOM   2181  CD  PRO A 225      31.751  13.011  54.771  1.00 16.92           C
ATOM   2182  N   TYR A 226      28.418  14.251  51.809  1.00 16.31           N
ATOM   2183  H   TYR A 226      29.001  14.553  51.002  1.00  0.00           H
ATOM   2184  CA  TYR A 226      26.998  14.291  51.576  1.00 18.30           C
ATOM   2185  C   TYR A 226      26.751  13.416  50.350  1.00 17.21           C
ATOM   2186  O   TYR A 226      27.263  13.688  49.241  1.00 17.95           O
ATOM   2187  CB  TYR A 226      26.483  15.692  51.297  1.00 15.91           C
ATOM   2188  CG  TYR A 226      26.431  16.560  52.529  1.00 16.50           C
ATOM   2189  CD1 TYR A 226      27.623  17.131  53.039  1.00 17.74           C
ATOM   2190  CD2 TYR A 226      25.210  16.906  53.110  1.00 17.71           C
ATOM   2191  CE1 TYR A 226      27.543  17.903  54.178  1.00 20.54           C
ATOM   2192  CE2 TYR A 226      25.133  17.700  54.246  1.00 19.02           C
ATOM   2193  CZ  TYR A 226      26.335  18.205  54.746  1.00 21.49           C
ATOM   2194  OH  TYR A 226      26.337  19.045  55.849  1.00 23.23           O
ATOM   2195  HH  TYR A 226      27.268  19.304  56.063  1.00  0.00           H
ATOM   2196  N   ASP A 227      25.926  12.355  50.512  1.00 16.25           N
ATOM   2197  H   ASP A 227      25.436  12.200  51.416  1.00  0.00           H
ATOM   2198  CA  ASP A 227      25.737  11.438  49.403  1.00 17.51           C
ATOM   2199  C   ASP A 227      24.366  11.572  48.736  1.00 16.84           C
ATOM   2200  O   ASP A 227      23.378  11.663  49.480  1.00 19.16           O
ATOM   2201  CB  ASP A 227      25.772   9.956  49.876  1.00 17.92           C
ATOM   2202  CG  ASP A 227      27.186   9.526  50.221  1.00 20.32           C
ATOM   2203  OD1 ASP A 227      28.150  10.268  49.934  1.00 20.24           O
ATOM   2204  OD2 ASP A 227      27.335   8.428  50.802  1.00 21.79           O
ATOM   2205  N   THR A 228      24.350  11.735  47.424  1.00 16.56           N
ATOM   2206  H   THR A 228      25.253  11.738  46.908  1.00  0.00           H
ATOM   2207  CA  THR A 228      23.104  11.912  46.670  1.00 17.52           C
ATOM   2208  C   THR A 228      22.865  10.765  45.707  1.00 16.43           C
ATOM   2209  O   THR A 228      23.755  10.255  45.029  1.00 15.84           O
ATOM   2210  CB  THR A 228      23.229  13.214  45.820  1.00 18.09           C
ATOM   2211  OG1 THR A 228      23.267  14.306  46.723  1.00 17.89           O
ATOM   2212  HG1 THR A 228      24.047  14.208  47.325  1.00  0.00           H
ATOM   2213  CG2 THR A 228      21.994  13.388  44.934  1.00 18.44           C
ATOM   2214  N   PRO A 229      21.638  10.185  45.721  1.00 17.65           N
ATOM   2215  CA  PRO A 229      21.379   9.028  44.867  1.00 19.00           C
ATOM   2216  C   PRO A 229      21.287   9.435  43.412  1.00 17.86           C
ATOM   2217  O   PRO A 229      20.781  10.497  43.034  1.00 19.07           O
ATOM   2218  CB  PRO A 229      20.037   8.515  45.419  1.00 18.63           C
ATOM   2219  CG  PRO A 229      19.376   9.713  46.009  1.00 19.22           C
ATOM   2220  CD  PRO A 229      20.500  10.600  46.584  1.00 20.30           C
ATOM   2221  N   VAL A 230      21.656   8.557  42.513  1.00 16.20           N
ATOM   2222  H   VAL A 230      21.937   7.627  42.884  1.00  0.00           H
ATOM   2223  CA  VAL A 230      21.727   8.703  41.066  1.00 13.44           C
ATOM   2224  C   VAL A 230      21.020   7.455  40.440  1.00 16.67           C
ATOM   2225  O   VAL A 230      21.664   6.443  40.271  1.00 15.48           O
ATOM   2226  CB  VAL A 230      23.184   8.593  40.543  1.00 16.06           C
ATOM   2227  CG1 VAL A 230      23.254   8.814  39.024  1.00 16.56           C
ATOM   2228  CG2 VAL A 230      24.075   9.605  41.253  1.00 19.04           C
ATOM   2229  N   PRO A 231      19.783   7.667  40.057  1.00 16.99           N
ATOM   2230  CA  PRO A 231      19.024   6.499  39.554  1.00 19.46           C
ATOM   2231  C   PRO A 231      19.183   6.218  38.079  1.00 18.42           C
ATOM   2232  O   PRO A 231      19.124   7.100  37.240  1.00 20.91           O
ATOM   2233  CB  PRO A 231      17.601   6.880  39.935  1.00 17.78           C
ATOM   2234  CG  PRO A 231      17.523   8.390  39.808  1.00 19.52           C
ATOM   2235  CD  PRO A 231      18.918   8.835  40.293  1.00 17.88           C
ATOM   2236  N   GLY A 232      19.403   4.928  37.715  1.00 19.64           N
ATOM   2237  H   GLY A 232      19.562   4.222  38.462  1.00  0.00           H
ATOM   2238  CA  GLY A 232      19.427   4.490  36.334  1.00 17.72           C
ATOM   2239  C   GLY A 232      17.969   4.395  35.832  1.00 20.72           C
ATOM   2240  O   GLY A 232      16.981   4.376  36.579  1.00 18.26           O
ATOM   2241  N   TYR A 233      17.815   4.299  34.516  1.00 19.02           N
ATOM   2242  H   TYR A 233      18.665   4.240  33.920  1.00  0.00           H
ATOM   2243  CA  TYR A 233      16.522   4.273  33.875  1.00 18.95           C
ATOM   2244  C   TYR A 233      15.866   2.856  33.890  1.00 21.54           C
ATOM   2245  O   TYR A 233      16.348   1.963  33.200  1.00 21.98           O
ATOM   2246  CB  TYR A 233      16.577   4.649  32.400  1.00 18.99           C
ATOM   2247  CG  TYR A 233      15.179   4.836  31.824  1.00 19.50           C
ATOM   2248  CD1 TYR A 233      14.327   5.823  32.211  1.00 21.76           C
ATOM   2249  CD2 TYR A 233      14.734   3.878  30.886  1.00 22.81           C
ATOM   2250  CE1 TYR A 233      13.058   5.970  31.673  1.00 22.91           C
ATOM   2251  CE2 TYR A 233      13.468   4.005  30.347  1.00 22.58           C
ATOM   2252  CZ  TYR A 233      12.651   5.006  30.728  1.00 22.91           C
ATOM   2253  OH  TYR A 233      11.398   5.147  30.194  1.00 24.34           O
ATOM   2254  HH  TYR A 233      10.955   5.935  30.598  1.00  0.00           H
ATOM   2255  N   ARG A 234      14.958   2.772  34.824  1.00 23.77           N
ATOM   2256  H   ARG A 234      14.806   3.587  35.452  1.00  0.00           H
ATOM   2257  CA  ARG A 234      14.140   1.558  35.019  1.00 22.72           C
ATOM   2258  C   ARG A 234      14.905   0.277  35.226  1.00 24.88           C
ATOM   2259  O   ARG A 234      14.384  -0.819  34.818  1.00 26.36           O
ATOM   2260  CB  ARG A 234      13.268   1.369  33.770  1.00 23.42           C
ATOM   2261  CG  ARG A 234      12.427   2.492  33.284  1.00 23.50           C
ATOM   2262  CD  ARG A 234      11.461   3.112  34.227  1.00 26.18           C
ATOM   2263  NE  ARG A 234      10.741   4.299  33.801  1.00 26.29           N
ATOM   2264  HE  ARG A 234      11.180   5.158  34.189  1.00  0.00           H
ATOM   2265  CZ  ARG A 234       9.704   4.597  33.073  1.00 28.59           C
ATOM   2266  NH1 ARG A 234       9.059   3.567  32.463  1.00 28.90           N
ATOM   2267 1HH1 ARG A 234       9.400   2.593  32.589  1.00  0.00           H
ATOM   2268 2HH1 ARG A 234       8.225   3.754  31.871  1.00  0.00           H
ATOM   2269  NH2 ARG A 234       9.235   5.834  32.921  1.00 26.67           N
ATOM   2270 1HH2 ARG A 234       9.703   6.630  33.399  1.00  0.00           H
ATOM   2271 2HH2 ARG A 234       8.401   6.004  32.324  1.00  0.00           H
ATOM   2272  N   ASN A 235      16.087   0.260  35.815  1.00 21.22           N
ATOM   2273  H   ASN A 235      16.446   1.160  36.193  1.00  0.00           H
ATOM   2274  CA  ASN A 235      16.917  -0.902  35.976  1.00 20.83           C
ATOM   2275  C   ASN A 235      17.198  -1.242  37.432  1.00 20.33           C
ATOM   2276  O   ASN A 235      17.973  -2.144  37.802  1.00 22.04           O
ATOM   2277  CB  ASN A 235      18.250  -0.775  35.225  1.00 20.20           C
ATOM   2278  CG  ASN A 235      19.147   0.378  35.688  1.00 20.39           C
ATOM   2279  OD1 ASN A 235      20.269   0.448  35.152  1.00 22.02           O
ATOM   2280  ND2 ASN A 235      18.585   1.153  36.558  1.00 14.74           N
ATOM   2281 1HD2 ASN A 235      19.091   1.989  36.913  1.00  0.00           H
ATOM   2282 2HD2 ASN A 235      17.627   0.940  36.902  1.00  0.00           H
ATOM   2283  N   ASN A 236      16.586  -0.461  38.314  1.00 21.87           N
ATOM   2284  H   ASN A 236      15.961   0.268  37.916  1.00  0.00           H
ATOM   2285  CA  ASN A 236      16.676  -0.493  39.752  1.00 22.03           C
ATOM   2286  C   ASN A 236      18.070  -0.235  40.309  1.00 21.31           C
ATOM   2287  O   ASN A 236      18.352  -0.502  41.473  1.00 21.31           O
ATOM   2288  CB  ASN A 236      16.133  -1.848  40.306  1.00 23.15           C
ATOM   2289  CG  ASN A 236      14.633  -1.892  40.001  1.00 24.05           C
ATOM   2290  OD1 ASN A 236      13.885  -0.928  39.963  1.00 22.88           O
ATOM   2291  ND2 ASN A 236      14.237  -3.126  39.642  1.00 30.50           N
ATOM   2292 1HD2 ASN A 236      13.262  -3.285  39.317  1.00  0.00           H
ATOM   2293 2HD2 ASN A 236      14.906  -3.921  39.689  1.00  0.00           H
ATOM   2294  N   VAL A 237      18.938   0.362  39.502  1.00 19.39           N
ATOM   2295  H   VAL A 237      18.642   0.593  38.532  1.00  0.00           H
ATOM   2296  CA  VAL A 237      20.296   0.708  39.925  1.00 18.44           C
ATOM   2297  C   VAL A 237      20.219   2.122  40.510  1.00 18.56           C
ATOM   2298  O   VAL A 237      19.517   3.018  40.003  1.00 20.15           O
ATOM   2299  CB  VAL A 237      21.288   0.651  38.744  1.00 18.26           C
ATOM   2300  CG1 VAL A 237      22.666   1.230  39.161  1.00 16.12           C
ATOM   2301  CG2 VAL A 237      21.597  -0.773  38.249  1.00 20.21           C
ATOM   2302  N   VAL A 238      20.889   2.301  41.655  1.00 18.74           N
ATOM   2303  H   VAL A 238      21.357   1.503  42.130  1.00  0.00           H
ATOM   2304  CA  VAL A 238      20.947   3.673  42.232  1.00 19.56           C
ATOM   2305  C   VAL A 238      22.398   3.831  42.698  1.00 18.23           C
ATOM   2306  O   VAL A 238      22.796   3.194  43.657  1.00 20.84           O
ATOM   2307  CB  VAL A 238      20.019   3.900  43.420  1.00 18.85           C
ATOM   2308  CG1 VAL A 238      20.336   5.258  44.063  1.00 20.06           C
ATOM   2309  CG2 VAL A 238      18.539   3.743  43.052  1.00 19.89           C
ATOM   2310  N   ASN A 239      23.165   4.626  41.955  1.00 17.09           N
ATOM   2311  H   ASN A 239      22.761   5.092  41.117  1.00  0.00           H
ATOM   2312  CA  ASN A 239      24.583   4.856  42.304  1.00 17.13           C
ATOM   2313  C   ASN A 239      24.639   6.107  43.208  1.00 17.40           C
ATOM   2314  O   ASN A 239      23.595   6.677  43.509  1.00 15.34           O
ATOM   2315  CB  ASN A 239      25.330   5.064  40.989  1.00 17.97           C
ATOM   2316  CG  ASN A 239      25.583   3.802  40.213  1.00 18.45           C
ATOM   2317  OD1 ASN A 239      25.467   2.729  40.808  1.00 19.69           O
ATOM   2318  ND2 ASN A 239      25.978   3.908  38.945  1.00 17.61           N
ATOM   2319 1HD2 ASN A 239      26.209   3.053  38.399  1.00  0.00           H
ATOM   2320 2HD2 ASN A 239      26.055   4.845  38.501  1.00  0.00           H
ATOM   2321  N   THR A 240      25.829   6.555  43.554  1.00 19.28           N
ATOM   2322  H   THR A 240      26.677   6.110  43.149  1.00  0.00           H
ATOM   2323  CA  THR A 240      25.983   7.663  44.495  1.00 17.36           C
ATOM   2324  C   THR A 240      26.853   8.801  43.928  1.00 16.87           C
ATOM   2325  O   THR A 240      27.872   8.498  43.299  1.00 16.47           O
ATOM   2326  CB  THR A 240      26.759   7.060  45.724  1.00 18.94           C
ATOM   2327  OG1 THR A 240      25.827   6.126  46.390  1.00 24.93           O
ATOM   2328  HG1 THR A 240      26.274   5.719  47.174  1.00  0.00           H
ATOM   2329  CG2 THR A 240      27.088   8.152  46.716  1.00 21.13           C
ATOM   2330  N   MET A 241      26.431  10.001  44.233  1.00 15.99           N
ATOM   2331  H   MET A 241      25.471  10.130  44.613  1.00  0.00           H
ATOM   2332  CA  MET A 241      27.317  11.187  44.040  1.00 16.20           C
ATOM   2333  C   MET A 241      27.727  11.576  45.465  1.00 16.05           C
ATOM   2334  O   MET A 241      26.832  11.889  46.277  1.00 17.46           O
ATOM   2335  CB  MET A 241      26.597  12.327  43.335  1.00 14.81           C
ATOM   2336  CG  MET A 241      27.491  13.595  43.096  1.00 13.06           C
ATOM   2337  SD  MET A 241      26.624  14.932  42.266  1.00 17.27           S
ATOM   2338  CE  MET A 241      25.306  15.304  43.434  1.00 19.75           C
ATOM   2339  N   ARG A 242      29.020  11.643  45.784  1.00 14.82           N
ATOM   2340  H   ARG A 242      29.735  11.416  45.064  1.00  0.00           H
ATOM   2341  CA  ARG A 242      29.452  12.030  47.127  1.00 14.67           C
ATOM   2342  C   ARG A 242      30.196  13.394  46.936  1.00 16.30           C
ATOM   2343  O   ARG A 242      31.145  13.450  46.183  1.00 18.59           O
ATOM   2344  CB  ARG A 242      30.427  11.022  47.691  1.00 16.54           C
ATOM   2345  CG  ARG A 242      31.046  11.377  49.028  1.00 17.31           C
ATOM   2346  CD  ARG A 242      31.763  10.219  49.731  1.00 16.91           C
ATOM   2347  NE  ARG A 242      30.661   9.544  50.441  1.00 18.63           N
ATOM   2348  HE  ARG A 242      29.677   9.748  50.172  1.00  0.00           H
ATOM   2349  CZ  ARG A 242      30.906   8.677  51.421  1.00 22.02           C
ATOM   2350  NH1 ARG A 242      32.181   8.413  51.691  1.00 20.04           N
ATOM   2351 1HH1 ARG A 242      32.935   8.877  51.145  1.00  0.00           H
ATOM   2352 2HH1 ARG A 242      32.424   7.742  52.448  1.00  0.00           H
ATOM   2353  NH2 ARG A 242      29.872   8.118  52.054  1.00 21.11           N
ATOM   2354 1HH2 ARG A 242      28.900   8.363  51.778  1.00  0.00           H
ATOM   2355 2HH2 ARG A 242      30.039   7.438  52.823  1.00  0.00           H
ATOM   2356  N   LEU A 243      29.660  14.383  47.616  1.00 14.17           N
ATOM   2357  H   LEU A 243      28.824  14.206  48.209  1.00  0.00           H
ATOM   2358  CA  LEU A 243      30.230  15.738  47.547  1.00 16.12           C
ATOM   2359  C   LEU A 243      30.744  16.071  48.933  1.00 16.47           C
ATOM   2360  O   LEU A 243      30.043  15.929  49.942  1.00 16.31           O
ATOM   2361  CB  LEU A 243      29.105  16.709  47.136  1.00 16.62           C
ATOM   2362  CG  LEU A 243      28.511  16.497  45.731  1.00 17.72           C
ATOM   2363  CD1 LEU A 243      27.537  17.638  45.421  1.00 15.33           C
ATOM   2364  CD2 LEU A 243      29.644  16.425  44.690  1.00 16.35           C
ATOM   2365  N   TRP A 244      31.997  16.603  48.994  1.00 15.85           N
ATOM   2366  H   TRP A 244      32.517  16.802  48.116  1.00  0.00           H
ATOM   2367  CA  TRP A 244      32.607  16.892  50.269  1.00 15.62           C
ATOM   2368  C   TRP A 244      32.405  18.374  50.705  1.00 15.91           C
ATOM   2369  O   TRP A 244      32.449  19.270  49.864  1.00 15.86           O
ATOM   2370  CB  TRP A 244      34.114  16.680  50.203  1.00 15.17           C
ATOM   2371  CG  TRP A 244      34.561  15.315  49.760  1.00 14.18           C
ATOM   2372  CD1 TRP A 244      34.992  14.986  48.505  1.00 15.10           C
ATOM   2373  CD2 TRP A 244      34.643  14.144  50.566  1.00 16.19           C
ATOM   2374  NE1 TRP A 244      35.363  13.639  48.507  1.00 14.15           N
ATOM   2375  HE1 TRP A 244      35.750  13.119  47.693  1.00  0.00           H
ATOM   2376  CE2 TRP A 244      35.135  13.109  49.757  1.00 14.58           C
ATOM   2377  CE3 TRP A 244      34.370  13.896  51.938  1.00 14.91           C
ATOM   2378  CZ2 TRP A 244      35.356  11.819  50.256  1.00 15.49           C
ATOM   2379  CZ3 TRP A 244      34.579  12.641  52.449  1.00 16.63           C
ATOM   2380  CH2 TRP A 244      35.033  11.624  51.590  1.00 15.25           C
ATOM   2381  N   SER A 245      32.139  18.564  51.981  1.00 15.94           N
ATOM   2382  H   SER A 245      32.101  17.721  52.589  1.00  0.00           H
ATOM   2383  CA  SER A 245      31.894  19.854  52.613  1.00 17.96           C
ATOM   2384  C   SER A 245      32.952  20.149  53.676  1.00 16.96           C
ATOM   2385  O   SER A 245      33.372  19.273  54.441  1.00 16.44           O
ATOM   2386  CB  SER A 245      30.508  19.822  53.255  1.00 21.16           C
ATOM   2387  OG  SER A 245      30.177  21.049  53.893  1.00 21.29           O
ATOM   2388  HG  SER A 245      30.188  21.780  53.226  1.00  0.00           H
ATOM   2389  N   ALA A 246      33.553  21.347  53.596  1.00 16.66           N
ATOM   2390  H   ALA A 246      33.230  22.038  52.889  1.00  0.00           H
ATOM   2391  CA  ALA A 246      34.660  21.692  54.494  1.00 17.99           C
ATOM   2392  C   ALA A 246      34.264  22.110  55.898  1.00 20.41           C
ATOM   2393  O   ALA A 246      33.372  22.915  56.118  1.00 19.43           O
ATOM   2394  CB  ALA A 246      35.530  22.776  53.837  1.00 17.11           C
ATOM   2395  N   LYS A 247      34.958  21.520  56.890  1.00 19.15           N
ATOM   2396  H   LYS A 247      35.746  20.896  56.625  1.00  0.00           H
ATOM   2397  CA  LYS A 247      34.681  21.696  58.298  1.00 21.78           C
ATOM   2398  C   LYS A 247      35.981  21.956  59.041  1.00 21.03           C
ATOM   2399  O   LYS A 247      37.035  21.407  58.689  1.00 20.66           O
ATOM   2400  CB  LYS A 247      34.005  20.462  58.915  1.00 23.95           C
ATOM   2401  CG  LYS A 247      32.590  20.280  58.418  1.00 30.45           C
ATOM   2402  CD  LYS A 247      31.727  21.537  58.520  1.00 35.42           C
ATOM   2403  CE  LYS A 247      30.391  21.292  57.852  1.00 39.19           C
ATOM   2404  NZ  LYS A 247      30.437  21.485  56.383  1.00 43.16           N
ATOM   2405  HZ1 LYS A 247      30.723  22.462  56.172  1.00  0.00           H
ATOM   2406  HZ2 LYS A 247      31.125  20.824  55.969  1.00  0.00           H
ATOM   2407  HZ3 LYS A 247      29.495  21.304  55.981  1.00  0.00           H
ATOM   2408  N   ALA A 248      35.906  22.885  59.986  1.00 21.38           N
ATOM   2409  H   ALA A 248      35.019  23.390  60.187  1.00  0.00           H
ATOM   2410  CA  ALA A 248      37.162  23.168  60.748  1.00 23.06           C
ATOM   2411  C   ALA A 248      37.424  21.992  61.687  1.00 24.68           C
ATOM   2412  O   ALA A 248      36.468  21.375  62.115  1.00 22.77           O
ATOM   2413  CB  ALA A 248      36.912  24.434  61.563  1.00 21.92           C
ATOM   2414  N   PRO A 249      38.671  21.681  62.010  1.00 26.99           N
ATOM   2415  CA  PRO A 249      39.020  20.647  62.935  1.00 31.42           C
ATOM   2416  C   PRO A 249      38.539  20.976  64.336  1.00 36.82           C
ATOM   2417  O   PRO A 249      38.308  22.101  64.786  1.00 36.71           O
ATOM   2418  CB  PRO A 249      40.542  20.548  62.840  1.00 30.71           C
ATOM   2419  CG  PRO A 249      40.969  21.924  62.481  1.00 29.97           C
ATOM   2420  CD  PRO A 249      39.874  22.462  61.574  1.00 27.80           C
ATOM   2421  N   ASN A 250      38.435  19.894  65.067  1.00 44.00           N
ATOM   2422  H   ASN A 250      38.675  19.000  64.593  1.00  0.00           H
ATOM   2423  CA  ASN A 250      38.029  19.789  66.449  1.00 50.47           C
ATOM   2424  C   ASN A 250      38.980  20.362  67.481  1.00 52.26           C
ATOM   2425  O   ASN A 250      40.082  20.884  67.396  1.00 52.86           O
ATOM   2426  CB  ASN A 250      37.791  18.286  66.693  1.00 52.66           C
ATOM   2427  CG  ASN A 250      37.917  17.329  65.536  1.00 54.87           C
ATOM   2428  OD1 ASN A 250      38.872  17.295  64.736  1.00 56.16           O
ATOM   2429  ND2 ASN A 250      36.902  16.448  65.448  1.00 55.34           N
ATOM   2430 1HD2 ASN A 250      36.906  15.723  64.703  1.00  0.00           H
ATOM   2431 2HD2 ASN A 250      36.114  16.493  66.125  1.00  0.00           H
ATOM   2432  N   GLY A 261      41.452  36.119  70.746  1.00 29.91           N
ATOM   2433  HN1 GLY A 261      42.090  36.871  71.077  1.00  0.00           H
ATOM   2434  HN2 GLY A 261      41.901  35.601  69.964  1.00  0.00           H
ATOM   2435  HN3 GLY A 261      40.559  36.540  70.417  1.00  0.00           H
ATOM   2436  CA  GLY A 261      41.175  35.186  71.857  1.00 28.94           C
ATOM   2437  C   GLY A 261      40.233  34.021  71.481  1.00 27.28           C
ATOM   2438  O   GLY A 261      40.170  33.610  70.318  1.00 25.57           O
ATOM   2439  N   TYR A 262      39.517  33.548  72.504  1.00 24.08           N
ATOM   2440  H   TYR A 262      39.607  33.979  73.446  1.00  0.00           H
ATOM   2441  CA  TYR A 262      38.592  32.405  72.292  1.00 22.57           C
ATOM   2442  C   TYR A 262      37.512  32.782  71.284  1.00 19.66           C
ATOM   2443  O   TYR A 262      37.291  32.015  70.348  1.00 21.16           O
ATOM   2444  CB  TYR A 262      37.986  32.014  73.639  1.00 22.71           C
ATOM   2445  CG  TYR A 262      36.753  31.108  73.490  1.00 20.12           C
ATOM   2446  CD1 TYR A 262      36.870  29.806  73.075  1.00 20.44           C
ATOM   2447  CD2 TYR A 262      35.506  31.631  73.719  1.00 19.55           C
ATOM   2448  CE1 TYR A 262      35.753  28.995  72.906  1.00 20.02           C
ATOM   2449  CE2 TYR A 262      34.345  30.853  73.566  1.00 18.58           C
ATOM   2450  CZ  TYR A 262      34.512  29.531  73.175  1.00 20.67           C
ATOM   2451  OH  TYR A 262      33.399  28.713  73.059  1.00 20.91           O
ATOM   2452  HH  TYR A 262      32.941  28.655  73.935  1.00  0.00           H
ATOM   2453  N   ILE A 263      36.790  33.890  71.409  1.00 21.25           N
ATOM   2454  H   ILE A 263      36.996  34.572  72.167  1.00  0.00           H
ATOM   2455  CA  ILE A 263      35.698  34.137  70.462  1.00 20.40           C
ATOM   2456  C   ILE A 263      36.234  34.171  69.042  1.00 21.84           C
ATOM   2457  O   ILE A 263      35.736  33.572  68.124  1.00 18.47           O
ATOM   2458  CB  ILE A 263      34.938  35.432  70.791  1.00 22.13           C
ATOM   2459  CG1 ILE A 263      34.192  35.258  72.129  1.00 22.99           C
ATOM   2460  CG2 ILE A 263      34.058  35.885  69.622  1.00 21.89           C
ATOM   2461  CD1 ILE A 263      32.973  34.314  72.094  1.00 20.47           C
ATOM   2462  N   GLN A 264      37.302  34.998  68.819  1.00 21.82           N
ATOM   2463  H   GLN A 264      37.696  35.565  69.597  1.00  0.00           H
ATOM   2464  CA  GLN A 264      37.881  35.079  67.492  1.00 22.86           C
ATOM   2465  C   GLN A 264      38.372  33.734  66.955  1.00 21.47           C
ATOM   2466  O   GLN A 264      38.247  33.543  65.746  1.00 22.48           O
ATOM   2467  CB  GLN A 264      39.050  36.094  67.516  1.00 24.74           C
ATOM   2468  CG  GLN A 264      39.461  36.577  66.123  1.00 27.56           C
ATOM   2469  CD  GLN A 264      38.456  37.121  65.176  1.00 29.41           C
ATOM   2470  OE1 GLN A 264      38.243  36.668  64.022  1.00 32.23           O
ATOM   2471  NE2 GLN A 264      37.693  38.112  65.608  1.00 28.94           N
ATOM   2472 1HE2 GLN A 264      36.942  38.494  64.998  1.00  0.00           H
ATOM   2473 2HE2 GLN A 264      37.844  38.509  66.558  1.00  0.00           H
ATOM   2474  N   ALA A 265      38.876  32.835  67.775  1.00 20.94           N
ATOM   2475  H   ALA A 265      38.989  33.059  68.784  1.00  0.00           H
ATOM   2476  CA  ALA A 265      39.280  31.515  67.266  1.00 22.25           C
ATOM   2477  C   ALA A 265      38.027  30.750  66.759  1.00 22.98           C
ATOM   2478  O   ALA A 265      38.126  30.007  65.786  1.00 20.78           O
ATOM   2479  CB  ALA A 265      39.968  30.746  68.368  1.00 25.33           C
ATOM   2480  N   VAL A 266      36.863  30.970  67.405  1.00 19.81           N
ATOM   2481  H   VAL A 266      36.808  31.632  68.205  1.00  0.00           H
ATOM   2482  CA  VAL A 266      35.672  30.238  66.935  1.00 19.88           C
ATOM   2483  C   VAL A 266      35.223  30.833  65.620  1.00 19.07           C
ATOM   2484  O   VAL A 266      34.817  30.148  64.652  1.00 17.70           O
ATOM   2485  CB  VAL A 266      34.583  30.229  68.030  1.00 20.32           C
ATOM   2486  CG1 VAL A 266      33.272  29.640  67.456  1.00 20.38           C
ATOM   2487  CG2 VAL A 266      35.036  29.399  69.226  1.00 19.12           C
ATOM   2488  N   LEU A 267      35.245  32.190  65.556  1.00 18.24           N
ATOM   2489  H   LEU A 267      35.516  32.760  66.382  1.00  0.00           H
ATOM   2490  CA  LEU A 267      34.877  32.825  64.293  1.00 19.10           C
ATOM   2491  C   LEU A 267      35.816  32.494  63.139  1.00 20.30           C
ATOM   2492  O   LEU A 267      35.346  32.284  62.015  1.00 20.88           O
ATOM   2493  CB  LEU A 267      34.796  34.357  64.390  1.00 20.69           C
ATOM   2494  CG  LEU A 267      33.923  34.958  65.486  1.00 21.89           C
ATOM   2495  CD1 LEU A 267      33.873  36.490  65.347  1.00 21.95           C
ATOM   2496  CD2 LEU A 267      32.492  34.429  65.435  1.00 24.31           C
ATOM   2497  N   ASP A 268      37.112  32.273  63.395  1.00 19.23           N
ATOM   2498  H   ASP A 268      37.426  32.328  64.385  1.00  0.00           H
ATOM   2499  CA  ASP A 268      38.095  31.966  62.399  1.00 20.55           C
ATOM   2500  C   ASP A 268      37.978  30.550  61.849  1.00 20.14           C
ATOM   2501  O   ASP A 268      38.610  30.250  60.809  1.00 21.05           O
ATOM   2502  CB  ASP A 268      39.550  32.171  62.873  1.00 20.69           C
ATOM   2503  CG  ASP A 268      39.911  33.651  62.958  1.00 25.23           C
ATOM   2504  OD1 ASP A 268      39.147  34.519  62.540  1.00 24.94           O
ATOM   2505  OD2 ASP A 268      40.950  33.900  63.568  1.00 26.04           O
ATOM   2506  N   ARG A 269      37.088  29.716  62.413  1.00 20.78           N
ATOM   2507  H   ARG A 269      36.637  29.965  63.317  1.00  0.00           H
ATOM   2508  CA  ARG A 269      36.759  28.463  61.751  1.00 22.09           C
ATOM   2509  C   ARG A 269      36.224  28.652  60.348  1.00 22.31           C
ATOM   2510  O   ARG A 269      36.326  27.782  59.448  1.00 19.99           O
ATOM   2511  CB  ARG A 269      35.660  27.697  62.532  1.00 20.95           C
ATOM   2512  CG  ARG A 269      36.302  27.087  63.815  1.00 21.70           C
ATOM   2513  CD  ARG A 269      35.182  26.709  64.746  1.00 23.25           C
ATOM   2514  NE  ARG A 269      34.371  25.584  64.196  1.00 22.26           N
ATOM   2515  HE  ARG A 269      33.604  25.805  63.530  1.00  0.00           H
ATOM   2516  CZ  ARG A 269      34.584  24.312  64.518  1.00 24.17           C
ATOM   2517  NH1 ARG A 269      35.513  23.926  65.347  1.00 23.49           N
ATOM   2518 1HH1 ARG A 269      36.135  24.629  65.795  1.00  0.00           H
ATOM   2519 2HH1 ARG A 269      35.632  22.915  65.560  1.00  0.00           H
ATOM   2520  NH2 ARG A 269      33.754  23.358  63.996  1.00 25.05           N
ATOM   2521 1HH2 ARG A 269      32.977  23.635  63.362  1.00  0.00           H
ATOM   2522 2HH2 ARG A 269      33.900  22.356  64.233  1.00  0.00           H
ATOM   2523  N   ASN A 270      35.635  29.822  60.033  1.00 22.37           N
ATOM   2524  H   ASN A 270      35.531  30.533  60.784  1.00  0.00           H
ATOM   2525  CA  ASN A 270      35.142  30.148  58.725  1.00 21.68           C
ATOM   2526  C   ASN A 270      36.213  30.075  57.649  1.00 23.29           C
ATOM   2527  O   ASN A 270      35.941  29.808  56.471  1.00 21.13           O
ATOM   2528  CB  ASN A 270      34.566  31.575  58.758  1.00 25.26           C
ATOM   2529  CG  ASN A 270      33.369  31.718  59.685  1.00 27.21           C
ATOM   2530  OD1 ASN A 270      32.641  30.761  60.046  1.00 28.23           O
ATOM   2531  ND2 ASN A 270      33.115  32.981  60.051  1.00 24.61           N
ATOM   2532 1HD2 ASN A 270      32.294  33.193  60.653  1.00  0.00           H
ATOM   2533 2HD2 ASN A 270      33.739  33.750  59.734  1.00  0.00           H
ATOM   2534  N   LEU A 271      37.480  30.408  57.950  1.00 19.60           N
ATOM   2535  H   LEU A 271      37.713  30.702  58.920  1.00  0.00           H
ATOM   2536  CA  LEU A 271      38.528  30.365  56.948  1.00 24.12           C
ATOM   2537  C   LEU A 271      38.694  28.990  56.327  1.00 24.15           C
ATOM   2538  O   LEU A 271      38.763  28.872  55.102  1.00 25.69           O
ATOM   2539  CB  LEU A 271      39.876  30.813  57.558  1.00 24.79           C
ATOM   2540  CG  LEU A 271      39.822  32.259  58.066  1.00 28.70           C
ATOM   2541  CD1 LEU A 271      41.133  32.623  58.775  1.00 28.72           C
ATOM   2542  CD2 LEU A 271      39.528  33.267  56.964  1.00 29.91           C
ATOM   2543  N   ALA A 272      38.707  27.948  57.146  1.00 22.17           N
ATOM   2544  H   ALA A 272      38.654  28.081  58.176  1.00  0.00           H
ATOM   2545  CA  ALA A 272      38.798  26.600  56.567  1.00 22.12           C
ATOM   2546  C   ALA A 272      37.484  26.213  55.918  1.00 22.91           C
ATOM   2547  O   ALA A 272      37.521  25.523  54.889  1.00 20.73           O
ATOM   2548  CB  ALA A 272      39.154  25.656  57.718  1.00 22.69           C
ATOM   2549  N   GLU A 273      36.352  26.673  56.461  1.00 19.79           N
ATOM   2550  H   GLU A 273      36.400  27.327  57.268  1.00  0.00           H
ATOM   2551  CA  GLU A 273      35.037  26.268  55.934  1.00 21.19           C
ATOM   2552  C   GLU A 273      34.775  26.937  54.608  1.00 20.61           C
ATOM   2553  O   GLU A 273      33.979  26.476  53.768  1.00 20.03           O
ATOM   2554  CB  GLU A 273      33.950  26.413  57.050  1.00 20.14           C
ATOM   2555  CG  GLU A 273      34.086  25.296  58.094  1.00 23.56           C
ATOM   2556  CD  GLU A 273      33.367  25.387  59.438  1.00 25.50           C
ATOM   2557  OE1 GLU A 273      32.568  26.378  59.588  1.00 22.31           O
ATOM   2558  OE2 GLU A 273      33.567  24.514  60.338  1.00 22.81           O
ATOM   2559  N   ASN A 274      35.520  28.026  54.264  1.00 15.96           N
ATOM   2560  H   ASN A 274      36.211  28.375  54.958  1.00  0.00           H
ATOM   2561  CA  ASN A 274      35.421  28.726  53.016  1.00 18.26           C
ATOM   2562  C   ASN A 274      35.902  27.880  51.813  1.00 17.26           C
ATOM   2563  O   ASN A 274      35.557  28.220  50.680  1.00 16.58           O
ATOM   2564  CB  ASN A 274      36.210  30.048  53.011  1.00 16.45           C
ATOM   2565  CG  ASN A 274      35.481  31.187  53.722  1.00 20.91           C
ATOM   2566  OD1 ASN A 274      34.268  31.114  53.943  1.00 21.34           O
ATOM   2567  ND2 ASN A 274      36.240  32.246  54.056  1.00 20.95           N
ATOM   2568 1HD2 ASN A 274      35.809  33.066  54.529  1.00  0.00           H
ATOM   2569 2HD2 ASN A 274      37.258  32.245  53.841  1.00  0.00           H
ATOM   2570  N   ILE A 275      36.634  26.774  52.029  1.00 16.93           N
ATOM   2571  H   ILE A 275      36.961  26.522  52.983  1.00  0.00           H
ATOM   2572  CA  ILE A 275      36.953  25.938  50.874  1.00 16.72           C
ATOM   2573  C   ILE A 275      35.722  25.466  50.095  1.00 15.31           C
ATOM   2574  O   ILE A 275      35.837  25.471  48.858  1.00 16.85           O
ATOM   2575  CB  ILE A 275      37.828  24.770  51.371  1.00 15.43           C
ATOM   2576  CG1 ILE A 275      39.178  25.395  51.848  1.00 19.06           C
ATOM   2577  CG2 ILE A 275      38.070  23.766  50.265  1.00 17.40           C
ATOM   2578  CD1 ILE A 275      40.031  24.359  52.540  1.00 20.25           C
ATOM   2579  N   SER A 276      34.636  25.083  50.721  1.00 17.30           N
ATOM   2580  H   SER A 276      34.598  25.106  51.760  1.00  0.00           H
ATOM   2581  CA  SER A 276      33.461  24.617  49.944  1.00 17.22           C
ATOM   2582  C   SER A 276      32.423  25.739  49.814  1.00 19.33           C
ATOM   2583  O   SER A 276      31.237  25.518  49.610  1.00 20.18           O
ATOM   2584  CB  SER A 276      32.920  23.339  50.605  1.00 17.76           C
ATOM   2585  OG  SER A 276      32.612  23.508  51.989  1.00 18.21           O
ATOM   2586  HG  SER A 276      31.923  24.212  52.089  1.00  0.00           H
ATOM   2587  N   ARG A 277      32.800  27.013  50.040  1.00 16.80           N
ATOM   2588  H   ARG A 277      33.788  27.265  50.245  1.00  0.00           H
ATOM   2589  CA  ARG A 277      31.720  28.044  49.979  1.00 14.45           C
ATOM   2590  C   ARG A 277      31.143  28.317  48.626  1.00 16.51           C
ATOM   2591  O   ARG A 277      29.905  28.507  48.531  1.00 16.92           O
ATOM   2592  CB  ARG A 277      32.314  29.362  50.554  1.00 14.94           C
ATOM   2593  CG  ARG A 277      31.183  30.300  51.051  1.00 16.04           C
ATOM   2594  CD  ARG A 277      30.620  29.803  52.379  1.00 18.76           C
ATOM   2595  NE  ARG A 277      31.591  29.818  53.479  1.00 19.22           N
ATOM   2596  HE  ARG A 277      32.488  30.307  53.286  1.00  0.00           H
ATOM   2597  CZ  ARG A 277      31.472  29.296  54.667  1.00 21.80           C
ATOM   2598  NH1 ARG A 277      30.376  28.608  55.061  1.00 21.39           N
ATOM   2599 1HH1 ARG A 277      29.580  28.477  54.404  1.00  0.00           H
ATOM   2600 2HH1 ARG A 277      30.329  28.210  56.021  1.00  0.00           H
ATOM   2601  NH2 ARG A 277      32.470  29.477  55.507  1.00 22.48           N
ATOM   2602 1HH2 ARG A 277      33.307  30.018  55.211  1.00  0.00           H
ATOM   2603 2HH2 ARG A 277      32.421  29.079  56.467  1.00  0.00           H
ATOM   2604  N   VAL A 278      31.947  28.489  47.559  1.00 16.15           N
ATOM   2605  H   VAL A 278      32.967  28.306  47.647  1.00  0.00           H
ATOM   2606  CA  VAL A 278      31.391  28.936  46.263  1.00 17.72           C
ATOM   2607  C   VAL A 278      32.169  28.455  45.060  1.00 17.05           C
ATOM   2608  O   VAL A 278      33.395  28.260  45.088  1.00 16.55           O
ATOM   2609  CB  VAL A 278      31.342  30.483  46.299  1.00 18.19           C
ATOM   2610  CG1 VAL A 278      32.752  31.040  46.588  1.00 16.95           C
ATOM   2611  CG2 VAL A 278      30.658  31.103  45.086  1.00 17.52           C
ATOM   2612  N   LEU A 279      31.425  28.135  43.993  1.00 16.25           N
ATOM   2613  H   LEU A 279      30.389  28.174  44.079  1.00  0.00           H
ATOM   2614  CA  LEU A 279      32.000  27.736  42.722  1.00 14.73           C
ATOM   2615  C   LEU A 279      32.721  28.902  42.048  1.00 15.00           C
ATOM   2616  O   LEU A 279      32.046  29.962  41.938  1.00 15.19           O
ATOM   2617  CB  LEU A 279      30.883  27.221  41.801  1.00 16.17           C
ATOM   2618  CG  LEU A 279      31.237  26.904  40.346  1.00 18.70           C
ATOM   2619  CD1 LEU A 279      32.229  25.753  40.200  1.00 14.95           C
ATOM   2620  CD2 LEU A 279      29.978  26.518  39.564  1.00 20.98           C
ATOM   2621  N   TYR A 280      33.966  28.754  41.592  1.00 17.29           N
ATOM   2622  H   TYR A 280      34.515  27.901  41.823  1.00  0.00           H
ATOM   2623  CA  TYR A 280      34.563  29.836  40.740  1.00 16.70           C
ATOM   2624  C   TYR A 280      33.818  29.868  39.393  1.00 18.52           C
ATOM   2625  O   TYR A 280      33.643  28.857  38.698  1.00 17.79           O
ATOM   2626  CB  TYR A 280      36.039  29.508  40.468  1.00 17.34           C
ATOM   2627  CG  TYR A 280      36.875  30.018  41.652  1.00 18.87           C
ATOM   2628  CD1 TYR A 280      37.077  29.308  42.812  1.00 16.59           C
ATOM   2629  CD2 TYR A 280      37.378  31.331  41.559  1.00 22.51           C
ATOM   2630  CE1 TYR A 280      37.802  29.832  43.863  1.00 18.96           C
ATOM   2631  CE2 TYR A 280      38.064  31.868  42.633  1.00 19.63           C
ATOM   2632  CZ  TYR A 280      38.275  31.121  43.763  1.00 22.54           C
ATOM   2633  OH  TYR A 280      38.981  31.624  44.852  1.00 25.56           O
ATOM   2634  HH  TYR A 280      38.521  32.429  45.198  1.00  0.00           H
ATOM   2635  N   PRO A 281      33.236  31.010  39.008  1.00 16.54           N
ATOM   2636  CA  PRO A 281      32.392  31.176  37.853  1.00 16.77           C
ATOM   2637  C   PRO A 281      33.062  31.396  36.519  1.00 19.20           C
ATOM   2638  O   PRO A 281      32.461  32.033  35.646  1.00 19.73           O
ATOM   2639  CB  PRO A 281      31.484  32.345  38.292  1.00 18.31           C
ATOM   2640  CG  PRO A 281      32.496  33.245  39.010  1.00 17.22           C
ATOM   2641  CD  PRO A 281      33.341  32.278  39.819  1.00 16.49           C
ATOM   2642  N   ASN A 282      34.178  30.750  36.260  1.00 18.24           N
ATOM   2643  H   ASN A 282      34.561  30.102  36.977  1.00  0.00           H
ATOM   2644  CA  ASN A 282      34.903  30.913  34.991  1.00 20.50           C
ATOM   2645  C   ASN A 282      34.552  29.779  34.014  1.00 21.16           C
ATOM   2646  O   ASN A 282      34.372  28.638  34.470  1.00 22.86           O
ATOM   2647  CB  ASN A 282      36.422  30.844  35.292  1.00 22.57           C
ATOM   2648  CG  ASN A 282      36.836  32.037  36.148  1.00 22.76           C
ATOM   2649  OD1 ASN A 282      36.567  33.157  35.723  1.00 24.83           O
ATOM   2650  ND2 ASN A 282      37.401  31.828  37.310  1.00 23.16           N
ATOM   2651 1HD2 ASN A 282      37.644  32.633  37.922  1.00  0.00           H
ATOM   2652 2HD2 ASN A 282      37.607  30.857  37.621  1.00  0.00           H
ATOM   2653  N   ASP A 283      34.506  30.097  32.767  1.00 20.72           N
ATOM   2654  H   ASP A 283      34.708  31.082  32.501  1.00  0.00           H
ATOM   2655  CA  ASP A 283      34.181  29.135  31.697  1.00 21.52           C
ATOM   2656  C   ASP A 283      35.290  29.238  30.651  1.00 20.08           C
ATOM   2657  O   ASP A 283      35.408  30.306  30.086  1.00 20.89           O
ATOM   2658  CB  ASP A 283      32.836  29.503  31.011  1.00 21.21           C
ATOM   2659  CG  ASP A 283      32.386  28.339  30.075  1.00 22.29           C
ATOM   2660  OD1 ASP A 283      32.768  28.289  28.889  1.00 21.20           O
ATOM   2661  OD2 ASP A 283      31.608  27.509  30.641  1.00 20.39           O
ATOM   2662  N   ASN A 284      36.140  28.242  30.435  1.00 18.73           N
ATOM   2663  H   ASN A 284      36.029  27.382  31.009  1.00  0.00           H
ATOM   2664  CA  ASN A 284      37.195  28.263  29.473  1.00 19.06           C
ATOM   2665  C   ASN A 284      38.220  29.353  29.844  1.00 19.54           C
ATOM   2666  O   ASN A 284      38.804  29.950  28.965  1.00 20.87           O
ATOM   2667  CB  ASN A 284      36.764  28.459  28.014  1.00 20.97           C
ATOM   2668  CG  ASN A 284      36.113  27.188  27.450  1.00 22.33           C
ATOM   2669  OD1 ASN A 284      34.899  26.950  27.638  1.00 25.35           O
ATOM   2670  ND2 ASN A 284      36.957  26.398  26.823  1.00 16.56           N
ATOM   2671 1HD2 ASN A 284      36.630  25.490  26.435  1.00  0.00           H
ATOM   2672 2HD2 ASN A 284      37.952  26.681  26.715  1.00  0.00           H
ATOM   2673  N   PHE A 285      38.482  29.483  31.118  1.00 18.52           N
ATOM   2674  H   PHE A 285      37.984  28.893  31.814  1.00  0.00           H
ATOM   2675  CA  PHE A 285      39.490  30.473  31.570  1.00 18.43           C
ATOM   2676  C   PHE A 285      39.992  30.038  32.938  1.00 20.67           C
ATOM   2677  O   PHE A 285      39.198  29.686  33.810  1.00 22.41           O
ATOM   2678  CB  PHE A 285      38.877  31.872  31.649  1.00 20.11           C
ATOM   2679  CG  PHE A 285      39.854  32.907  32.173  1.00 23.82           C
ATOM   2680  CD1 PHE A 285      40.800  33.457  31.306  1.00 27.81           C
ATOM   2681  CD2 PHE A 285      39.781  33.345  33.474  1.00 27.71           C
ATOM   2682  CE1 PHE A 285      41.683  34.430  31.769  1.00 30.77           C
ATOM   2683  CE2 PHE A 285      40.672  34.329  33.934  1.00 29.91           C
ATOM   2684  CZ  PHE A 285      41.611  34.871  33.088  1.00 29.85           C
ATOM   2685  N   PHE A 286      41.298  29.888  33.057  1.00 20.59           N
ATOM   2686  H   PHE A 286      41.883  30.043  32.211  1.00  0.00           H
ATOM   2687  CA  PHE A 286      41.968  29.523  34.282  1.00 21.82           C
ATOM   2688  C   PHE A 286      42.269  30.809  35.069  1.00 24.09           C
ATOM   2689  O   PHE A 286      42.929  31.697  34.553  1.00 22.24           O
ATOM   2690  CB  PHE A 286      43.308  28.808  34.003  1.00 21.01           C
ATOM   2691  CG  PHE A 286      44.192  28.577  35.197  1.00 21.04           C
ATOM   2692  CD1 PHE A 286      43.777  27.802  36.257  1.00 20.40           C
ATOM   2693  CD2 PHE A 286      45.478  29.104  35.278  1.00 21.77           C
ATOM   2694  CE1 PHE A 286      44.581  27.517  37.363  1.00 20.40           C
ATOM   2695  CE2 PHE A 286      46.275  28.887  36.394  1.00 18.92           C
ATOM   2696  CZ  PHE A 286      45.854  28.089  37.431  1.00 20.02           C
ATOM   2697  N   GLU A 287      41.772  30.816  36.297  1.00 24.44           N
ATOM   2698  H   GLU A 287      41.116  30.057  36.570  1.00  0.00           H
ATOM   2699  CA  GLU A 287      42.101  31.839  37.287  1.00 29.08           C
ATOM   2700  C   GLU A 287      42.889  31.106  38.386  1.00 28.64           C
ATOM   2701  O   GLU A 287      42.429  30.170  39.081  1.00 31.43           O
ATOM   2702  CB  GLU A 287      40.783  32.455  37.799  1.00 29.45           C
ATOM   2703  CG  GLU A 287      40.947  33.484  38.880  1.00 32.91           C
ATOM   2704  CD  GLU A 287      39.668  34.104  39.435  1.00 34.23           C
ATOM   2705  OE1 GLU A 287      38.542  33.678  39.098  1.00 30.49           O
ATOM   2706  OE2 GLU A 287      39.843  35.053  40.252  1.00 33.74           O
ATOM   2707  N   GLY A 288      44.142  31.376  38.554  1.00 29.51           N
ATOM   2708  H   GLY A 288      44.551  32.131  37.967  1.00  0.00           H
ATOM   2709  CA  GLY A 288      45.021  30.713  39.492  1.00 26.61           C
ATOM   2710  C   GLY A 288      44.927  31.181  40.927  1.00 24.60           C
ATOM   2711  O   GLY A 288      45.964  31.367  41.547  1.00 26.10           O
ATOM   2712  N   LYS A 289      43.745  31.230  41.545  1.00 23.88           N
ATOM   2713  H   LYS A 289      42.881  31.005  41.012  1.00  0.00           H
ATOM   2714  CA  LYS A 289      43.644  31.590  42.940  1.00 21.47           C
ATOM   2715  C   LYS A 289      44.041  30.458  43.873  1.00 22.50           C
ATOM   2716  O   LYS A 289      43.575  29.338  43.650  1.00 18.71           O
ATOM   2717  CB  LYS A 289      42.209  31.989  43.310  1.00 22.38           C
ATOM   2718  CG  LYS A 289      41.738  33.241  42.566  1.00 28.11           C
ATOM   2719  CD  LYS A 289      42.528  34.413  43.182  1.00 32.44           C
ATOM   2720  CE  LYS A 289      43.007  35.306  42.037  1.00 36.46           C
ATOM   2721  NZ  LYS A 289      41.836  36.086  41.530  1.00 36.48           N
ATOM   2722  HZ1 LYS A 289      41.105  35.429  41.190  1.00  0.00           H
ATOM   2723  HZ2 LYS A 289      41.449  36.668  42.300  1.00  0.00           H
ATOM   2724  HZ3 LYS A 289      42.142  36.701  40.749  1.00  0.00           H
ATOM   2725  N   GLU A 290      44.703  30.777  44.985  1.00 20.02           N
ATOM   2726  H   GLU A 290      44.989  31.763  45.149  1.00  0.00           H
ATOM   2727  CA  GLU A 290      45.027  29.764  45.965  1.00 20.71           C
ATOM   2728  C   GLU A 290      43.782  29.027  46.451  1.00 20.70           C
ATOM   2729  O   GLU A 290      43.819  27.841  46.748  1.00 19.62           O
ATOM   2730  CB  GLU A 290      45.744  30.444  47.164  1.00 21.94           C
ATOM   2731  CG  GLU A 290      46.313  29.363  48.059  1.00 26.21           C
ATOM   2732  CD  GLU A 290      46.850  29.859  49.397  1.00 30.22           C
ATOM   2733  OE1 GLU A 290      46.400  30.934  49.818  1.00 31.58           O
ATOM   2734  OE2 GLU A 290      47.674  29.144  49.991  1.00 29.40           O
ATOM   2735  N   LEU A 291      42.692  29.766  46.682  1.00 18.41           N
ATOM   2736  H   LEU A 291      42.697  30.791  46.503  1.00  0.00           H
ATOM   2737  CA  LEU A 291      41.476  29.092  47.199  1.00 20.18           C
ATOM   2738  C   LEU A 291      40.978  28.003  46.242  1.00 16.97           C
ATOM   2739  O   LEU A 291      40.514  26.939  46.711  1.00 16.46           O
ATOM   2740  CB  LEU A 291      40.409  30.128  47.529  1.00 17.57           C
ATOM   2741  CG  LEU A 291      39.106  29.562  48.131  1.00 20.92           C
ATOM   2742  CD1 LEU A 291      39.322  28.814  49.449  1.00 19.45           C
ATOM   2743  CD2 LEU A 291      38.155  30.709  48.405  1.00 20.53           C
ATOM   2744  N   ARG A 292      41.055  28.236  44.939  1.00 16.22           N
ATOM   2745  H   ARG A 292      41.369  29.162  44.585  1.00  0.00           H
ATOM   2746  CA  ARG A 292      40.680  27.139  43.984  1.00 15.66           C
ATOM   2747  C   ARG A 292      41.592  25.917  44.075  1.00 15.64           C
ATOM   2748  O   ARG A 292      41.226  24.731  43.926  1.00 16.19           O
ATOM   2749  CB  ARG A 292      40.757  27.758  42.599  1.00 15.25           C
ATOM   2750  CG  ARG A 292      40.521  26.801  41.407  1.00 16.04           C
ATOM   2751  CD  ARG A 292      39.171  26.035  41.490  1.00 15.88           C
ATOM   2752  NE  ARG A 292      39.104  25.220  40.281  1.00 18.49           N
ATOM   2753  HE  ARG A 292      40.011  24.822  39.963  1.00  0.00           H
ATOM   2754  CZ  ARG A 292      38.048  24.911  39.524  1.00 19.87           C
ATOM   2755  NH1 ARG A 292      36.854  25.370  39.964  1.00 20.32           N
ATOM   2756 1HH1 ARG A 292      36.802  25.926  40.842  1.00  0.00           H
ATOM   2757 2HH1 ARG A 292      35.988  25.167  39.425  1.00  0.00           H
ATOM   2758  NH2 ARG A 292      38.226  24.253  38.365  1.00 17.42           N
ATOM   2759 1HH2 ARG A 292      39.184  23.986  38.060  1.00  0.00           H
ATOM   2760 2HH2 ARG A 292      37.406  24.011  37.773  1.00  0.00           H
ATOM   2761  N   LEU A 293      42.921  26.185  44.222  1.00 15.90           N
ATOM   2762  H   LEU A 293      43.268  27.165  44.232  1.00  0.00           H
ATOM   2763  CA  LEU A 293      43.850  25.060  44.365  1.00 15.77           C
ATOM   2764  C   LEU A 293      43.490  24.261  45.617  1.00 15.23           C
ATOM   2765  O   LEU A 293      43.525  23.026  45.636  1.00 17.40           O
ATOM   2766  CB  LEU A 293      45.311  25.555  44.499  1.00 17.73           C
ATOM   2767  CG  LEU A 293      46.421  24.505  44.609  1.00 17.93           C
ATOM   2768  CD1 LEU A 293      46.445  23.574  43.413  1.00 17.76           C
ATOM   2769  CD2 LEU A 293      47.815  25.221  44.679  1.00 19.15           C
ATOM   2770  N   LYS A 294      43.125  24.932  46.726  1.00 15.94           N
ATOM   2771  H   LYS A 294      43.165  25.971  46.719  1.00  0.00           H
ATOM   2772  CA  LYS A 294      42.681  24.263  47.922  1.00 16.24           C
ATOM   2773  C   LYS A 294      41.427  23.423  47.597  1.00 14.31           C
ATOM   2774  O   LYS A 294      41.372  22.362  48.185  1.00 16.69           O
ATOM   2775  CB  LYS A 294      42.294  25.218  49.077  1.00 16.09           C
ATOM   2776  CG  LYS A 294      43.688  25.806  49.602  1.00 16.61           C
ATOM   2777  CD  LYS A 294      43.342  26.757  50.737  1.00 20.98           C
ATOM   2778  CE  LYS A 294      44.608  27.421  51.299  1.00 23.78           C
ATOM   2779  NZ  LYS A 294      44.234  28.201  52.516  1.00 25.66           N
ATOM   2780  HZ1 LYS A 294      43.536  28.928  52.259  1.00  0.00           H
ATOM   2781  HZ2 LYS A 294      43.824  27.560  53.225  1.00  0.00           H
ATOM   2782  HZ3 LYS A 294      45.082  28.657  52.908  1.00  0.00           H
ATOM   2783  N   GLN A 295      40.514  23.998  46.835  1.00 14.35           N
ATOM   2784  H   GLN A 295      40.657  24.955  46.453  1.00  0.00           H
ATOM   2785  CA  GLN A 295      39.267  23.225  46.540  1.00 14.17           C
ATOM   2786  C   GLN A 295      39.659  21.909  45.822  1.00 17.60           C
ATOM   2787  O   GLN A 295      39.149  20.810  46.098  1.00 16.83           O
ATOM   2788  CB  GLN A 295      38.391  24.063  45.594  1.00 14.47           C
ATOM   2789  CG  GLN A 295      37.808  25.288  46.374  1.00 15.77           C
ATOM   2790  CD  GLN A 295      36.803  26.025  45.522  1.00 15.07           C
ATOM   2791  OE1 GLN A 295      36.933  26.094  44.293  1.00 15.98           O
ATOM   2792  NE2 GLN A 295      35.733  26.611  46.091  1.00 13.56           N
ATOM   2793 1HE2 GLN A 295      35.037  27.108  45.500  1.00  0.00           H
ATOM   2794 2HE2 GLN A 295      35.602  26.566  47.122  1.00  0.00           H
ATOM   2795  N   GLU A 296      40.585  22.043  44.872  1.00 16.70           N
ATOM   2796  H   GLU A 296      41.004  22.979  44.701  1.00  0.00           H
ATOM   2797  CA  GLU A 296      41.024  20.908  44.067  1.00 18.25           C
ATOM   2798  C   GLU A 296      41.673  19.794  44.902  1.00 19.55           C
ATOM   2799  O   GLU A 296      41.281  18.596  44.820  1.00 17.68           O
ATOM   2800  CB  GLU A 296      41.938  21.340  42.939  1.00 16.90           C
ATOM   2801  CG  GLU A 296      41.199  22.132  41.855  1.00 15.52           C
ATOM   2802  CD  GLU A 296      42.074  22.705  40.768  1.00 18.41           C
ATOM   2803  OE1 GLU A 296      43.286  22.601  41.008  1.00 15.90           O
ATOM   2804  OE2 GLU A 296      41.623  23.256  39.744  1.00 19.14           O
ATOM   2805  N   TYR A 297      42.651  20.184  45.739  1.00 16.85           N
ATOM   2806  H   TYR A 297      42.933  21.184  45.791  1.00  0.00           H
ATOM   2807  CA  TYR A 297      43.310  19.188  46.571  1.00 15.74           C
ATOM   2808  C   TYR A 297      42.330  18.586  47.598  1.00 17.35           C
ATOM   2809  O   TYR A 297      42.348  17.383  47.921  1.00 17.16           O
ATOM   2810  CB  TYR A 297      44.552  19.774  47.328  1.00 16.96           C
ATOM   2811  CG  TYR A 297      45.264  18.677  48.100  1.00 15.99           C
ATOM   2812  CD1 TYR A 297      45.751  17.564  47.399  1.00 16.26           C
ATOM   2813  CD2 TYR A 297      45.385  18.702  49.473  1.00 15.69           C
ATOM   2814  CE1 TYR A 297      46.345  16.535  48.077  1.00 15.38           C
ATOM   2815  CE2 TYR A 297      45.987  17.648  50.151  1.00 16.36           C
ATOM   2816  CZ  TYR A 297      46.446  16.565  49.433  1.00 15.13           C
ATOM   2817  OH  TYR A 297      47.050  15.517  50.131  1.00 15.82           O
ATOM   2818  HH  TYR A 297      47.328  14.814  49.492  1.00  0.00           H
ATOM   2819  N   PHE A 298      41.412  19.367  48.157  1.00 17.78           N
ATOM   2820  H   PHE A 298      41.393  20.369  47.879  1.00  0.00           H
ATOM   2821  CA  PHE A 298      40.429  18.914  49.134  1.00 16.88           C
ATOM   2822  C   PHE A 298      39.613  17.770  48.499  1.00 16.64           C
ATOM   2823  O   PHE A 298      39.462  16.704  49.116  1.00 17.82           O
ATOM   2824  CB  PHE A 298      39.554  20.121  49.477  1.00 17.49           C
ATOM   2825  CG  PHE A 298      38.352  19.895  50.346  1.00 18.53           C
ATOM   2826  CD1 PHE A 298      38.514  19.764  51.711  1.00 17.27           C
ATOM   2827  CD2 PHE A 298      37.054  19.911  49.839  1.00 18.16           C
ATOM   2828  CE1 PHE A 298      37.452  19.567  52.588  1.00 17.73           C
ATOM   2829  CE2 PHE A 298      35.986  19.734  50.698  1.00 15.98           C
ATOM   2830  CZ  PHE A 298      36.191  19.543  52.044  1.00 13.56           C
ATOM   2831  N   VAL A 299      39.154  17.934  47.292  1.00 16.29           N
ATOM   2832  H   VAL A 299      39.344  18.817  46.776  1.00  0.00           H
ATOM   2833  CA  VAL A 299      38.346  16.837  46.647  1.00 16.22           C
ATOM   2834  C   VAL A 299      39.219  15.614  46.436  1.00 17.59           C
ATOM   2835  O   VAL A 299      38.910  14.471  46.763  1.00 17.19           O
ATOM   2836  CB  VAL A 299      37.805  17.308  45.287  1.00 17.47           C
ATOM   2837  CG1 VAL A 299      37.100  16.169  44.521  1.00 18.40           C
ATOM   2838  CG2 VAL A 299      36.728  18.351  45.550  1.00 19.05           C
ATOM   2839  N   VAL A 300      40.392  15.888  45.871  1.00 16.60           N
ATOM   2840  H   VAL A 300      40.659  16.866  45.640  1.00  0.00           H
ATOM   2841  CA  VAL A 300      41.311  14.755  45.579  1.00 17.16           C
ATOM   2842  C   VAL A 300      41.683  13.970  46.827  1.00 17.85           C
ATOM   2843  O   VAL A 300      41.733  12.712  46.801  1.00 18.97           O
ATOM   2844  CB  VAL A 300      42.538  15.315  44.851  1.00 16.38           C
ATOM   2845  CG1 VAL A 300      43.765  14.406  45.038  1.00 15.60           C
ATOM   2846  CG2 VAL A 300      42.220  15.624  43.397  1.00 15.10           C
ATOM   2847  N   ALA A 301      42.079  14.639  47.916  1.00 17.55           N
ATOM   2848  H   ALA A 301      42.005  15.676  47.923  1.00  0.00           H
ATOM   2849  CA  ALA A 301      42.606  13.968  49.084  1.00 16.72           C
ATOM   2850  C   ALA A 301      41.505  13.131  49.760  1.00 16.98           C
ATOM   2851  O   ALA A 301      41.784  12.000  50.182  1.00 16.76           O
ATOM   2852  CB  ALA A 301      43.211  14.924  50.090  1.00 17.46           C
ATOM   2853  N   ALA A 302      40.339  13.776  49.961  1.00 16.59           N
ATOM   2854  H   ALA A 302      40.175  14.752  49.642  1.00  0.00           H
ATOM   2855  CA  ALA A 302      39.303  12.977  50.678  1.00 17.00           C
ATOM   2856  C   ALA A 302      38.892  11.788  49.802  1.00 16.53           C
ATOM   2857  O   ALA A 302      38.675  10.697  50.343  1.00 16.25           O
ATOM   2858  CB  ALA A 302      38.151  13.940  50.942  1.00 15.17           C
ATOM   2859  N   THR A 303      38.724  12.058  48.518  1.00 16.85           N
ATOM   2860  H   THR A 303      38.914  13.022  48.177  1.00  0.00           H
ATOM   2861  CA  THR A 303      38.271  11.026  47.544  1.00 16.81           C
ATOM   2862  C   THR A 303      39.261   9.878  47.481  1.00 18.34           C
ATOM   2863  O   THR A 303      38.800   8.760  47.664  1.00 17.70           O
ATOM   2864  CB  THR A 303      38.071  11.528  46.110  1.00 15.27           C
ATOM   2865  OG1 THR A 303      37.102  12.615  46.124  1.00 14.68           O
ATOM   2866  HG1 THR A 303      37.441  13.351  46.693  1.00  0.00           H
ATOM   2867  CG2 THR A 303      37.541  10.473  45.144  1.00 14.48           C
ATOM   2868  N   LEU A 304      40.568  10.152  47.426  1.00 17.32           N
ATOM   2869  H   LEU A 304      40.918  11.131  47.405  1.00  0.00           H
ATOM   2870  CA  LEU A 304      41.503   8.988  47.396  1.00 17.42           C
ATOM   2871  C   LEU A 304      41.542   8.193  48.684  1.00 16.90           C
ATOM   2872  O   LEU A 304      41.878   6.968  48.666  1.00 19.79           O
ATOM   2873  CB  LEU A 304      42.886   9.480  46.901  1.00 17.02           C
ATOM   2874  CG  LEU A 304      43.043   9.404  45.359  1.00 18.69           C
ATOM   2875  CD1 LEU A 304      42.056  10.291  44.574  1.00 18.22           C
ATOM   2876  CD2 LEU A 304      44.472   9.808  44.938  1.00 19.92           C
ATOM   2877  N   GLN A 305      41.239   8.773  49.839  1.00 17.77           N
ATOM   2878  H   GLN A 305      41.073   9.799  49.871  1.00  0.00           H
ATOM   2879  CA  GLN A 305      41.135   7.981  51.075  1.00 20.55           C
ATOM   2880  C   GLN A 305      39.991   6.985  50.984  1.00 20.72           C
ATOM   2881  O   GLN A 305      40.161   5.823  51.404  1.00 19.23           O
ATOM   2882  CB  GLN A 305      40.928   8.866  52.336  1.00 21.18           C
ATOM   2883  CG  GLN A 305      42.168   9.664  52.718  1.00 20.89           C
ATOM   2884  CD  GLN A 305      41.876  10.704  53.774  1.00 22.44           C
ATOM   2885  OE1 GLN A 305      41.594  10.350  54.921  1.00 22.07           O
ATOM   2886  NE2 GLN A 305      41.911  11.977  53.409  1.00 19.68           N
ATOM   2887 1HE2 GLN A 305      41.696  12.723  54.101  1.00  0.00           H
ATOM   2888 2HE2 GLN A 305      42.154  12.231  52.430  1.00  0.00           H
ATOM   2889  N   ASP A 306      38.832   7.346  50.422  1.00 18.85           N
ATOM   2890  H   ASP A 306      38.718   8.324  50.086  1.00  0.00           H
ATOM   2891  CA  ASP A 306      37.729   6.415  50.267  1.00 18.28           C
ATOM   2892  C   ASP A 306      38.116   5.299  49.303  1.00 18.80           C
ATOM   2893  O   ASP A 306      37.808   4.137  49.511  1.00 20.29           O
ATOM   2894  CB  ASP A 306      36.508   7.102  49.622  1.00 18.89           C
ATOM   2895  CG  ASP A 306      35.572   7.729  50.631  1.00 18.84           C
ATOM   2896  OD1 ASP A 306      35.863   7.653  51.854  1.00 18.96           O
ATOM   2897  OD2 ASP A 306      34.575   8.354  50.166  1.00 20.29           O
ATOM   2898  N   ILE A 307      38.814   5.694  48.224  1.00 17.34           N
ATOM   2899  H   ILE A 307      39.105   6.687  48.119  1.00  0.00           H
ATOM   2900  CA  ILE A 307      39.160   4.703  47.196  1.00 17.25           C
ATOM   2901  C   ILE A 307      40.069   3.632  47.838  1.00 19.65           C
ATOM   2902  O   ILE A 307      39.919   2.447  47.546  1.00 21.24           O
ATOM   2903  CB  ILE A 307      39.841   5.309  45.960  1.00 17.02           C
ATOM   2904  CG1 ILE A 307      38.934   6.251  45.195  1.00 16.15           C
ATOM   2905  CG2 ILE A 307      40.410   4.224  45.010  1.00 17.16           C
ATOM   2906  CD1 ILE A 307      39.574   6.905  43.951  1.00 20.19           C
ATOM   2907  N   ILE A 308      41.062   4.103  48.564  1.00 21.00           N
ATOM   2908  H   ILE A 308      41.168   5.128  48.705  1.00  0.00           H
ATOM   2909  CA  ILE A 308      42.007   3.179  49.166  1.00 22.37           C
ATOM   2910  C   ILE A 308      41.285   2.336  50.219  1.00 23.55           C
ATOM   2911  O   ILE A 308      41.509   1.108  50.232  1.00 25.43           O
ATOM   2912  CB  ILE A 308      43.224   3.898  49.772  1.00 23.08           C
ATOM   2913  CG1 ILE A 308      44.129   4.568  48.709  1.00 24.30           C
ATOM   2914  CG2 ILE A 308      44.044   2.949  50.643  1.00 24.30           C
ATOM   2915  CD1 ILE A 308      45.029   3.606  47.963  1.00 23.99           C
ATOM   2916  N   ARG A 309      40.410   2.884  51.041  1.00 24.27           N
ATOM   2917  H   ARG A 309      40.199   3.900  50.970  1.00  0.00           H
ATOM   2918  CA  ARG A 309      39.732   2.064  52.058  1.00 25.47           C
ATOM   2919  C   ARG A 309      38.858   0.985  51.423  1.00 28.07           C
ATOM   2920  O   ARG A 309      38.767  -0.180  51.872  1.00 28.10           O
ATOM   2921  CB  ARG A 309      38.821   2.962  52.943  1.00 25.89           C
ATOM   2922  CG  ARG A 309      37.955   2.153  53.918  1.00 28.65           C
ATOM   2923  CD  ARG A 309      36.886   3.009  54.613  1.00 31.59           C
ATOM   2924  NE  ARG A 309      36.202   3.930  53.716  1.00 34.31           N
ATOM   2925  HE  ARG A 309      36.659   4.861  53.639  1.00  0.00           H
ATOM   2926  CZ  ARG A 309      35.113   3.806  52.983  1.00 36.50           C
ATOM   2927  NH1 ARG A 309      34.335   2.723  52.987  1.00 36.26           N
ATOM   2928 1HH1 ARG A 309      34.575   1.913  53.593  1.00  0.00           H
ATOM   2929 2HH1 ARG A 309      33.488   2.689  52.384  1.00  0.00           H
ATOM   2930  NH2 ARG A 309      34.726   4.832  52.237  1.00 36.98           N
ATOM   2931 1HH2 ARG A 309      35.279   5.713  52.238  1.00  0.00           H
ATOM   2932 2HH2 ARG A 309      33.870   4.755  51.651  1.00  0.00           H
ATOM   2933  N   ARG A 310      38.122   1.366  50.368  1.00 25.51           N
ATOM   2934  H   ARG A 310      38.184   2.345  50.021  1.00  0.00           H
ATOM   2935  CA  ARG A 310      37.245   0.426  49.711  1.00 28.23           C
ATOM   2936  C   ARG A 310      38.059  -0.679  49.071  1.00 29.74           C
ATOM   2937  O   ARG A 310      37.583  -1.804  49.098  1.00 30.92           O
ATOM   2938  CB  ARG A 310      36.348   1.026  48.614  1.00 29.21           C
ATOM   2939  CG  ARG A 310      35.252   1.870  49.211  1.00 31.58           C
ATOM   2940  CD  ARG A 310      34.009   1.800  48.289  1.00 32.71           C
ATOM   2941  NE  ARG A 310      33.116   2.866  48.745  1.00 34.73           N
ATOM   2942  HE  ARG A 310      32.416   2.575  49.457  1.00  0.00           H
ATOM   2943  CZ  ARG A 310      33.057   4.142  48.395  1.00 35.78           C
ATOM   2944  NH1 ARG A 310      33.907   4.640  47.480  1.00 33.74           N
ATOM   2945 1HH1 ARG A 310      34.619   4.022  47.041  1.00  0.00           H
ATOM   2946 2HH1 ARG A 310      33.853   5.643  47.212  1.00  0.00           H
ATOM   2947  NH2 ARG A 310      32.126   4.884  49.010  1.00 35.01           N
ATOM   2948 1HH2 ARG A 310      31.500   4.451  49.719  1.00  0.00           H
ATOM   2949 2HH2 ARG A 310      32.029   5.893  48.779  1.00  0.00           H
ATOM   2950  N   PHE A 311      39.224  -0.359  48.504  1.00 28.10           N
ATOM   2951  H   PHE A 311      39.544   0.631  48.514  1.00  0.00           H
ATOM   2952  CA  PHE A 311      40.044  -1.362  47.880  1.00 29.24           C
ATOM   2953  C   PHE A 311      40.511  -2.381  48.927  1.00 33.37           C
ATOM   2954  O   PHE A 311      40.508  -3.590  48.670  1.00 32.09           O
ATOM   2955  CB  PHE A 311      41.241  -0.722  47.147  1.00 25.61           C
ATOM   2956  CG  PHE A 311      42.300  -1.736  46.756  1.00 24.33           C
ATOM   2957  CD1 PHE A 311      42.039  -2.513  45.629  1.00 25.35           C
ATOM   2958  CD2 PHE A 311      43.466  -1.932  47.462  1.00 24.19           C
ATOM   2959  CE1 PHE A 311      42.963  -3.451  45.170  1.00 26.17           C
ATOM   2960  CE2 PHE A 311      44.370  -2.879  47.026  1.00 26.11           C
ATOM   2961  CZ  PHE A 311      44.124  -3.634  45.872  1.00 24.60           C
ATOM   2962  N   LYS A 312      40.933  -1.897  50.099  1.00 36.70           N
ATOM   2963  H   LYS A 312      40.910  -0.871  50.267  1.00  0.00           H
ATOM   2964  CA  LYS A 312      41.427  -2.788  51.149  1.00 41.73           C
ATOM   2965  C   LYS A 312      40.370  -3.707  51.752  1.00 46.70           C
ATOM   2966  O   LYS A 312      40.661  -4.806  52.233  1.00 47.11           O
ATOM   2967  CB  LYS A 312      42.098  -1.981  52.256  1.00 40.19           C
ATOM   2968  CG  LYS A 312      43.441  -1.381  51.879  1.00 39.99           C
ATOM   2969  CD  LYS A 312      43.872  -0.354  52.933  1.00 40.01           C
ATOM   2970  CE  LYS A 312      45.262   0.148  52.578  1.00 38.72           C
ATOM   2971  NZ  LYS A 312      46.084   0.382  53.790  1.00 37.74           N
ATOM   2972  HZ1 LYS A 312      45.620   1.094  54.390  1.00  0.00           H
ATOM   2973  HZ2 LYS A 312      46.181  -0.508  54.319  1.00  0.00           H
ATOM   2974  HZ3 LYS A 312      47.025   0.724  53.508  1.00  0.00           H
ATOM   2975  N   SER A 313      39.102  -3.344  51.725  1.00 52.08           N
ATOM   2976  H   SER A 313      38.875  -2.409  51.330  1.00  0.00           H
ATOM   2977  CA  SER A 313      38.005  -4.154  52.206  1.00 58.42           C
ATOM   2978  C   SER A 313      37.431  -5.059  51.121  1.00 63.68           C
ATOM   2979  O   SER A 313      36.489  -5.810  51.380  1.00 64.55           O
ATOM   2980  CB  SER A 313      36.903  -3.215  52.721  1.00 58.05           C
ATOM   2981  OG  SER A 313      37.446  -2.209  53.567  1.00 57.64           O
ATOM   2982  HG  SER A 313      38.108  -1.675  53.060  1.00  0.00           H
ATOM   2983  N   SER A 314      37.960  -5.020  49.901  1.00 68.72           N
ATOM   2984  H   SER A 314      38.810  -4.442  49.743  1.00  0.00           H
ATOM   2985  CA  SER A 314      37.398  -5.752  48.785  1.00 74.38           C
ATOM   2986  C   SER A 314      37.557  -7.262  48.775  1.00 78.82           C
ATOM   2987  O   SER A 314      36.673  -7.991  49.231  1.00 79.89           O
ATOM   2988  CB  SER A 314      37.883  -5.143  47.463  1.00 73.59           C
ATOM   2989  OG  SER A 314      39.244  -5.395  47.191  1.00 73.09           O
ATOM   2990  HG  SER A 314      39.800  -5.013  47.915  1.00  0.00           H
ATOM   2991  N   LYS A 315      38.612  -7.750  48.158  1.00 83.41           N
ATOM   2992  H   LYS A 315      39.318  -7.064  47.823  1.00  0.00           H
ATOM   2993  CA  LYS A 315      38.889  -9.160  47.898  1.00 87.60           C
ATOM   2994  C   LYS A 315      39.922  -9.699  48.871  1.00 89.79           C
ATOM   2995  O   LYS A 315      39.725  -9.625  50.087  1.00 90.81           O
ATOM   2996  CB  LYS A 315      39.373  -9.206  46.454  1.00 88.39           C
ATOM   2997  CG  LYS A 315      39.728 -10.446  45.701  1.00 89.31           C
ATOM   2998  CD  LYS A 315      40.960 -10.233  44.831  1.00 89.83           C
ATOM   2999  CE  LYS A 315      40.639  -9.801  43.415  1.00 89.91           C
ATOM   3000  NZ  LYS A 315      41.784  -9.131  42.732  1.00 89.38           N
ATOM   3001  HZ1 LYS A 315      42.056  -8.281  43.267  1.00  0.00           H
ATOM   3002  HZ2 LYS A 315      42.590  -9.786  42.686  1.00  0.00           H
ATOM   3003  HZ3 LYS A 315      41.501  -8.860  41.769  1.00  0.00           H
ATOM   3004  N   PHE A 316      41.052 -10.174  48.364  1.00 91.61           N
ATOM   3005  H   PHE A 316      41.152 -10.195  47.329  1.00  0.00           H
ATOM   3006  CA  PHE A 316      42.158 -10.667  49.165  1.00 93.39           C
ATOM   3007  C   PHE A 316      41.700 -11.362  50.441  1.00 93.64           C
ATOM   3008  O   PHE A 316      42.242 -12.396  50.833  1.00 93.56           O
ATOM   3009  CB  PHE A 316      43.119  -9.504  49.486  1.00 94.50           C
ATOM   3010  CG  PHE A 316      43.255  -8.552  48.325  1.00 95.13           C
ATOM   3011  CD1 PHE A 316      43.832  -8.991  47.146  1.00 95.35           C
ATOM   3012  CD2 PHE A 316      42.775  -7.255  48.400  1.00 95.38           C
ATOM   3013  CE1 PHE A 316      43.945  -8.143  46.062  1.00 95.37           C
ATOM   3014  CE2 PHE A 316      42.888  -6.405  47.319  1.00 95.35           C
ATOM   3015  CZ  PHE A 316      43.472  -6.855  46.153  1.00 95.30           C
ATOM   3016  N   ARG A 323      51.517  -6.950  49.259  1.00 95.97           N
ATOM   3017  HN1 ARG A 323      52.268  -6.582  49.877  1.00  0.00           H
ATOM   3018  HN2 ARG A 323      50.675  -6.344  49.334  1.00  0.00           H
ATOM   3019  HN3 ARG A 323      51.274  -7.920  49.546  1.00  0.00           H
ATOM   3020  CA  ARG A 323      51.990  -6.957  47.869  1.00 95.81           C
ATOM   3021  C   ARG A 323      50.884  -7.498  46.972  1.00 93.65           C
ATOM   3022  O   ARG A 323      50.661  -7.065  45.846  1.00 93.07           O
ATOM   3023  CB  ARG A 323      53.260  -7.786  47.785  1.00 98.26           C
ATOM   3024  CG  ARG A 323      53.878  -7.985  46.413  1.00100.64           C
ATOM   3025  CD  ARG A 323      55.130  -8.849  46.547  1.00102.63           C
ATOM   3026  NE  ARG A 323      55.833  -9.010  45.280  1.00104.37           N
ATOM   3027  HE  ARG A 323      55.459  -8.509  44.449  1.00  0.00           H
ATOM   3028  CZ  ARG A 323      56.924  -9.757  45.118  1.00105.30           C
ATOM   3029  NH1 ARG A 323      57.468 -10.423  46.128  1.00105.50           N
ATOM   3030 1HH1 ARG A 323      57.042 -10.370  47.075  1.00  0.00           H
ATOM   3031 2HH1 ARG A 323      58.320 -10.999  45.972  1.00  0.00           H
ATOM   3032  NH2 ARG A 323      57.478  -9.832  43.913  1.00105.70           N
ATOM   3033 1HH2 ARG A 323      57.060  -9.312  43.115  1.00  0.00           H
ATOM   3034 2HH2 ARG A 323      58.330 -10.410  43.767  1.00  0.00           H
ATOM   3035  N   THR A 324      50.128  -8.440  47.545  1.00 90.73           N
ATOM   3036  H   THR A 324      50.359  -8.750  48.511  1.00  0.00           H
ATOM   3037  CA  THR A 324      48.992  -9.048  46.865  1.00 87.00           C
ATOM   3038  C   THR A 324      48.057  -7.932  46.397  1.00 82.99           C
ATOM   3039  O   THR A 324      47.708  -7.821  45.222  1.00 83.11           O
ATOM   3040  CB  THR A 324      48.183  -9.979  47.788  1.00 87.93           C
ATOM   3041  OG1 THR A 324      47.550  -9.225  48.834  1.00 88.15           O
ATOM   3042  HG1 THR A 324      47.035  -9.838  49.416  1.00  0.00           H
ATOM   3043  CG2 THR A 324      49.103 -11.020  48.411  1.00 88.31           C
ATOM   3044  N   ASN A 325      47.702  -7.106  47.394  1.00 76.96           N
ATOM   3045  H   ASN A 325      48.068  -7.237  48.359  1.00  0.00           H
ATOM   3046  CA  ASN A 325      46.788  -6.023  47.076  1.00 70.28           C
ATOM   3047  C   ASN A 325      47.331  -5.081  46.023  1.00 63.02           C
ATOM   3048  O   ASN A 325      46.792  -5.278  44.903  1.00 62.85           O
ATOM   3049  CB  ASN A 325      46.245  -5.311  48.306  1.00 72.46           C
ATOM   3050  CG  ASN A 325      47.289  -4.704  49.210  1.00 74.12           C
ATOM   3051  OD1 ASN A 325      48.488  -4.992  49.073  1.00 74.42           O
ATOM   3052  ND2 ASN A 325      46.853  -3.862  50.147  1.00 74.59           N
ATOM   3053 1HD2 ASN A 325      47.528  -3.417  50.801  1.00  0.00           H
ATOM   3054 2HD2 ASN A 325      45.838  -3.650  50.224  1.00  0.00           H
ATOM   3055  N   PHE A 326      48.280  -4.158  46.227  1.00 52.95           N
ATOM   3056  H   PHE A 326      48.877  -4.175  47.078  1.00  0.00           H
ATOM   3057  CA  PHE A 326      48.443  -3.125  45.205  1.00 43.03           C
ATOM   3058  C   PHE A 326      48.693  -3.561  43.790  1.00 38.82           C
ATOM   3059  O   PHE A 326      48.167  -2.842  42.929  1.00 34.03           O
ATOM   3060  CB  PHE A 326      49.266  -1.903  45.647  1.00 38.89           C
ATOM   3061  CG  PHE A 326      48.529  -1.228  46.787  1.00 33.42           C
ATOM   3062  CD1 PHE A 326      47.478  -0.360  46.553  1.00 32.06           C
ATOM   3063  CD2 PHE A 326      48.897  -1.478  48.090  1.00 32.54           C
ATOM   3064  CE1 PHE A 326      46.815   0.229  47.609  1.00 32.22           C
ATOM   3065  CE2 PHE A 326      48.241  -0.893  49.163  1.00 32.85           C
ATOM   3066  CZ  PHE A 326      47.181  -0.045  48.912  1.00 30.68           C
ATOM   3067  N   ASP A 327      49.249  -4.729  43.468  1.00 36.30           N
ATOM   3068  H   ASP A 327      49.611  -5.363  44.209  1.00  0.00           H
ATOM   3069  CA  ASP A 327      49.343  -5.108  42.053  1.00 36.59           C
ATOM   3070  C   ASP A 327      47.971  -5.153  41.386  1.00 33.59           C
ATOM   3071  O   ASP A 327      47.866  -4.851  40.202  1.00 33.30           O
ATOM   3072  CB  ASP A 327      49.992  -6.489  41.858  1.00 38.71           C
ATOM   3073  CG  ASP A 327      51.444  -6.500  42.255  1.00 40.93           C
ATOM   3074  OD1 ASP A 327      52.096  -5.444  42.335  1.00 40.73           O
ATOM   3075  OD2 ASP A 327      51.993  -7.608  42.483  1.00 43.98           O
ATOM   3076  N   ALA A 328      46.922  -5.536  42.100  1.00 30.24           N
ATOM   3077  H   ALA A 328      47.056  -5.782  43.102  1.00  0.00           H
ATOM   3078  CA  ALA A 328      45.589  -5.622  41.523  1.00 28.06           C
ATOM   3079  C   ALA A 328      44.809  -4.304  41.630  1.00 26.25           C
ATOM   3080  O   ALA A 328      43.647  -4.262  41.230  1.00 23.25           O
ATOM   3081  CB  ALA A 328      44.834  -6.671  42.340  1.00 27.77           C
ATOM   3082  N   PHE A 329      45.424  -3.228  42.138  1.00 23.57           N
ATOM   3083  H   PHE A 329      46.428  -3.285  42.404  1.00  0.00           H
ATOM   3084  CA  PHE A 329      44.687  -1.962  42.323  1.00 23.51           C
ATOM   3085  C   PHE A 329      44.036  -1.426  41.080  1.00 21.58           C
ATOM   3086  O   PHE A 329      42.816  -1.124  41.025  1.00 22.15           O
ATOM   3087  CB  PHE A 329      45.584  -0.936  43.030  1.00 22.71           C
ATOM   3088  CG  PHE A 329      44.913   0.372  43.437  1.00 21.85           C
ATOM   3089  CD1 PHE A 329      44.331   0.485  44.675  1.00 21.42           C
ATOM   3090  CD2 PHE A 329      44.945   1.464  42.591  1.00 20.38           C
ATOM   3091  CE1 PHE A 329      43.732   1.670  45.084  1.00 22.16           C
ATOM   3092  CE2 PHE A 329      44.354   2.676  42.986  1.00 19.63           C
ATOM   3093  CZ  PHE A 329      43.739   2.758  44.214  1.00 20.05           C
ATOM   3094  N   PRO A 330      44.718  -1.402  39.928  1.00 23.30           N
ATOM   3095  CA  PRO A 330      44.162  -0.952  38.663  1.00 21.49           C
ATOM   3096  C   PRO A 330      43.152  -1.915  38.068  1.00 21.51           C
ATOM   3097  O   PRO A 330      42.328  -1.532  37.226  1.00 22.49           O
ATOM   3098  CB  PRO A 330      45.347  -0.680  37.751  1.00 21.90           C
ATOM   3099  CG  PRO A 330      46.549  -1.238  38.457  1.00 23.14           C
ATOM   3100  CD  PRO A 330      46.163  -1.728  39.799  1.00 20.92           C
ATOM   3101  N   ASP A 331      43.058  -3.141  38.529  1.00 23.40           N
ATOM   3102  H   ASP A 331      43.768  -3.472  39.214  1.00  0.00           H
ATOM   3103  CA  ASP A 331      42.003  -4.056  38.122  1.00 24.93           C
ATOM   3104  C   ASP A 331      40.731  -3.708  38.888  1.00 24.21           C
ATOM   3105  O   ASP A 331      39.673  -4.183  38.458  1.00 22.68           O
ATOM   3106  CB  ASP A 331      42.288  -5.511  38.446  1.00 28.65           C
ATOM   3107  CG  ASP A 331      43.510  -6.147  37.860  1.00 32.64           C
ATOM   3108  OD1 ASP A 331      44.005  -5.734  36.806  1.00 32.89           O
ATOM   3109  OD2 ASP A 331      43.976  -7.092  38.571  1.00 37.63           O
ATOM   3110  N   LYS A 332      40.816  -3.025  40.038  1.00 21.14           N
ATOM   3111  H   LYS A 332      41.736  -2.664  40.363  1.00  0.00           H
ATOM   3112  CA  LYS A 332      39.625  -2.791  40.827  1.00 22.50           C
ATOM   3113  C   LYS A 332      39.266  -1.315  40.913  1.00 21.27           C
ATOM   3114  O   LYS A 332      38.226  -0.973  41.479  1.00 21.73           O
ATOM   3115  CB  LYS A 332      39.869  -3.314  42.268  1.00 26.88           C
ATOM   3116  CG  LYS A 332      39.969  -4.854  42.319  1.00 31.91           C
ATOM   3117  CD  LYS A 332      38.566  -5.407  42.049  1.00 37.34           C
ATOM   3118  CE  LYS A 332      38.467  -6.869  41.689  1.00 39.25           C
ATOM   3119  NZ  LYS A 332      37.145  -7.206  41.063  1.00 38.89           N
ATOM   3120  HZ1 LYS A 332      36.380  -6.983  41.731  1.00  0.00           H
ATOM   3121  HZ2 LYS A 332      37.022  -6.648  40.194  1.00  0.00           H
ATOM   3122  HZ3 LYS A 332      37.121  -8.220  40.832  1.00  0.00           H
ATOM   3123  N   VAL A 333      40.143  -0.425  40.365  1.00 17.80           N
ATOM   3124  H   VAL A 333      41.007  -0.774  39.904  1.00  0.00           H
ATOM   3125  CA  VAL A 333      39.888   0.990  40.416  1.00 19.50           C
ATOM   3126  C   VAL A 333      40.178   1.703  39.082  1.00 18.37           C
ATOM   3127  O   VAL A 333      41.229   1.477  38.514  1.00 18.26           O
ATOM   3128  CB  VAL A 333      40.855   1.663  41.437  1.00 19.74           C
ATOM   3129  CG1 VAL A 333      40.656   3.193  41.521  1.00 18.37           C
ATOM   3130  CG2 VAL A 333      40.706   1.108  42.854  1.00 20.47           C
ATOM   3131  N   ALA A 334      39.238   2.565  38.689  1.00 17.48           N
ATOM   3132  H   ALA A 334      38.299   2.569  39.136  1.00  0.00           H
ATOM   3133  CA  ALA A 334      39.560   3.503  37.615  1.00 17.64           C
ATOM   3134  C   ALA A 334      39.345   4.917  38.189  1.00 18.66           C
ATOM   3135  O   ALA A 334      38.313   5.163  38.797  1.00 16.93           O
ATOM   3136  CB  ALA A 334      38.711   3.383  36.363  1.00 15.23           C
ATOM   3137  N   ILE A 335      40.320   5.828  37.958  1.00 16.49           N
ATOM   3138  H   ILE A 335      41.221   5.531  37.532  1.00  0.00           H
ATOM   3139  CA  ILE A 335      40.101   7.235  38.311  1.00 18.27           C
ATOM   3140  C   ILE A 335      39.995   8.033  37.024  1.00 17.78           C
ATOM   3141  O   ILE A 335      40.999   8.072  36.286  1.00 15.17           O
ATOM   3142  CB  ILE A 335      41.273   7.755  39.188  1.00 18.21           C
ATOM   3143  CG1 ILE A 335      41.235   7.009  40.535  1.00 19.08           C
ATOM   3144  CG2 ILE A 335      41.178   9.270  39.353  1.00 20.27           C
ATOM   3145  CD1 ILE A 335      42.387   7.210  41.498  1.00 20.09           C
ATOM   3146  N   GLN A 336      38.867   8.729  36.802  1.00 16.94           N
ATOM   3147  H   GLN A 336      38.130   8.728  37.535  1.00  0.00           H
ATOM   3148  CA  GLN A 336      38.636   9.473  35.598  1.00 17.51           C
ATOM   3149  C   GLN A 336      38.710  10.974  35.943  1.00 18.21           C
ATOM   3150  O   GLN A 336      37.964  11.459  36.791  1.00 17.10           O
ATOM   3151  CB  GLN A 336      37.320   9.041  34.879  1.00 16.27           C
ATOM   3152  CG  GLN A 336      37.284   9.806  33.500  1.00 15.93           C
ATOM   3153  CD  GLN A 336      38.277   9.169  32.535  1.00 18.38           C
ATOM   3154  OE1 GLN A 336      38.593   7.987  32.652  1.00 19.32           O
ATOM   3155  NE2 GLN A 336      38.820   9.922  31.590  1.00 17.41           N
ATOM   3156 1HE2 GLN A 336      39.521   9.514  30.939  1.00  0.00           H
ATOM   3157 2HE2 GLN A 336      38.546  10.921  31.500  1.00  0.00           H
ATOM   3158  N   LEU A 337      39.701  11.652  35.371  1.00 16.98           N
ATOM   3159  H   LEU A 337      40.318  11.183  34.677  1.00  0.00           H
ATOM   3160  CA  LEU A 337      39.926  13.068  35.719  1.00 18.13           C
ATOM   3161  C   LEU A 337      39.147  13.933  34.749  1.00 16.58           C
ATOM   3162  O   LEU A 337      39.419  13.989  33.528  1.00 16.48           O
ATOM   3163  CB  LEU A 337      41.454  13.296  35.662  1.00 17.00           C
ATOM   3164  CG  LEU A 337      42.386  12.381  36.447  1.00 18.15           C
ATOM   3165  CD1 LEU A 337      43.868  12.718  36.131  1.00 19.45           C
ATOM   3166  CD2 LEU A 337      42.093  12.472  37.938  1.00 18.71           C
ATOM   3167  N   ASN A 338      38.168  14.704  35.250  1.00 15.06           N
ATOM   3168  H   ASN A 338      37.963  14.655  36.268  1.00  0.00           H
ATOM   3169  CA  ASN A 338      37.379  15.612  34.414  1.00 14.79           C
ATOM   3170  C   ASN A 338      38.192  16.932  34.326  1.00 16.72           C
ATOM   3171  O   ASN A 338      38.090  17.689  35.259  1.00 16.87           O
ATOM   3172  CB  ASN A 338      35.986  15.824  35.047  1.00 14.85           C
ATOM   3173  CG  ASN A 338      34.995  16.439  34.057  1.00 16.19           C
ATOM   3174  OD1 ASN A 338      35.139  16.306  32.848  1.00 15.75           O
ATOM   3175  ND2 ASN A 338      33.974  17.166  34.592  1.00 14.81           N
ATOM   3176 1HD2 ASN A 338      33.284  17.631  33.968  1.00  0.00           H
ATOM   3177 2HD2 ASN A 338      33.885  17.256  35.624  1.00  0.00           H
ATOM   3178  N   ASP A 339      38.874  17.072  33.205  1.00 16.23           N
ATOM   3179  H   ASP A 339      38.761  16.363  32.452  1.00  0.00           H
ATOM   3180  CA  ASP A 339      39.791  18.205  32.991  1.00 15.78           C
ATOM   3181  C   ASP A 339      40.942  17.955  33.953  1.00 14.83           C
ATOM   3182  O   ASP A 339      41.110  16.869  34.554  1.00 15.46           O
ATOM   3183  CB  ASP A 339      39.120  19.574  33.240  1.00 16.16           C
ATOM   3184  CG  ASP A 339      39.748  20.609  32.320  1.00 18.80           C
ATOM   3185  OD1 ASP A 339      40.932  20.906  32.549  1.00 19.02           O
ATOM   3186  OD2 ASP A 339      39.115  21.094  31.403  1.00 18.54           O
ATOM   3187  N   THR A 340      41.873  18.941  34.045  1.00 16.07           N
ATOM   3188  H   THR A 340      41.821  19.779  33.431  1.00  0.00           H
ATOM   3189  CA  THR A 340      42.947  18.800  35.024  1.00 17.10           C
ATOM   3190  C   THR A 340      42.573  19.255  36.427  1.00 17.12           C
ATOM   3191  O   THR A 340      43.376  19.211  37.380  1.00 16.12           O
ATOM   3192  CB  THR A 340      44.200  19.610  34.585  1.00 15.90           C
ATOM   3193  OG1 THR A 340      43.720  20.953  34.407  1.00 15.99           O
ATOM   3194  HG1 THR A 340      43.347  21.285  35.262  1.00  0.00           H
ATOM   3195  CG2 THR A 340      44.668  19.119  33.206  1.00 15.74           C
ATOM   3196  N   HIS A 341      41.294  19.707  36.636  1.00 17.10           N
ATOM   3197  H   HIS A 341      40.609  19.721  35.853  1.00  0.00           H
ATOM   3198  CA  HIS A 341      40.902  20.167  37.962  1.00 17.01           C
ATOM   3199  C   HIS A 341      41.235  19.208  39.077  1.00 15.49           C
ATOM   3200  O   HIS A 341      41.710  19.619  40.117  1.00 16.01           O
ATOM   3201  CB  HIS A 341      39.437  20.688  38.012  1.00 16.16           C
ATOM   3202  CG  HIS A 341      39.126  21.538  36.821  1.00 18.98           C
ATOM   3203  ND1 HIS A 341      37.840  21.601  36.289  1.00 17.97           N
ATOM   3204  CD2 HIS A 341      39.907  22.277  35.989  1.00 19.59           C
ATOM   3205  CE1 HIS A 341      37.855  22.412  35.245  1.00 18.60           C
ATOM   3206  NE2 HIS A 341      39.092  22.828  35.054  1.00 22.28           N
ATOM   3207  N   PRO A 342      41.110  17.886  39.003  1.00 15.65           N
ATOM   3208  CA  PRO A 342      41.519  16.945  39.981  1.00 15.87           C
ATOM   3209  C   PRO A 342      42.828  16.264  39.623  1.00 16.66           C
ATOM   3210  O   PRO A 342      43.092  15.181  40.131  1.00 17.17           O
ATOM   3211  CB  PRO A 342      40.317  15.911  40.005  1.00 14.73           C
ATOM   3212  CG  PRO A 342      39.954  15.931  38.537  1.00 15.31           C
ATOM   3213  CD  PRO A 342      40.312  17.241  37.885  1.00 15.20           C
ATOM   3214  N   SER A 343      43.692  16.850  38.788  1.00 17.46           N
ATOM   3215  H   SER A 343      43.410  17.766  38.384  1.00  0.00           H
ATOM   3216  CA  SER A 343      44.992  16.325  38.392  1.00 17.30           C
ATOM   3217  C   SER A 343      45.907  16.011  39.558  1.00 18.17           C
ATOM   3218  O   SER A 343      46.750  15.076  39.468  1.00 17.72           O
ATOM   3219  CB  SER A 343      45.777  17.243  37.425  1.00 15.64           C
ATOM   3220  OG  SER A 343      46.044  18.456  38.088  1.00 17.94           O
ATOM   3221  HG  SER A 343      45.190  18.885  38.346  1.00  0.00           H
ATOM   3222  N   LEU A 344      45.744  16.709  40.702  1.00 16.51           N
ATOM   3223  H   LEU A 344      45.077  17.505  40.746  1.00  0.00           H
ATOM   3224  CA  LEU A 344      46.524  16.324  41.878  1.00 18.24           C
ATOM   3225  C   LEU A 344      46.286  14.902  42.346  1.00 17.38           C
ATOM   3226  O   LEU A 344      47.059  14.355  43.161  1.00 15.03           O
ATOM   3227  CB  LEU A 344      46.266  17.312  43.017  1.00 18.54           C
ATOM   3228  CG  LEU A 344      46.912  18.702  42.805  1.00 16.73           C
ATOM   3229  CD1 LEU A 344      46.358  19.652  43.841  1.00 17.26           C
ATOM   3230  CD2 LEU A 344      48.458  18.570  42.962  1.00 18.01           C
ATOM   3231  N   ALA A 345      45.251  14.180  41.892  1.00 17.32           N
ATOM   3232  H   ALA A 345      44.516  14.642  41.320  1.00  0.00           H
ATOM   3233  CA  ALA A 345      45.141  12.762  42.187  1.00 17.20           C
ATOM   3234  C   ALA A 345      46.382  11.973  41.719  1.00 18.28           C
ATOM   3235  O   ALA A 345      46.646  10.953  42.340  1.00 17.60           O
ATOM   3236  CB  ALA A 345      43.938  12.164  41.444  1.00 17.85           C
ATOM   3237  N   ILE A 346      47.110  12.386  40.679  1.00 14.87           N
ATOM   3238  H   ILE A 346      46.849  13.267  40.192  1.00  0.00           H
ATOM   3239  CA  ILE A 346      48.280  11.617  40.205  1.00 16.96           C
ATOM   3240  C   ILE A 346      49.354  11.640  41.284  1.00 18.13           C
ATOM   3241  O   ILE A 346      49.731  10.629  41.911  1.00 18.24           O
ATOM   3242  CB  ILE A 346      48.679  12.054  38.789  1.00 17.51           C
ATOM   3243  CG1 ILE A 346      47.603  11.536  37.776  1.00 16.13           C
ATOM   3244  CG2 ILE A 346      50.103  11.529  38.454  1.00 14.54           C
ATOM   3245  CD1 ILE A 346      47.656  12.204  36.418  1.00 17.45           C
ATOM   3246  N   PRO A 347      49.864  12.808  41.695  1.00 17.31           N
ATOM   3247  CA  PRO A 347      50.846  12.832  42.779  1.00 16.49           C
ATOM   3248  C   PRO A 347      50.280  12.444  44.130  1.00 16.85           C
ATOM   3249  O   PRO A 347      50.999  11.920  44.989  1.00 17.55           O
ATOM   3250  CB  PRO A 347      51.391  14.265  42.732  1.00 16.40           C
ATOM   3251  CG  PRO A 347      50.279  15.034  42.054  1.00 18.32           C
ATOM   3252  CD  PRO A 347      49.665  14.096  41.025  1.00 18.15           C
ATOM   3253  N   GLU A 348      48.982  12.703  44.422  1.00 16.24           N
ATOM   3254  H   GLU A 348      48.375  13.221  43.755  1.00  0.00           H
ATOM   3255  CA  GLU A 348      48.461  12.229  45.710  1.00 17.81           C
ATOM   3256  C   GLU A 348      48.462  10.700  45.797  1.00 19.72           C
ATOM   3257  O   GLU A 348      48.808  10.067  46.817  1.00 17.24           O
ATOM   3258  CB  GLU A 348      47.030  12.757  45.942  1.00 19.56           C
ATOM   3259  CG  GLU A 348      46.344  12.117  47.153  1.00 17.54           C
ATOM   3260  CD  GLU A 348      46.802  12.549  48.515  1.00 17.49           C
ATOM   3261  OE1 GLU A 348      47.728  13.413  48.568  1.00 15.61           O
ATOM   3262  OE2 GLU A 348      46.276  12.119  49.578  1.00 17.86           O
ATOM   3263  N   LEU A 349      48.118  10.008  44.688  1.00 18.16           N
ATOM   3264  H   LEU A 349      47.839  10.510  43.821  1.00  0.00           H
ATOM   3265  CA  LEU A 349      48.142   8.536  44.719  1.00 20.35           C
ATOM   3266  C   LEU A 349      49.585   8.033  44.915  1.00 21.94           C
ATOM   3267  O   LEU A 349      49.818   7.113  45.704  1.00 17.36           O
ATOM   3268  CB  LEU A 349      47.499   7.918  43.470  1.00 19.66           C
ATOM   3269  CG  LEU A 349      47.426   6.398  43.375  1.00 20.33           C
ATOM   3270  CD1 LEU A 349      46.734   5.795  44.614  1.00 20.15           C
ATOM   3271  CD2 LEU A 349      46.700   5.916  42.122  1.00 20.73           C
ATOM   3272  N   MET A 350      50.549   8.669  44.263  1.00 20.47           N
ATOM   3273  H   MET A 350      50.326   9.453  43.617  1.00  0.00           H
ATOM   3274  CA  MET A 350      51.939   8.242  44.474  1.00 20.17           C
ATOM   3275  C   MET A 350      52.349   8.523  45.932  1.00 21.19           C
ATOM   3276  O   MET A 350      52.988   7.658  46.523  1.00 21.11           O
ATOM   3277  CB  MET A 350      52.908   8.993  43.541  1.00 18.33           C
ATOM   3278  CG  MET A 350      52.741   8.617  42.068  1.00 17.94           C
ATOM   3279  SD  MET A 350      53.320   6.858  41.884  1.00 22.52           S
ATOM   3280  CE  MET A 350      55.089   7.224  42.073  1.00 22.94           C
ATOM   3281  N   ARG A 351      51.937   9.692  46.457  1.00 18.14           N
ATOM   3282  H   ARG A 351      51.401  10.371  45.880  1.00  0.00           H
ATOM   3283  CA  ARG A 351      52.259   9.992  47.861  1.00 20.71           C
ATOM   3284  C   ARG A 351      51.709   8.940  48.804  1.00 20.88           C
ATOM   3285  O   ARG A 351      52.424   8.377  49.662  1.00 20.65           O
ATOM   3286  CB  ARG A 351      51.672  11.372  48.260  1.00 18.68           C
ATOM   3287  CG  ARG A 351      52.050  11.771  49.708  1.00 18.73           C
ATOM   3288  CD  ARG A 351      51.342  13.121  50.059  1.00 18.99           C
ATOM   3289  NE  ARG A 351      49.951  12.841  50.438  1.00 19.51           N
ATOM   3290  HE  ARG A 351      49.222  13.033  49.721  1.00  0.00           H
ATOM   3291  CZ  ARG A 351      49.540  12.376  51.582  1.00 19.76           C
ATOM   3292  NH1 ARG A 351      50.370  12.067  52.590  1.00 20.26           N
ATOM   3293 1HH1 ARG A 351      51.396  12.196  52.477  1.00  0.00           H
ATOM   3294 2HH1 ARG A 351      49.988  11.698  53.484  1.00  0.00           H
ATOM   3295  NH2 ARG A 351      48.230  12.154  51.790  1.00 20.15           N
ATOM   3296 1HH2 ARG A 351      47.543  12.354  51.036  1.00  0.00           H
ATOM   3297 2HH2 ARG A 351      47.904  11.782  52.705  1.00  0.00           H
ATOM   3298  N   VAL A 352      50.423   8.542  48.565  1.00 18.30           N
ATOM   3299  H   VAL A 352      49.875   8.935  47.773  1.00  0.00           H
ATOM   3300  CA  VAL A 352      49.847   7.542  49.466  1.00 19.06           C
ATOM   3301  C   VAL A 352      50.588   6.210  49.294  1.00 22.00           C
ATOM   3302  O   VAL A 352      51.002   5.535  50.275  1.00 23.57           O
ATOM   3303  CB  VAL A 352      48.339   7.360  49.209  1.00 20.25           C
ATOM   3304  CG1 VAL A 352      47.767   6.176  49.994  1.00 20.50           C
ATOM   3305  CG2 VAL A 352      47.585   8.648  49.647  1.00 18.86           C
ATOM   3306  N   LEU A 353      50.774   5.760  48.045  1.00 22.03           N
ATOM   3307  H   LEU A 353      50.472   6.336  47.234  1.00  0.00           H
ATOM   3308  CA  LEU A 353      51.403   4.457  47.825  1.00 22.97           C
ATOM   3309  C   LEU A 353      52.834   4.357  48.300  1.00 24.27           C
ATOM   3310  O   LEU A 353      53.229   3.345  48.897  1.00 22.75           O
ATOM   3311  CB  LEU A 353      51.412   4.057  46.329  1.00 23.74           C
ATOM   3312  CG  LEU A 353      50.012   3.863  45.728  1.00 25.18           C
ATOM   3313  CD1 LEU A 353      50.092   3.459  44.266  1.00 22.41           C
ATOM   3314  CD2 LEU A 353      49.194   2.805  46.484  1.00 23.65           C
ATOM   3315  N   VAL A 354      53.614   5.414  48.073  1.00 24.93           N
ATOM   3316  H   VAL A 354      53.227   6.257  47.603  1.00  0.00           H
ATOM   3317  CA  VAL A 354      55.025   5.384  48.490  1.00 26.18           C
ATOM   3318  C   VAL A 354      55.191   5.785  49.950  1.00 27.72           C
ATOM   3319  O   VAL A 354      55.818   5.019  50.725  1.00 25.58           O
ATOM   3320  CB  VAL A 354      55.877   6.276  47.559  1.00 26.54           C
ATOM   3321  CG1 VAL A 354      57.336   6.480  47.999  1.00 25.29           C
ATOM   3322  CG2 VAL A 354      55.959   5.600  46.173  1.00 27.28           C
ATOM   3323  N   ASP A 355      54.749   6.974  50.371  1.00 24.59           N
ATOM   3324  H   ASP A 355      54.234   7.600  49.720  1.00  0.00           H
ATOM   3325  CA  ASP A 355      54.994   7.393  51.759  1.00 24.83           C
ATOM   3326  C   ASP A 355      54.235   6.620  52.836  1.00 26.70           C
ATOM   3327  O   ASP A 355      54.704   6.487  53.982  1.00 25.48           O
ATOM   3328  CB  ASP A 355      54.670   8.877  51.949  1.00 25.15           C
ATOM   3329  CG  ASP A 355      55.524   9.791  51.086  1.00 25.94           C
ATOM   3330  OD1 ASP A 355      56.505   9.289  50.510  1.00 26.05           O
ATOM   3331  OD2 ASP A 355      55.249  11.015  50.973  1.00 25.11           O
ATOM   3332  N   LEU A 356      52.996   6.227  52.552  1.00 24.18           N
ATOM   3333  H   LEU A 356      52.614   6.394  51.599  1.00  0.00           H
ATOM   3334  CA  LEU A 356      52.168   5.570  53.547  1.00 27.26           C
ATOM   3335  C   LEU A 356      52.097   4.071  53.347  1.00 29.19           C
ATOM   3336  O   LEU A 356      52.152   3.389  54.370  1.00 28.68           O
ATOM   3337  CB  LEU A 356      50.731   6.116  53.498  1.00 28.81           C
ATOM   3338  CG  LEU A 356      50.627   7.645  53.481  1.00 29.49           C
ATOM   3339  CD1 LEU A 356      49.168   8.126  53.544  1.00 29.85           C
ATOM   3340  CD2 LEU A 356      51.363   8.203  54.703  1.00 32.29           C
ATOM   3341  N   GLU A 357      51.916   3.583  52.112  1.00 28.81           N
ATOM   3342  H   GLU A 357      51.840   4.224  51.296  1.00  0.00           H
ATOM   3343  CA  GLU A 357      51.827   2.135  51.930  1.00 28.18           C
ATOM   3344  C   GLU A 357      53.192   1.510  51.745  1.00 28.11           C
ATOM   3345  O   GLU A 357      53.296   0.294  51.784  1.00 29.30           O
ATOM   3346  CB  GLU A 357      50.890   1.757  50.774  1.00 28.34           C
ATOM   3347  CG  GLU A 357      49.507   2.364  50.986  1.00 28.66           C
ATOM   3348  CD  GLU A 357      48.632   1.705  52.023  1.00 31.29           C
ATOM   3349  OE1 GLU A 357      48.962   0.550  52.410  1.00 32.14           O
ATOM   3350  OE2 GLU A 357      47.620   2.281  52.516  1.00 32.15           O
ATOM   3351  N   ARG A 358      54.238   2.305  51.561  1.00 30.63           N
ATOM   3352  H   ARG A 358      54.083   3.331  51.485  1.00  0.00           H
ATOM   3353  CA  ARG A 358      55.591   1.792  51.462  1.00 33.94           C
ATOM   3354  C   ARG A 358      55.874   0.997  50.204  1.00 32.73           C
ATOM   3355  O   ARG A 358      56.841   0.234  50.270  1.00 32.21           O
ATOM   3356  CB  ARG A 358      55.931   0.903  52.674  1.00 38.30           C
ATOM   3357  CG  ARG A 358      55.841   1.598  54.024  1.00 43.94           C
ATOM   3358  CD  ARG A 358      56.991   2.584  54.110  1.00 49.18           C
ATOM   3359  NE  ARG A 358      56.817   3.406  55.300  1.00 55.50           N
ATOM   3360  HE  ARG A 358      55.852   3.602  55.634  1.00  0.00           H
ATOM   3361  CZ  ARG A 358      57.843   3.917  55.977  1.00 57.94           C
ATOM   3362  NH1 ARG A 358      59.067   3.626  55.551  1.00 58.02           N
ATOM   3363 1HH1 ARG A 358      59.197   3.019  54.717  1.00  0.00           H
ATOM   3364 2HH1 ARG A 358      59.896   4.005  56.052  1.00  0.00           H
ATOM   3365  NH2 ARG A 358      57.589   4.653  57.058  1.00 59.78           N
ATOM   3366 1HH2 ARG A 358      56.606   4.817  57.356  1.00  0.00           H
ATOM   3367 2HH2 ARG A 358      58.373   5.063  57.604  1.00  0.00           H
ATOM   3368  N   LEU A 359      55.208   1.223  49.087  1.00 29.51           N
ATOM   3369  H   LEU A 359      54.423   1.905  49.105  1.00  0.00           H
ATOM   3370  CA  LEU A 359      55.524   0.563  47.840  1.00 29.08           C
ATOM   3371  C   LEU A 359      56.757   1.249  47.244  1.00 29.56           C
ATOM   3372  O   LEU A 359      56.931   2.428  47.563  1.00 29.38           O
ATOM   3373  CB  LEU A 359      54.409   0.744  46.795  1.00 30.41           C
ATOM   3374  CG  LEU A 359      53.081   0.053  47.090  1.00 32.49           C
ATOM   3375  CD1 LEU A 359      52.255  -0.035  45.811  1.00 34.16           C
ATOM   3376  CD2 LEU A 359      53.314  -1.329  47.705  1.00 34.90           C
ATOM   3377  N   ASP A 360      57.524   0.571  46.398  1.00 27.89           N
ATOM   3378  H   ASP A 360      57.340  -0.429  46.179  1.00  0.00           H
ATOM   3379  CA  ASP A 360      58.644   1.297  45.786  1.00 29.72           C
ATOM   3380  C   ASP A 360      58.091   2.203  44.687  1.00 28.81           C
ATOM   3381  O   ASP A 360      56.981   1.971  44.184  1.00 28.40           O
ATOM   3382  CB  ASP A 360      59.701   0.345  45.208  1.00 33.09           C
ATOM   3383  CG  ASP A 360      59.018  -0.509  44.150  1.00 34.17           C
ATOM   3384  OD1 ASP A 360      58.309  -1.399  44.639  1.00 39.17           O
ATOM   3385  OD2 ASP A 360      59.083  -0.296  42.926  1.00 36.00           O
ATOM   3386  N   TRP A 361      58.829   3.261  44.367  1.00 26.89           N
ATOM   3387  H   TRP A 361      59.739   3.412  44.847  1.00  0.00           H
ATOM   3388  CA  TRP A 361      58.385   4.215  43.354  1.00 26.93           C
ATOM   3389  C   TRP A 361      57.899   3.562  42.079  1.00 26.74           C
ATOM   3390  O   TRP A 361      56.783   3.814  41.556  1.00 21.02           O
ATOM   3391  CB  TRP A 361      59.514   5.258  43.123  1.00 25.30           C
ATOM   3392  CG  TRP A 361      59.120   6.261  42.061  1.00 26.49           C
ATOM   3393  CD1 TRP A 361      59.102   6.086  40.717  1.00 26.17           C
ATOM   3394  CD2 TRP A 361      58.639   7.594  42.304  1.00 24.75           C
ATOM   3395  NE1 TRP A 361      58.662   7.238  40.099  1.00 26.92           N
ATOM   3396  HE1 TRP A 361      58.558   7.376  39.073  1.00  0.00           H
ATOM   3397  CE2 TRP A 361      58.386   8.167  41.060  1.00 26.05           C
ATOM   3398  CE3 TRP A 361      58.416   8.336  43.458  1.00 25.05           C
ATOM   3399  CZ2 TRP A 361      57.861   9.472  40.931  1.00 25.26           C
ATOM   3400  CZ3 TRP A 361      57.918   9.636  43.350  1.00 26.08           C
ATOM   3401  CH2 TRP A 361      57.660  10.167  42.069  1.00 24.40           C
ATOM   3402  N   ASP A 362      58.716   2.721  41.449  1.00 24.89           N
ATOM   3403  H   ASP A 362      59.646   2.518  41.867  1.00  0.00           H
ATOM   3404  CA  ASP A 362      58.354   2.076  40.197  1.00 27.38           C
ATOM   3405  C   ASP A 362      57.034   1.319  40.238  1.00 26.09           C
ATOM   3406  O   ASP A 362      56.220   1.463  39.291  1.00 23.96           O
ATOM   3407  CB  ASP A 362      59.434   1.100  39.720  1.00 28.91           C
ATOM   3408  CG  ASP A 362      60.677   1.859  39.301  1.00 31.42           C
ATOM   3409  OD1 ASP A 362      60.639   3.022  38.847  1.00 29.30           O
ATOM   3410  OD2 ASP A 362      61.764   1.227  39.431  1.00 35.48           O
ATOM   3411  N   LYS A 363      56.870   0.458  41.234  1.00 26.15           N
ATOM   3412  H   LYS A 363      57.623   0.302  41.934  1.00  0.00           H
ATOM   3413  CA  LYS A 363      55.598  -0.267  41.320  1.00 27.02           C
ATOM   3414  C   LYS A 363      54.444   0.727  41.539  1.00 23.62           C
ATOM   3415  O   LYS A 363      53.380   0.584  40.939  1.00 24.79           O
ATOM   3416  CB  LYS A 363      55.637  -1.276  42.472  1.00 31.18           C
ATOM   3417  CG  LYS A 363      54.289  -1.891  42.814  1.00 34.16           C
ATOM   3418  CD  LYS A 363      53.597  -2.574  41.654  1.00 37.91           C
ATOM   3419  CE  LYS A 363      54.362  -3.804  41.182  1.00 39.65           C
ATOM   3420  NZ  LYS A 363      54.830  -4.588  42.378  1.00 41.79           N
ATOM   3421  HZ1 LYS A 363      55.453  -3.992  42.960  1.00  0.00           H
ATOM   3422  HZ2 LYS A 363      54.007  -4.884  42.941  1.00  0.00           H
ATOM   3423  HZ3 LYS A 363      55.353  -5.428  42.057  1.00  0.00           H
ATOM   3424  N   ALA A 364      54.681   1.720  42.384  1.00 20.91           N
ATOM   3425  H   ALA A 364      55.585   1.786  42.893  1.00  0.00           H
ATOM   3426  CA  ALA A 364      53.618   2.732  42.580  1.00 21.78           C
ATOM   3427  C   ALA A 364      53.252   3.455  41.292  1.00 22.74           C
ATOM   3428  O   ALA A 364      52.077   3.804  41.087  1.00 22.25           O
ATOM   3429  CB  ALA A 364      54.074   3.735  43.645  1.00 20.32           C
ATOM   3430  N   TRP A 365      54.214   3.820  40.436  1.00 22.74           N
ATOM   3431  H   TRP A 365      55.196   3.560  40.660  1.00  0.00           H
ATOM   3432  CA  TRP A 365      53.957   4.570  39.194  1.00 23.36           C
ATOM   3433  C   TRP A 365      53.228   3.716  38.171  1.00 24.82           C
ATOM   3434  O   TRP A 365      52.318   4.081  37.428  1.00 22.31           O
ATOM   3435  CB  TRP A 365      55.303   5.068  38.634  1.00 22.04           C
ATOM   3436  CG  TRP A 365      55.131   5.907  37.397  1.00 24.71           C
ATOM   3437  CD1 TRP A 365      55.521   5.645  36.118  1.00 22.38           C
ATOM   3438  CD2 TRP A 365      54.480   7.192  37.383  1.00 21.39           C
ATOM   3439  NE1 TRP A 365      55.157   6.691  35.306  1.00 24.72           N
ATOM   3440  HE1 TRP A 365      55.346   6.757  34.285  1.00  0.00           H
ATOM   3441  CE2 TRP A 365      54.497   7.646  36.066  1.00 23.75           C
ATOM   3442  CE3 TRP A 365      53.867   7.983  38.374  1.00 23.83           C
ATOM   3443  CZ2 TRP A 365      53.962   8.867  35.695  1.00 21.19           C
ATOM   3444  CZ3 TRP A 365      53.312   9.197  38.019  1.00 22.20           C
ATOM   3445  CH2 TRP A 365      53.376   9.622  36.678  1.00 22.78           C
ATOM   3446  N   GLU A 366      53.604   2.415  38.165  1.00 23.42           N
ATOM   3447  H   GLU A 366      54.388   2.106  38.775  1.00  0.00           H
ATOM   3448  CA  GLU A 366      52.923   1.433  37.311  1.00 25.94           C
ATOM   3449  C   GLU A 366      51.432   1.419  37.587  1.00 23.64           C
ATOM   3450  O   GLU A 366      50.566   1.524  36.707  1.00 22.50           O
ATOM   3451  CB  GLU A 366      53.468   0.004  37.554  1.00 29.27           C
ATOM   3452  CG  GLU A 366      52.803  -1.095  36.743  1.00 34.97           C
ATOM   3453  CD  GLU A 366      53.381  -2.483  37.027  1.00 40.91           C
ATOM   3454  OE1 GLU A 366      54.375  -2.678  37.761  1.00 41.45           O
ATOM   3455  OE2 GLU A 366      52.805  -3.469  36.497  1.00 44.24           O
ATOM   3456  N   VAL A 367      51.129   1.328  38.874  1.00 22.51           N
ATOM   3457  H   VAL A 367      51.906   1.281  39.564  1.00  0.00           H
ATOM   3458  CA  VAL A 367      49.763   1.291  39.365  1.00 23.32           C
ATOM   3459  C   VAL A 367      49.070   2.625  39.036  1.00 21.20           C
ATOM   3460  O   VAL A 367      47.961   2.624  38.508  1.00 20.78           O
ATOM   3461  CB  VAL A 367      49.769   1.057  40.897  1.00 23.85           C
ATOM   3462  CG1 VAL A 367      48.440   1.382  41.546  1.00 25.76           C
ATOM   3463  CG2 VAL A 367      50.160  -0.430  41.112  1.00 26.48           C
ATOM   3464  N   THR A 368      49.770   3.700  39.364  1.00 19.10           N
ATOM   3465  H   THR A 368      50.733   3.619  39.748  1.00  0.00           H
ATOM   3466  CA  THR A 368      49.133   5.024  39.164  1.00 18.54           C
ATOM   3467  C   THR A 368      48.756   5.208  37.719  1.00 18.49           C
ATOM   3468  O   THR A 368      47.633   5.605  37.439  1.00 19.89           O
ATOM   3469  CB  THR A 368      50.086   6.146  39.639  1.00 19.37           C
ATOM   3470  OG1 THR A 368      50.289   6.010  41.058  1.00 20.66           O
ATOM   3471  HG1 THR A 368      50.689   5.125  41.250  1.00  0.00           H
ATOM   3472  CG2 THR A 368      49.479   7.526  39.287  1.00 17.67           C
ATOM   3473  N   VAL A 369      49.642   4.981  36.720  1.00 18.40           N
ATOM   3474  H   VAL A 369      50.589   4.631  36.968  1.00  0.00           H
ATOM   3475  CA  VAL A 369      49.334   5.202  35.329  1.00 17.44           C
ATOM   3476  C   VAL A 369      48.193   4.285  34.865  1.00 17.49           C
ATOM   3477  O   VAL A 369      47.387   4.684  34.052  1.00 16.54           O
ATOM   3478  CB  VAL A 369      50.593   5.010  34.442  1.00 19.41           C
ATOM   3479  CG1 VAL A 369      50.276   5.208  32.965  1.00 22.88           C
ATOM   3480  CG2 VAL A 369      51.650   6.084  34.785  1.00 19.28           C
ATOM   3481  N   LYS A 370      48.171   3.017  35.321  1.00 18.39           N
ATOM   3482  H   LYS A 370      48.908   2.660  35.962  1.00  0.00           H
ATOM   3483  CA  LYS A 370      47.056   2.152  34.874  1.00 20.12           C
ATOM   3484  C   LYS A 370      45.707   2.515  35.523  1.00 20.74           C
ATOM   3485  O   LYS A 370      44.652   2.080  35.054  1.00 21.50           O
ATOM   3486  CB  LYS A 370      47.385   0.689  35.231  1.00 21.44           C
ATOM   3487  CG  LYS A 370      48.496   0.108  34.356  1.00 25.43           C
ATOM   3488  CD  LYS A 370      49.169  -1.140  34.882  1.00 26.72           C
ATOM   3489  CE  LYS A 370      48.245  -2.347  34.986  1.00 27.08           C
ATOM   3490  NZ  LYS A 370      49.006  -3.457  35.697  1.00 31.37           N
ATOM   3491  HZ1 LYS A 370      49.856  -3.699  35.149  1.00  0.00           H
ATOM   3492  HZ2 LYS A 370      49.284  -3.133  36.645  1.00  0.00           H
ATOM   3493  HZ3 LYS A 370      48.396  -4.295  35.781  1.00  0.00           H
ATOM   3494  N   THR A 371      45.729   3.225  36.643  1.00 18.27           N
ATOM   3495  H   THR A 371      46.645   3.512  37.042  1.00  0.00           H
ATOM   3496  CA  THR A 371      44.500   3.615  37.331  1.00 17.48           C
ATOM   3497  C   THR A 371      43.906   4.870  36.724  1.00 18.20           C
ATOM   3498  O   THR A 371      42.700   5.009  36.606  1.00 17.96           O
ATOM   3499  CB  THR A 371      44.828   3.832  38.830  1.00 17.51           C
ATOM   3500  OG1 THR A 371      45.336   2.622  39.409  1.00 19.74           O
ATOM   3501  HG1 THR A 371      46.161   2.351  38.933  1.00  0.00           H
ATOM   3502  CG2 THR A 371      43.630   4.375  39.623  1.00 16.86           C
ATOM   3503  N   CYS A 372      44.783   5.837  36.366  1.00 15.47           N
ATOM   3504  H   CYS A 372      45.808   5.663  36.382  1.00  0.00           H
ATOM   3505  CA  CYS A 372      44.240   7.146  35.952  1.00 14.97           C
ATOM   3506  C   CYS A 372      44.042   7.383  34.466  1.00 16.74           C
ATOM   3507  O   CYS A 372      44.812   6.947  33.610  1.00 16.73           O
ATOM   3508  CB  CYS A 372      45.230   8.210  36.488  1.00 16.12           C
ATOM   3509  SG  CYS A 372      45.367   8.275  38.322  1.00 17.85           S
ATOM   3510  N   ALA A 373      43.043   8.214  34.101  1.00 14.83           N
ATOM   3511  H   ALA A 373      42.402   8.580  34.834  1.00  0.00           H
ATOM   3512  CA  ALA A 373      42.831   8.616  32.718  1.00 15.93           C
ATOM   3513  C   ALA A 373      42.325  10.078  32.720  1.00 17.04           C
ATOM   3514  O   ALA A 373      41.705  10.472  33.732  1.00 15.82           O
ATOM   3515  CB  ALA A 373      41.831   7.719  31.943  1.00 17.90           C
ATOM   3516  N   TYR A 374      42.741  10.809  31.702  1.00 16.14           N
ATOM   3517  H   TYR A 374      43.279  10.373  30.926  1.00  0.00           H
ATOM   3518  CA  TYR A 374      42.436  12.245  31.678  1.00 16.56           C
ATOM   3519  C   TYR A 374      41.597  12.632  30.482  1.00 16.13           C
ATOM   3520  O   TYR A 374      41.874  12.262  29.331  1.00 15.31           O
ATOM   3521  CB  TYR A 374      43.828  12.948  31.691  1.00 15.43           C
ATOM   3522  CG  TYR A 374      43.916  14.365  31.154  1.00 18.70           C
ATOM   3523  CD1 TYR A 374      43.167  15.390  31.707  1.00 19.04           C
ATOM   3524  CD2 TYR A 374      44.778  14.692  30.120  1.00 19.66           C
ATOM   3525  CE1 TYR A 374      43.251  16.697  31.230  1.00 19.88           C
ATOM   3526  CE2 TYR A 374      44.853  15.990  29.623  1.00 19.50           C
ATOM   3527  CZ  TYR A 374      44.094  16.989  30.195  1.00 18.96           C
ATOM   3528  OH  TYR A 374      44.208  18.286  29.728  1.00 18.20           O
ATOM   3529  HH  TYR A 374      43.600  18.875  30.242  1.00  0.00           H
ATOM   3530  N   THR A 375      40.561  13.474  30.695  1.00 15.72           N
ATOM   3531  H   THR A 375      40.309  13.705  31.677  1.00  0.00           H
ATOM   3532  CA  THR A 375      39.790  14.067  29.639  1.00 17.61           C
ATOM   3533  C   THR A 375      40.023  15.607  29.530  1.00 16.12           C
ATOM   3534  O   THR A 375      39.910  16.299  30.534  1.00 14.30           O
ATOM   3535  CB  THR A 375      38.262  13.879  29.840  1.00 19.01           C
ATOM   3536  OG1 THR A 375      38.040  12.464  29.934  1.00 17.17           O
ATOM   3537  HG1 THR A 375      38.346  12.027  29.100  1.00  0.00           H
ATOM   3538  CG2 THR A 375      37.461  14.537  28.728  1.00 16.33           C
ATOM   3539  N   ASN A 376      40.433  16.030  28.362  1.00 17.08           N
ATOM   3540  H   ASN A 376      40.579  15.327  27.610  1.00  0.00           H
ATOM   3541  CA  ASN A 376      40.700  17.443  28.051  1.00 19.12           C
ATOM   3542  C   ASN A 376      39.491  18.028  27.368  1.00 18.13           C
ATOM   3543  O   ASN A 376      38.835  17.384  26.498  1.00 18.19           O
ATOM   3544  CB  ASN A 376      41.969  17.519  27.173  1.00 19.09           C
ATOM   3545  CG  ASN A 376      42.225  18.881  26.578  1.00 18.45           C
ATOM   3546  OD1 ASN A 376      41.458  19.431  25.771  1.00 18.91           O
ATOM   3547  ND2 ASN A 376      43.346  19.446  27.104  1.00 18.55           N
ATOM   3548 1HD2 ASN A 376      43.616  20.413  26.834  1.00  0.00           H
ATOM   3549 2HD2 ASN A 376      43.932  18.910  27.776  1.00  0.00           H
ATOM   3550  N   HIS A 377      39.048  19.234  27.731  1.00 15.69           N
ATOM   3551  H   HIS A 377      39.566  19.756  28.467  1.00  0.00           H
ATOM   3552  CA  HIS A 377      37.873  19.845  27.140  1.00 15.60           C
ATOM   3553  C   HIS A 377      38.048  21.215  26.510  1.00 19.58           C
ATOM   3554  O   HIS A 377      37.099  21.960  26.316  1.00 15.58           O
ATOM   3555  CB  HIS A 377      36.878  20.084  28.312  1.00 16.28           C
ATOM   3556  CG  HIS A 377      36.519  18.902  29.145  1.00 16.50           C
ATOM   3557  ND1 HIS A 377      35.354  18.197  28.938  1.00 17.53           N
ATOM   3558  CD2 HIS A 377      37.144  18.393  30.241  1.00 17.92           C
ATOM   3559  CE1 HIS A 377      35.300  17.249  29.879  1.00 18.75           C
ATOM   3560  NE2 HIS A 377      36.390  17.329  30.691  1.00 19.61           N
ATOM   3561  N   THR A 378      39.306  21.675  26.269  1.00 19.09           N
ATOM   3562  H   THR A 378      40.126  21.050  26.406  1.00  0.00           H
ATOM   3563  CA  THR A 378      39.500  23.056  25.815  1.00 20.29           C
ATOM   3564  C   THR A 378      40.543  23.169  24.712  1.00 18.89           C
ATOM   3565  O   THR A 378      41.280  22.208  24.376  1.00 18.53           O
ATOM   3566  CB  THR A 378      40.030  23.868  27.020  1.00 20.55           C
ATOM   3567  OG1 THR A 378      41.191  23.170  27.545  1.00 22.09           O
ATOM   3568  HG1 THR A 378      40.926  22.260  27.832  1.00  0.00           H
ATOM   3569  CG2 THR A 378      39.051  24.030  28.190  1.00 20.26           C
ATOM   3570  N   VAL A 379      40.639  24.349  24.090  1.00 17.54           N
ATOM   3571  H   VAL A 379      39.954  25.101  24.305  1.00  0.00           H
ATOM   3572  CA  VAL A 379      41.701  24.593  23.108  1.00 20.82           C
ATOM   3573  C   VAL A 379      42.476  25.864  23.449  1.00 20.05           C
ATOM   3574  O   VAL A 379      43.641  26.030  23.117  1.00 21.51           O
ATOM   3575  CB  VAL A 379      41.196  24.724  21.663  1.00 21.86           C
ATOM   3576  CG1 VAL A 379      40.624  23.391  21.196  1.00 25.46           C
ATOM   3577  CG2 VAL A 379      40.163  25.822  21.514  1.00 24.07           C
ATOM   3578  N   ILE A 380      41.777  26.780  24.069  1.00 18.89           N
ATOM   3579  H   ILE A 380      40.813  26.602  24.416  1.00  0.00           H
ATOM   3580  CA  ILE A 380      42.463  28.111  24.247  1.00 23.79           C
ATOM   3581  C   ILE A 380      43.556  27.999  25.275  1.00 21.54           C
ATOM   3582  O   ILE A 380      43.404  27.478  26.390  1.00 18.75           O
ATOM   3583  CB  ILE A 380      41.207  28.910  24.652  1.00 25.63           C
ATOM   3584  CG1 ILE A 380      40.340  29.350  23.478  1.00 29.10           C
ATOM   3585  CG2 ILE A 380      41.589  30.009  25.531  1.00 30.32           C
ATOM   3586  CD1 ILE A 380      41.013  30.239  22.446  1.00 28.26           C
ATOM   3587  N   PRO A 381      44.741  28.603  25.045  1.00 22.57           N
ATOM   3588  CA  PRO A 381      45.860  28.471  25.967  1.00 21.82           C
ATOM   3589  C   PRO A 381      45.568  28.975  27.357  1.00 21.26           C
ATOM   3590  O   PRO A 381      45.990  28.415  28.374  1.00 22.42           O
ATOM   3591  CB  PRO A 381      46.961  29.331  25.311  1.00 22.94           C
ATOM   3592  CG  PRO A 381      46.615  29.358  23.862  1.00 23.76           C
ATOM   3593  CD  PRO A 381      45.106  29.295  23.780  1.00 21.79           C
ATOM   3594  N   GLU A 382      44.764  30.046  27.448  1.00 20.47           N
ATOM   3595  H   GLU A 382      44.362  30.490  26.598  1.00  0.00           H
ATOM   3596  CA  GLU A 382      44.472  30.568  28.784  1.00 23.80           C
ATOM   3597  C   GLU A 382      43.447  29.742  29.580  1.00 21.37           C
ATOM   3598  O   GLU A 382      43.168  30.139  30.717  1.00 20.05           O
ATOM   3599  CB  GLU A 382      44.023  32.028  28.673  1.00 25.60           C
ATOM   3600  CG  GLU A 382      42.645  32.157  28.041  1.00 27.89           C
ATOM   3601  CD  GLU A 382      42.650  32.438  26.563  1.00 30.41           C
ATOM   3602  OE1 GLU A 382      43.561  32.057  25.781  1.00 28.87           O
ATOM   3603  OE2 GLU A 382      41.625  32.937  26.049  1.00 31.42           O
ATOM   3604  N   ALA A 383      42.884  28.686  29.014  1.00 19.29           N
ATOM   3605  H   ALA A 383      43.094  28.471  28.018  1.00  0.00           H
ATOM   3606  CA  ALA A 383      41.962  27.804  29.767  1.00 18.50           C
ATOM   3607  C   ALA A 383      42.758  26.706  30.469  1.00 20.62           C
ATOM   3608  O   ALA A 383      42.192  26.011  31.299  1.00 20.14           O
ATOM   3609  CB  ALA A 383      41.011  27.086  28.787  1.00 18.35           C
ATOM   3610  N   LEU A 384      44.068  26.530  30.170  1.00 16.94           N
ATOM   3611  H   LEU A 384      44.526  27.150  29.472  1.00  0.00           H
ATOM   3612  CA  LEU A 384      44.837  25.481  30.819  1.00 18.49           C
ATOM   3613  C   LEU A 384      45.387  25.915  32.178  1.00 20.62           C
ATOM   3614  O   LEU A 384      45.701  27.083  32.403  1.00 21.21           O
ATOM   3615  CB  LEU A 384      46.037  25.032  29.956  1.00 19.63           C
ATOM   3616  CG  LEU A 384      45.772  24.372  28.621  1.00 21.09           C
ATOM   3617  CD1 LEU A 384      47.120  24.064  27.939  1.00 23.79           C
ATOM   3618  CD2 LEU A 384      44.976  23.057  28.745  1.00 21.86           C
ATOM   3619  N   GLU A 385      45.363  25.001  33.153  1.00 18.57           N
ATOM   3620  H   GLU A 385      44.946  24.076  32.925  1.00  0.00           H
ATOM   3621  CA  GLU A 385      45.864  25.184  34.491  1.00 18.45           C
ATOM   3622  C   GLU A 385      47.384  25.134  34.556  1.00 19.07           C
ATOM   3623  O   GLU A 385      48.011  24.152  34.208  1.00 17.08           O
ATOM   3624  CB  GLU A 385      45.282  24.083  35.440  1.00 16.52           C
ATOM   3625  CG  GLU A 385      43.753  24.311  35.598  1.00 16.90           C
ATOM   3626  CD  GLU A 385      43.350  23.532  36.864  1.00 18.88           C
ATOM   3627  OE1 GLU A 385      43.538  22.270  36.883  1.00 19.49           O
ATOM   3628  OE2 GLU A 385      42.920  24.067  37.904  1.00 16.97           O
ATOM   3629  N   ARG A 386      47.997  26.238  35.008  1.00 19.50           N
ATOM   3630  H   ARG A 386      47.412  27.060  35.261  1.00  0.00           H
ATOM   3631  CA  ARG A 386      49.462  26.344  35.164  1.00 24.43           C
ATOM   3632  C   ARG A 386      49.715  26.991  36.527  1.00 22.49           C
ATOM   3633  O   ARG A 386      49.550  28.177  36.677  1.00 23.51           O
ATOM   3634  CB  ARG A 386      50.103  27.129  34.026  1.00 26.66           C
ATOM   3635  CG  ARG A 386      49.856  26.712  32.579  1.00 30.58           C
ATOM   3636  CD  ARG A 386      50.355  27.761  31.568  1.00 33.06           C
ATOM   3637  NE  ARG A 386      50.396  27.262  30.177  1.00 37.40           N
ATOM   3638  HE  ARG A 386      51.242  26.790  29.799  1.00  0.00           H
ATOM   3639  CZ  ARG A 386      49.301  27.440  29.417  1.00 37.83           C
ATOM   3640  NH1 ARG A 386      48.308  28.040  30.054  1.00 40.01           N
ATOM   3641 1HH1 ARG A 386      48.424  28.323  31.048  1.00  0.00           H
ATOM   3642 2HH1 ARG A 386      47.412  28.228  29.561  1.00  0.00           H
ATOM   3643  NH2 ARG A 386      49.100  27.110  28.162  1.00 38.21           N
ATOM   3644 1HH2 ARG A 386      49.854  26.641  27.620  1.00  0.00           H
ATOM   3645 2HH2 ARG A 386      48.187  27.317  27.710  1.00  0.00           H
ATOM   3646  N   TRP A 387      49.964  26.213  37.577  1.00 22.62           N
ATOM   3647  H   TRP A 387      50.057  25.188  37.425  1.00  0.00           H
ATOM   3648  CA  TRP A 387      50.113  26.732  38.933  1.00 21.57           C
ATOM   3649  C   TRP A 387      51.567  27.124  39.252  1.00 23.25           C
ATOM   3650  O   TRP A 387      52.491  26.377  39.002  1.00 22.37           O
ATOM   3651  CB  TRP A 387      49.741  25.580  39.884  1.00 19.79           C
ATOM   3652  CG  TRP A 387      48.286  25.280  39.911  1.00 19.75           C
ATOM   3653  CD1 TRP A 387      47.698  24.112  39.453  1.00 20.85           C
ATOM   3654  CD2 TRP A 387      47.218  26.118  40.379  1.00 20.10           C
ATOM   3655  NE1 TRP A 387      46.354  24.175  39.593  1.00 17.80           N
ATOM   3656  HE1 TRP A 387      45.686  23.437  39.291  1.00  0.00           H
ATOM   3657  CE2 TRP A 387      46.001  25.373  40.200  1.00 18.58           C
ATOM   3658  CE3 TRP A 387      47.139  27.358  40.992  1.00 19.30           C
ATOM   3659  CZ2 TRP A 387      44.797  25.903  40.582  1.00 18.99           C
ATOM   3660  CZ3 TRP A 387      45.914  27.901  41.354  1.00 18.97           C
ATOM   3661  CH2 TRP A 387      44.728  27.143  41.146  1.00 19.25           C
ATOM   3662  N   PRO A 388      51.750  28.314  39.801  1.00 23.59           N
ATOM   3663  CA  PRO A 388      53.087  28.763  40.219  1.00 23.35           C
ATOM   3664  C   PRO A 388      53.743  27.723  41.087  1.00 23.25           C
ATOM   3665  O   PRO A 388      53.142  27.178  42.049  1.00 25.32           O
ATOM   3666  CB  PRO A 388      52.794  30.058  41.002  1.00 22.29           C
ATOM   3667  CG  PRO A 388      51.529  30.577  40.426  1.00 22.96           C
ATOM   3668  CD  PRO A 388      50.700  29.288  40.212  1.00 22.87           C
ATOM   3669  N   VAL A 389      55.018  27.409  40.870  1.00 23.57           N
ATOM   3670  H   VAL A 389      55.518  27.860  40.077  1.00  0.00           H
ATOM   3671  CA  VAL A 389      55.733  26.461  41.700  1.00 25.46           C
ATOM   3672  C   VAL A 389      55.799  26.970  43.147  1.00 27.00           C
ATOM   3673  O   VAL A 389      55.808  26.149  44.046  1.00 26.17           O
ATOM   3674  CB  VAL A 389      57.148  26.107  41.214  1.00 27.34           C
ATOM   3675  CG1 VAL A 389      57.114  25.542  39.792  1.00 26.32           C
ATOM   3676  CG2 VAL A 389      58.046  27.334  41.283  1.00 27.67           C
ATOM   3677  N   HIS A 390      55.878  28.277  43.378  1.00 26.42           N
ATOM   3678  H   HIS A 390      55.873  28.935  42.573  1.00  0.00           H
ATOM   3679  CA  HIS A 390      55.971  28.811  44.733  1.00 28.63           C
ATOM   3680  C   HIS A 390      54.704  28.465  45.513  1.00 27.92           C
ATOM   3681  O   HIS A 390      54.797  28.132  46.695  1.00 28.66           O
ATOM   3682  CB  HIS A 390      56.252  30.314  44.761  1.00 30.35           C
ATOM   3683  CG  HIS A 390      55.172  31.237  44.319  1.00 33.53           C
ATOM   3684  ND1 HIS A 390      55.201  31.954  43.125  1.00 35.99           N
ATOM   3685  CD2 HIS A 390      54.001  31.613  44.899  1.00 35.68           C
ATOM   3686  CE1 HIS A 390      54.126  32.690  42.989  1.00 34.86           C
ATOM   3687  NE2 HIS A 390      53.353  32.497  44.061  1.00 35.80           N
ATOM   3688  N   LEU A 391      53.545  28.574  44.869  1.00 26.90           N
ATOM   3689  H   LEU A 391      53.531  28.904  43.883  1.00  0.00           H
ATOM   3690  CA  LEU A 391      52.275  28.229  45.548  1.00 28.40           C
ATOM   3691  C   LEU A 391      52.168  26.756  45.929  1.00 27.45           C
ATOM   3692  O   LEU A 391      51.747  26.374  47.051  1.00 26.14           O
ATOM   3693  CB  LEU A 391      51.148  28.627  44.622  1.00 27.43           C
ATOM   3694  CG  LEU A 391      49.706  28.384  45.087  1.00 31.60           C
ATOM   3695  CD1 LEU A 391      49.485  28.891  46.512  1.00 32.25           C
ATOM   3696  CD2 LEU A 391      48.769  29.090  44.110  1.00 29.90           C
ATOM   3697  N   LEU A 392      52.558  25.891  44.983  1.00 25.63           N
ATOM   3698  H   LEU A 392      52.857  26.257  44.057  1.00  0.00           H
ATOM   3699  CA  LEU A 392      52.575  24.451  45.214  1.00 24.79           C
ATOM   3700  C   LEU A 392      53.596  24.133  46.301  1.00 25.64           C
ATOM   3701  O   LEU A 392      53.349  23.365  47.229  1.00 21.72           O
ATOM   3702  CB  LEU A 392      52.924  23.670  43.937  1.00 24.29           C
ATOM   3703  CG  LEU A 392      51.791  23.509  42.927  1.00 24.67           C
ATOM   3704  CD1 LEU A 392      52.333  22.956  41.586  1.00 24.03           C
ATOM   3705  CD2 LEU A 392      50.721  22.528  43.417  1.00 21.97           C
ATOM   3706  N   GLU A 393      54.743  24.840  46.262  1.00 23.77           N
ATOM   3707  H   GLU A 393      54.910  25.535  45.506  1.00  0.00           H
ATOM   3708  CA  GLU A 393      55.741  24.616  47.292  1.00 24.67           C
ATOM   3709  C   GLU A 393      55.233  24.938  48.682  1.00 21.26           C
ATOM   3710  O   GLU A 393      55.513  24.250  49.673  1.00 23.86           O
ATOM   3711  CB  GLU A 393      57.028  25.456  46.995  1.00 26.68           C
ATOM   3712  CG  GLU A 393      58.109  25.023  47.997  1.00 32.35           C
ATOM   3713  CD  GLU A 393      59.494  25.463  47.593  1.00 37.26           C
ATOM   3714  OE1 GLU A 393      59.604  26.602  47.103  1.00 38.44           O
ATOM   3715  OE2 GLU A 393      60.452  24.664  47.725  1.00 40.93           O
ATOM   3716  N   THR A 394      54.498  26.040  48.804  1.00 20.78           N
ATOM   3717  H   THR A 394      54.277  26.612  47.964  1.00  0.00           H
ATOM   3718  CA  THR A 394      54.000  26.449  50.118  1.00 20.79           C
ATOM   3719  C   THR A 394      52.850  25.525  50.567  1.00 19.50           C
ATOM   3720  O   THR A 394      52.908  25.003  51.681  1.00 19.26           O
ATOM   3721  CB  THR A 394      53.534  27.908  50.064  1.00 23.25           C
ATOM   3722  OG1 THR A 394      54.694  28.720  49.714  1.00 26.72           O
ATOM   3723  HG1 THR A 394      55.043  28.433  48.833  1.00  0.00           H
ATOM   3724  CG2 THR A 394      53.046  28.326  51.446  1.00 21.81           C
ATOM   3725  N   LEU A 395      51.880  25.419  49.671  1.00 20.40           N
ATOM   3726  H   LEU A 395      51.956  25.867  48.736  1.00  0.00           H
ATOM   3727  CA  LEU A 395      50.674  24.631  50.057  1.00 18.15           C
ATOM   3728  C   LEU A 395      50.792  23.149  50.052  1.00 19.58           C
ATOM   3729  O   LEU A 395      50.188  22.470  50.918  1.00 19.39           O
ATOM   3730  CB  LEU A 395      49.543  25.080  49.082  1.00 21.47           C
ATOM   3731  CG  LEU A 395      48.153  24.578  49.503  1.00 20.11           C
ATOM   3732  CD1 LEU A 395      47.610  25.349  50.723  1.00 21.43           C
ATOM   3733  CD2 LEU A 395      47.192  24.759  48.318  1.00 23.98           C
ATOM   3734  N   LEU A 396      51.599  22.521  49.196  1.00 18.64           N
ATOM   3735  H   LEU A 396      52.243  23.097  48.617  1.00  0.00           H
ATOM   3736  CA  LEU A 396      51.631  21.086  49.026  1.00 20.30           C
ATOM   3737  C   LEU A 396      53.070  20.678  48.698  1.00 20.23           C
ATOM   3738  O   LEU A 396      53.390  20.123  47.627  1.00 18.03           O
ATOM   3739  CB  LEU A 396      50.733  20.745  47.832  1.00 19.11           C
ATOM   3740  CG  LEU A 396      49.189  20.946  47.976  1.00 22.37           C
ATOM   3741  CD1 LEU A 396      48.460  20.792  46.657  1.00 19.75           C
ATOM   3742  CD2 LEU A 396      48.634  20.108  49.105  1.00 20.82           C
ATOM   3743  N   PRO A 397      53.933  20.929  49.675  1.00 22.05           N
ATOM   3744  CA  PRO A 397      55.367  20.655  49.475  1.00 21.10           C
ATOM   3745  C   PRO A 397      55.701  19.242  49.120  1.00 24.12           C
ATOM   3746  O   PRO A 397      56.604  19.071  48.260  1.00 22.81           O
ATOM   3747  CB  PRO A 397      55.984  21.089  50.794  1.00 22.18           C
ATOM   3748  CG  PRO A 397      54.874  20.948  51.792  1.00 21.19           C
ATOM   3749  CD  PRO A 397      53.671  21.496  51.024  1.00 21.46           C
ATOM   3750  N   ARG A 398      55.011  18.235  49.655  1.00 21.49           N
ATOM   3751  H   ARG A 398      54.230  18.402  50.322  1.00  0.00           H
ATOM   3752  CA  ARG A 398      55.414  16.853  49.250  1.00 20.45           C
ATOM   3753  C   ARG A 398      54.948  16.599  47.828  1.00 21.87           C
ATOM   3754  O   ARG A 398      55.564  15.847  47.103  1.00 20.25           O
ATOM   3755  CB  ARG A 398      54.815  15.860  50.247  1.00 22.29           C
ATOM   3756  CG  ARG A 398      55.001  14.364  49.939  1.00 23.21           C
ATOM   3757  CD  ARG A 398      56.517  14.125  49.956  1.00 24.97           C
ATOM   3758  NE  ARG A 398      56.928  12.812  49.558  1.00 24.42           N
ATOM   3759  HE  ARG A 398      56.226  12.070  49.753  1.00  0.00           H
ATOM   3760  CZ  ARG A 398      58.030  12.371  48.991  1.00 25.87           C
ATOM   3761  NH1 ARG A 398      59.007  13.222  48.600  1.00 26.02           N
ATOM   3762 1HH1 ARG A 398      58.894  14.246  48.746  1.00  0.00           H
ATOM   3763 2HH1 ARG A 398      59.871  12.852  48.154  1.00  0.00           H
ATOM   3764  NH2 ARG A 398      58.125  11.054  48.812  1.00 25.31           N
ATOM   3765 1HH2 ARG A 398      57.350  10.431  49.116  1.00  0.00           H
ATOM   3766 2HH2 ARG A 398      58.974  10.649  48.368  1.00  0.00           H
ATOM   3767  N   HIS A 399      53.833  17.197  47.387  1.00 21.35           N
ATOM   3768  H   HIS A 399      53.323  17.842  48.024  1.00  0.00           H
ATOM   3769  CA  HIS A 399      53.309  16.974  46.043  1.00 20.01           C
ATOM   3770  C   HIS A 399      54.241  17.595  45.016  1.00 21.31           C
ATOM   3771  O   HIS A 399      54.464  17.059  43.941  1.00 19.80           O
ATOM   3772  CB  HIS A 399      51.873  17.566  45.892  1.00 20.11           C
ATOM   3773  CG  HIS A 399      50.882  16.743  46.682  1.00 20.84           C
ATOM   3774  ND1 HIS A 399      50.715  16.931  48.042  1.00 19.30           N
ATOM   3775  CD2 HIS A 399      50.069  15.682  46.283  1.00 19.05           C
ATOM   3776  CE1 HIS A 399      49.806  16.017  48.465  1.00 20.01           C
ATOM   3777  NE2 HIS A 399      49.452  15.260  47.439  1.00 17.20           N
ATOM   3778  N   LEU A 400      54.815  18.775  45.332  1.00 18.53           N
ATOM   3779  H   LEU A 400      54.587  19.247  46.230  1.00  0.00           H
ATOM   3780  CA  LEU A 400      55.757  19.379  44.401  1.00 20.67           C
ATOM   3781  C   LEU A 400      57.030  18.508  44.251  1.00 20.19           C
ATOM   3782  O   LEU A 400      57.492  18.364  43.098  1.00 19.52           O
ATOM   3783  CB  LEU A 400      56.102  20.800  44.851  1.00 21.11           C
ATOM   3784  CG  LEU A 400      56.982  21.578  43.868  1.00 22.58           C
ATOM   3785  CD1 LEU A 400      56.315  21.752  42.502  1.00 22.25           C
ATOM   3786  CD2 LEU A 400      57.421  22.910  44.479  1.00 22.19           C
ATOM   3787  N   GLN A 401      57.501  17.900  45.333  1.00 20.70           N
ATOM   3788  H   GLN A 401      57.042  18.061  46.252  1.00  0.00           H
ATOM   3789  CA  GLN A 401      58.654  17.008  45.252  1.00 20.57           C
ATOM   3790  C   GLN A 401      58.362  15.858  44.306  1.00 20.54           C
ATOM   3791  O   GLN A 401      59.175  15.416  43.484  1.00 19.52           O
ATOM   3792  CB  GLN A 401      59.097  16.420  46.590  1.00 24.04           C
ATOM   3793  CG  GLN A 401      59.495  17.488  47.621  1.00 27.37           C
ATOM   3794  CD  GLN A 401      60.014  16.875  48.902  1.00 29.00           C
ATOM   3795  OE1 GLN A 401      59.826  15.682  49.178  1.00 30.66           O
ATOM   3796  NE2 GLN A 401      60.668  17.673  49.751  1.00 31.61           N
ATOM   3797 1HE2 GLN A 401      61.024  17.294  50.652  1.00  0.00           H
ATOM   3798 2HE2 GLN A 401      60.821  18.673  49.511  1.00  0.00           H
ATOM   3799  N   ILE A 402      57.157  15.294  44.517  1.00 20.40           N
ATOM   3800  H   ILE A 402      56.536  15.659  45.267  1.00  0.00           H
ATOM   3801  CA  ILE A 402      56.725  14.173  43.695  1.00 18.05           C
ATOM   3802  C   ILE A 402      56.564  14.599  42.252  1.00 20.14           C
ATOM   3803  O   ILE A 402      56.950  13.902  41.322  1.00 19.74           O
ATOM   3804  CB  ILE A 402      55.449  13.540  44.294  1.00 18.16           C
ATOM   3805  CG1 ILE A 402      55.822  12.882  45.621  1.00 19.59           C
ATOM   3806  CG2 ILE A 402      54.758  12.544  43.322  1.00 15.98           C
ATOM   3807  CD1 ILE A 402      54.575  12.545  46.462  1.00 17.47           C
ATOM   3808  N   ILE A 403      55.995  15.789  41.991  1.00 19.65           N
ATOM   3809  H   ILE A 403      55.636  16.384  42.764  1.00  0.00           H
ATOM   3810  CA  ILE A 403      55.889  16.232  40.601  1.00 20.95           C
ATOM   3811  C   ILE A 403      57.276  16.417  39.962  1.00 21.44           C
ATOM   3812  O   ILE A 403      57.427  16.102  38.773  1.00 19.73           O
ATOM   3813  CB  ILE A 403      55.089  17.545  40.610  1.00 18.88           C
ATOM   3814  CG1 ILE A 403      53.587  17.211  40.759  1.00 19.98           C
ATOM   3815  CG2 ILE A 403      55.307  18.362  39.369  1.00 18.71           C
ATOM   3816  CD1 ILE A 403      52.772  18.348  41.356  1.00 22.48           C
ATOM   3817  N   TYR A 404      58.265  16.918  40.713  1.00 21.60           N
ATOM   3818  H   TYR A 404      58.111  17.168  41.711  1.00  0.00           H
ATOM   3819  CA  TYR A 404      59.590  17.104  40.069  1.00 24.24           C
ATOM   3820  C   TYR A 404      60.212  15.767  39.699  1.00 25.10           C
ATOM   3821  O   TYR A 404      60.757  15.559  38.623  1.00 25.66           O
ATOM   3822  CB  TYR A 404      60.500  17.883  41.038  1.00 25.09           C
ATOM   3823  CG  TYR A 404      60.307  19.378  41.137  1.00 24.70           C
ATOM   3824  CD1 TYR A 404      60.137  20.171  40.022  1.00 27.09           C
ATOM   3825  CD2 TYR A 404      60.391  20.036  42.372  1.00 26.28           C
ATOM   3826  CE1 TYR A 404      59.987  21.559  40.105  1.00 28.39           C
ATOM   3827  CE2 TYR A 404      60.230  21.403  42.475  1.00 24.74           C
ATOM   3828  CZ  TYR A 404      60.048  22.163  41.344  1.00 28.24           C
ATOM   3829  OH  TYR A 404      59.903  23.531  41.417  1.00 29.48           O
ATOM   3830  HH  TYR A 404      60.712  23.926  41.830  1.00  0.00           H
ATOM   3831  N   GLU A 405      60.047  14.740  40.559  1.00 25.14           N
ATOM   3832  H   GLU A 405      59.545  14.923  41.451  1.00  0.00           H
ATOM   3833  CA  GLU A 405      60.527  13.403  40.311  1.00 22.65           C
ATOM   3834  C   GLU A 405      59.823  12.758  39.128  1.00 24.04           C
ATOM   3835  O   GLU A 405      60.468  12.152  38.267  1.00 20.61           O
ATOM   3836  CB  GLU A 405      60.359  12.558  41.578  1.00 24.95           C
ATOM   3837  CG  GLU A 405      60.957  11.173  41.455  1.00 27.43           C
ATOM   3838  CD  GLU A 405      62.465  11.153  41.281  1.00 30.58           C
ATOM   3839  OE1 GLU A 405      63.135  12.201  41.409  1.00 32.12           O
ATOM   3840  OE2 GLU A 405      63.049  10.098  40.994  1.00 29.67           O
ATOM   3841  N   ILE A 406      58.485  12.922  39.042  1.00 21.85           N
ATOM   3842  H   ILE A 406      57.989  13.392  39.826  1.00  0.00           H
ATOM   3843  CA  ILE A 406      57.713  12.472  37.905  1.00 20.36           C
ATOM   3844  C   ILE A 406      58.272  13.114  36.641  1.00 20.02           C
ATOM   3845  O   ILE A 406      58.518  12.461  35.651  1.00 20.38           O
ATOM   3846  CB  ILE A 406      56.202  12.815  38.013  1.00 20.13           C
ATOM   3847  CG1 ILE A 406      55.529  11.852  39.013  1.00 18.50           C
ATOM   3848  CG2 ILE A 406      55.466  12.620  36.693  1.00 19.57           C
ATOM   3849  CD1 ILE A 406      54.176  12.447  39.497  1.00 19.39           C
ATOM   3850  N   ASN A 407      58.527  14.427  36.688  1.00 20.54           N
ATOM   3851  H   ASN A 407      58.349  14.949  37.570  1.00  0.00           H
ATOM   3852  CA  ASN A 407      59.044  15.133  35.540  1.00 19.50           C
ATOM   3853  C   ASN A 407      60.441  14.625  35.140  1.00 20.26           C
ATOM   3854  O   ASN A 407      60.607  14.415  33.948  1.00 21.99           O
ATOM   3855  CB  ASN A 407      59.106  16.649  35.860  1.00 21.16           C
ATOM   3856  CG  ASN A 407      59.372  17.445  34.596  1.00 22.63           C
ATOM   3857  OD1 ASN A 407      58.702  17.231  33.569  1.00 24.28           O
ATOM   3858  ND2 ASN A 407      60.332  18.353  34.695  1.00 23.65           N
ATOM   3859 1HD2 ASN A 407      60.571  18.948  33.877  1.00  0.00           H
ATOM   3860 2HD2 ASN A 407      60.846  18.470  35.591  1.00  0.00           H
ATOM   3861  N   GLN A 408      61.364  14.427  36.074  1.00 21.58           N
ATOM   3862  H   GLN A 408      61.137  14.627  37.069  1.00  0.00           H
ATOM   3863  CA  GLN A 408      62.696  13.931  35.724  1.00 23.65           C
ATOM   3864  C   GLN A 408      62.657  12.578  35.077  1.00 22.62           C
ATOM   3865  O   GLN A 408      63.322  12.365  34.073  1.00 21.61           O
ATOM   3866  CB  GLN A 408      63.605  13.926  36.966  1.00 26.13           C
ATOM   3867  CG  GLN A 408      65.040  13.450  36.634  1.00 31.01           C
ATOM   3868  CD  GLN A 408      65.692  14.537  35.782  1.00 32.98           C
ATOM   3869  OE1 GLN A 408      65.969  15.565  36.392  1.00 34.01           O
ATOM   3870  NE2 GLN A 408      65.869  14.299  34.493  1.00 33.93           N
ATOM   3871 1HE2 GLN A 408      66.286  15.030  33.882  1.00  0.00           H
ATOM   3872 2HE2 GLN A 408      65.592  13.381  34.091  1.00  0.00           H
ATOM   3873  N   ARG A 409      61.817  11.623  35.552  1.00 21.27           N
ATOM   3874  H   ARG A 409      61.218  11.825  36.378  1.00  0.00           H
ATOM   3875  CA  ARG A 409      61.751  10.318  34.910  1.00 22.53           C
ATOM   3876  C   ARG A 409      61.064  10.349  33.564  1.00 23.72           C
ATOM   3877  O   ARG A 409      61.508   9.663  32.626  1.00 23.08           O
ATOM   3878  CB  ARG A 409      61.046   9.300  35.842  1.00 22.16           C
ATOM   3879  CG  ARG A 409      61.858   9.123  37.133  1.00 22.89           C
ATOM   3880  CD  ARG A 409      61.033   8.304  38.115  1.00 27.06           C
ATOM   3881  NE  ARG A 409      61.708   7.883  39.334  1.00 27.53           N
ATOM   3882  HE  ARG A 409      61.881   8.563  40.102  1.00  0.00           H
ATOM   3883  CZ  ARG A 409      62.107   6.600  39.456  1.00 28.39           C
ATOM   3884  NH1 ARG A 409      61.840   5.769  38.485  1.00 28.40           N
ATOM   3885 1HH1 ARG A 409      61.330   6.101  37.642  1.00  0.00           H
ATOM   3886 2HH1 ARG A 409      62.137   4.775  38.555  1.00  0.00           H
ATOM   3887  NH2 ARG A 409      62.675   6.245  40.598  1.00 29.04           N
ATOM   3888 1HH2 ARG A 409      62.798   6.945  41.357  1.00  0.00           H
ATOM   3889 2HH2 ARG A 409      62.998   5.266  40.736  1.00  0.00           H
ATOM   3890  N   PHE A 410      60.033  11.198  33.400  1.00 19.25           N
ATOM   3891  H   PHE A 410      59.684  11.752  34.208  1.00  0.00           H
ATOM   3892  CA  PHE A 410      59.404  11.343  32.094  1.00 22.18           C
ATOM   3893  C   PHE A 410      60.331  12.043  31.081  1.00 21.41           C
ATOM   3894  O   PHE A 410      60.382  11.557  29.942  1.00 21.78           O
ATOM   3895  CB  PHE A 410      58.107  12.201  32.264  1.00 20.91           C
ATOM   3896  CG  PHE A 410      57.293  12.386  31.015  1.00 22.16           C
ATOM   3897  CD1 PHE A 410      56.564  11.353  30.453  1.00 22.38           C
ATOM   3898  CD2 PHE A 410      57.231  13.622  30.400  1.00 23.27           C
ATOM   3899  CE1 PHE A 410      55.817  11.535  29.314  1.00 24.37           C
ATOM   3900  CE2 PHE A 410      56.486  13.821  29.238  1.00 24.00           C
ATOM   3901  CZ  PHE A 410      55.778  12.759  28.683  1.00 23.48           C
ATOM   3902  N   LEU A 411      61.059  13.067  31.506  1.00 21.71           N
ATOM   3903  H   LEU A 411      60.990  13.410  32.485  1.00  0.00           H
ATOM   3904  CA  LEU A 411      61.976  13.704  30.528  1.00 21.34           C
ATOM   3905  C   LEU A 411      63.152  12.769  30.202  1.00 22.25           C
ATOM   3906  O   LEU A 411      63.614  12.842  29.077  1.00 22.49           O
ATOM   3907  CB  LEU A 411      62.438  15.059  31.033  1.00 23.50           C
ATOM   3908  CG  LEU A 411      61.431  16.224  31.010  1.00 21.40           C
ATOM   3909  CD1 LEU A 411      62.059  17.508  31.513  1.00 22.19           C
ATOM   3910  CD2 LEU A 411      60.823  16.399  29.627  1.00 20.90           C
ATOM   3911  N   ASN A 412      63.545  11.860  31.113  1.00 23.14           N
ATOM   3912  H   ASN A 412      63.142  11.892  32.071  1.00  0.00           H
ATOM   3913  CA  ASN A 412      64.534  10.822  30.781  1.00 24.08           C
ATOM   3914  C   ASN A 412      63.982   9.910  29.699  1.00 24.55           C
ATOM   3915  O   ASN A 412      64.720   9.530  28.775  1.00 21.28           O
ATOM   3916  CB  ASN A 412      64.976  10.053  32.017  1.00 24.60           C
ATOM   3917  CG  ASN A 412      65.833  10.774  33.023  1.00 28.46           C
ATOM   3918  OD1 ASN A 412      66.288  11.890  32.833  1.00 28.42           O
ATOM   3919  ND2 ASN A 412      65.992  10.177  34.204  1.00 27.01           N
ATOM   3920 1HD2 ASN A 412      66.505  10.662  34.967  1.00  0.00           H
ATOM   3921 2HD2 ASN A 412      65.603   9.226  34.362  1.00  0.00           H
ATOM   3922  N   ARG A 413      62.687   9.540  29.718  1.00 25.18           N
ATOM   3923  H   ARG A 413      62.077   9.825  30.510  1.00  0.00           H
ATOM   3924  CA  ARG A 413      62.136   8.734  28.621  1.00 26.64           C
ATOM   3925  C   ARG A 413      62.112   9.553  27.329  1.00 25.46           C
ATOM   3926  O   ARG A 413      62.352   8.988  26.261  1.00 23.19           O
ATOM   3927  CB  ARG A 413      60.746   8.188  28.931  1.00 26.53           C
ATOM   3928  CG  ARG A 413      60.710   7.388  30.227  1.00 28.53           C
ATOM   3929  CD  ARG A 413      59.266   6.971  30.586  1.00 31.45           C
ATOM   3930  NE  ARG A 413      58.550   6.571  29.409  1.00 36.54           N
ATOM   3931  HE  ARG A 413      59.111   6.018  28.730  1.00  0.00           H
ATOM   3932  CZ  ARG A 413      57.290   6.787  29.038  1.00 36.98           C
ATOM   3933  NH1 ARG A 413      56.417   7.459  29.776  1.00 37.46           N
ATOM   3934 1HH1 ARG A 413      56.705   7.848  30.696  1.00  0.00           H
ATOM   3935 2HH1 ARG A 413      55.444   7.597  29.434  1.00  0.00           H
ATOM   3936  NH2 ARG A 413      56.914   6.279  27.881  1.00 38.08           N
ATOM   3937 1HH2 ARG A 413      57.591   5.739  27.306  1.00  0.00           H
ATOM   3938 2HH2 ARG A 413      55.940   6.418  27.544  1.00  0.00           H
ATOM   3939  N   VAL A 414      61.762  10.846  27.431  1.00 25.53           N
ATOM   3940  H   VAL A 414      61.508  11.262  28.350  1.00  0.00           H
ATOM   3941  CA  VAL A 414      61.749  11.656  26.201  1.00 25.30           C
ATOM   3942  C   VAL A 414      63.177  11.674  25.606  1.00 25.40           C
ATOM   3943  O   VAL A 414      63.305  11.607  24.383  1.00 26.05           O
ATOM   3944  CB  VAL A 414      61.263  13.083  26.419  1.00 26.74           C
ATOM   3945  CG1 VAL A 414      61.355  13.976  25.176  1.00 24.70           C
ATOM   3946  CG2 VAL A 414      59.778  13.051  26.849  1.00 24.36           C
ATOM   3947  N   ALA A 415      64.188  11.926  26.406  1.00 25.28           N
ATOM   3948  H   ALA A 415      63.991  12.067  27.417  1.00  0.00           H
ATOM   3949  CA  ALA A 415      65.563  12.018  25.957  1.00 24.70           C
ATOM   3950  C   ALA A 415      66.075  10.726  25.323  1.00 26.98           C
ATOM   3951  O   ALA A 415      66.773  10.776  24.288  1.00 25.57           O
ATOM   3952  CB  ALA A 415      66.468  12.370  27.154  1.00 23.27           C
ATOM   3953  N   ALA A 416      65.614   9.567  25.808  1.00 25.62           N
ATOM   3954  H   ALA A 416      64.932   9.576  26.593  1.00  0.00           H
ATOM   3955  CA  ALA A 416      66.056   8.281  25.250  1.00 26.77           C
ATOM   3956  C   ALA A 416      65.317   7.972  23.971  1.00 28.10           C
ATOM   3957  O   ALA A 416      65.900   7.336  23.074  1.00 28.03           O
ATOM   3958  CB  ALA A 416      65.841   7.159  26.269  1.00 26.58           C
ATOM   3959  N   ALA A 417      64.065   8.442  23.840  1.00 25.19           N
ATOM   3960  H   ALA A 417      63.628   8.967  24.625  1.00  0.00           H
ATOM   3961  CA  ALA A 417      63.319   8.227  22.623  1.00 25.79           C
ATOM   3962  C   ALA A 417      63.689   9.175  21.480  1.00 27.03           C
ATOM   3963  O   ALA A 417      63.525   8.810  20.308  1.00 26.74           O
ATOM   3964  CB  ALA A 417      61.810   8.315  22.882  1.00 23.08           C
ATOM   3965  N   PHE A 418      64.076  10.408  21.777  1.00 26.02           N
ATOM   3966  H   PHE A 418      64.142  10.665  22.783  1.00  0.00           H
ATOM   3967  CA  PHE A 418      64.416  11.431  20.792  1.00 27.00           C
ATOM   3968  C   PHE A 418      65.734  12.088  21.167  1.00 27.70           C
ATOM   3969  O   PHE A 418      65.764  13.188  21.692  1.00 28.54           O
ATOM   3970  CB  PHE A 418      63.321  12.536  20.744  1.00 26.36           C
ATOM   3971  CG  PHE A 418      61.959  11.988  20.371  1.00 25.30           C
ATOM   3972  CD1 PHE A 418      61.675  11.750  19.043  1.00 26.42           C
ATOM   3973  CD2 PHE A 418      61.008  11.712  21.334  1.00 24.91           C
ATOM   3974  CE1 PHE A 418      60.429  11.247  18.661  1.00 28.70           C
ATOM   3975  CE2 PHE A 418      59.769  11.220  20.976  1.00 25.06           C
ATOM   3976  CZ  PHE A 418      59.499  10.969  19.642  1.00 27.11           C
ATOM   3977  N   PRO A 419      66.852  11.361  21.089  1.00 29.70           N
ATOM   3978  CA  PRO A 419      68.131  11.817  21.578  1.00 27.77           C
ATOM   3979  C   PRO A 419      68.642  13.061  20.886  1.00 25.24           C
ATOM   3980  O   PRO A 419      68.570  13.125  19.675  1.00 23.55           O
ATOM   3981  CB  PRO A 419      69.114  10.648  21.399  1.00 29.34           C
ATOM   3982  CG  PRO A 419      68.251   9.482  21.085  1.00 31.11           C
ATOM   3983  CD  PRO A 419      66.955   9.992  20.524  1.00 28.39           C
ATOM   3984  N   GLY A 420      69.025  14.033  21.717  1.00 25.81           N
ATOM   3985  H   GLY A 420      68.973  13.890  22.746  1.00  0.00           H
ATOM   3986  CA  GLY A 420      69.516  15.296  21.178  1.00 25.03           C
ATOM   3987  C   GLY A 420      68.387  16.255  20.877  1.00 28.52           C
ATOM   3988  O   GLY A 420      68.744  17.397  20.595  1.00 28.11           O
ATOM   3989  N   ASP A 421      67.092  15.863  21.007  1.00 26.96           N
ATOM   3990  H   ASP A 421      66.834  14.893  21.279  1.00  0.00           H
ATOM   3991  CA  ASP A 421      66.069  16.903  20.738  1.00 27.07           C
ATOM   3992  C   ASP A 421      65.841  17.723  21.995  1.00 29.32           C
ATOM   3993  O   ASP A 421      64.887  17.503  22.787  1.00 27.04           O
ATOM   3994  CB  ASP A 421      64.770  16.224  20.269  1.00 26.46           C
ATOM   3995  CG  ASP A 421      63.740  17.158  19.660  1.00 25.30           C
ATOM   3996  OD1 ASP A 421      63.831  18.362  19.891  1.00 24.87           O
ATOM   3997  OD2 ASP A 421      62.812  16.703  18.904  1.00 26.93           O
ATOM   3998  N   VAL A 422      66.689  18.734  22.183  1.00 27.27           N
ATOM   3999  H   VAL A 422      67.412  18.930  21.462  1.00  0.00           H
ATOM   4000  CA  VAL A 422      66.628  19.567  23.369  1.00 28.85           C
ATOM   4001  C   VAL A 422      65.364  20.410  23.402  1.00 28.19           C
ATOM   4002  O   VAL A 422      64.861  20.541  24.520  1.00 28.81           O
ATOM   4003  CB  VAL A 422      67.892  20.455  23.491  1.00 30.61           C
ATOM   4004  CG1 VAL A 422      67.756  21.497  24.588  1.00 30.60           C
ATOM   4005  CG2 VAL A 422      69.090  19.533  23.706  1.00 29.31           C
ATOM   4006  N   ASP A 423      64.851  20.947  22.301  1.00 26.00           N
ATOM   4007  H   ASP A 423      65.292  20.771  21.376  1.00  0.00           H
ATOM   4008  CA  ASP A 423      63.672  21.780  22.402  1.00 27.78           C
ATOM   4009  C   ASP A 423      62.442  20.936  22.768  1.00 25.62           C
ATOM   4010  O   ASP A 423      61.583  21.472  23.462  1.00 26.47           O
ATOM   4011  CB  ASP A 423      63.356  22.674  21.210  1.00 28.23           C
ATOM   4012  CG  ASP A 423      62.533  23.883  21.643  1.00 31.47           C
ATOM   4013  OD1 ASP A 423      62.906  24.679  22.534  1.00 33.67           O
ATOM   4014  OD2 ASP A 423      61.435  24.065  21.063  1.00 31.56           O
ATOM   4015  N   ARG A 424      62.416  19.681  22.353  1.00 25.24           N
ATOM   4016  H   ARG A 424      63.176  19.320  21.742  1.00  0.00           H
ATOM   4017  CA  ARG A 424      61.315  18.797  22.755  1.00 25.82           C
ATOM   4018  C   ARG A 424      61.291  18.648  24.270  1.00 26.03           C
ATOM   4019  O   ARG A 424      60.227  18.655  24.903  1.00 26.13           O
ATOM   4020  CB  ARG A 424      61.439  17.444  22.049  1.00 24.78           C
ATOM   4021  CG  ARG A 424      60.350  16.407  22.347  1.00 26.91           C
ATOM   4022  CD  ARG A 424      60.589  15.097  21.604  1.00 27.00           C
ATOM   4023  NE  ARG A 424      60.520  15.166  20.152  1.00 27.05           N
ATOM   4024  HE  ARG A 424      61.372  15.487  19.649  1.00  0.00           H
ATOM   4025  CZ  ARG A 424      59.459  14.853  19.416  1.00 28.35           C
ATOM   4026  NH1 ARG A 424      58.299  14.443  19.928  1.00 27.95           N
ATOM   4027 1HH1 ARG A 424      58.188  14.353  20.958  1.00  0.00           H
ATOM   4028 2HH1 ARG A 424      57.505  14.213  19.297  1.00  0.00           H
ATOM   4029  NH2 ARG A 424      59.466  14.909  18.092  1.00 28.37           N
ATOM   4030 1HH2 ARG A 424      60.326  15.207  17.589  1.00  0.00           H
ATOM   4031 2HH2 ARG A 424      58.612  14.655  17.556  1.00  0.00           H
ATOM   4032  N   LEU A 425      62.459  18.509  24.915  1.00 25.10           N
ATOM   4033  H   LEU A 425      63.346  18.467  24.374  1.00  0.00           H
ATOM   4034  CA  LEU A 425      62.493  18.416  26.369  1.00 25.44           C
ATOM   4035  C   LEU A 425      61.871  19.672  26.982  1.00 25.69           C
ATOM   4036  O   LEU A 425      61.111  19.604  27.956  1.00 23.02           O
ATOM   4037  CB  LEU A 425      63.915  18.189  26.905  1.00 24.41           C
ATOM   4038  CG  LEU A 425      64.638  16.935  26.385  1.00 25.26           C
ATOM   4039  CD1 LEU A 425      66.125  16.958  26.814  1.00 25.67           C
ATOM   4040  CD2 LEU A 425      64.000  15.666  26.975  1.00 25.85           C
ATOM   4041  N   ARG A 426      62.244  20.865  26.513  1.00 23.10           N
ATOM   4042  H   ARG A 426      62.960  20.922  25.761  1.00  0.00           H
ATOM   4043  CA  ARG A 426      61.657  22.089  27.046  1.00 24.60           C
ATOM   4044  C   ARG A 426      60.144  22.179  26.821  1.00 24.65           C
ATOM   4045  O   ARG A 426      59.382  22.549  27.720  1.00 24.41           O
ATOM   4046  CB  ARG A 426      62.327  23.306  26.339  1.00 26.56           C
ATOM   4047  CG  ARG A 426      61.631  24.625  26.740  1.00 30.38           C
ATOM   4048  CD  ARG A 426      62.240  25.795  25.920  1.00 34.44           C
ATOM   4049  NE  ARG A 426      61.713  25.691  24.553  1.00 37.93           N
ATOM   4050  HE  ARG A 426      62.330  25.257  23.837  1.00  0.00           H
ATOM   4051  CZ  ARG A 426      60.511  26.105  24.152  1.00 39.02           C
ATOM   4052  NH1 ARG A 426      59.692  26.714  24.997  1.00 40.63           N
ATOM   4053 1HH1 ARG A 426      59.985  26.873  25.982  1.00  0.00           H
ATOM   4054 2HH1 ARG A 426      58.756  27.033  24.675  1.00  0.00           H
ATOM   4055  NH2 ARG A 426      60.173  25.888  22.885  1.00 39.21           N
ATOM   4056 1HH2 ARG A 426      60.838  25.410  22.244  1.00  0.00           H
ATOM   4057 2HH2 ARG A 426      59.244  26.196  22.535  1.00  0.00           H
ATOM   4058  N   ARG A 427      59.662  21.795  25.655  1.00 25.21           N
ATOM   4059  H   ARG A 427      60.319  21.445  24.929  1.00  0.00           H
ATOM   4060  CA  ARG A 427      58.224  21.847  25.351  1.00 25.25           C
ATOM   4061  C   ARG A 427      57.423  20.833  26.167  1.00 25.36           C
ATOM   4062  O   ARG A 427      56.264  21.104  26.478  1.00 26.73           O
ATOM   4063  CB  ARG A 427      58.034  21.541  23.879  1.00 24.53           C
ATOM   4064  CG  ARG A 427      58.578  22.608  22.912  1.00 24.14           C
ATOM   4065  CD  ARG A 427      57.990  22.396  21.524  1.00 25.47           C
ATOM   4066  NE  ARG A 427      58.208  21.124  20.870  1.00 26.15           N
ATOM   4067  HE  ARG A 427      57.423  20.449  20.970  1.00  0.00           H
ATOM   4068  CZ  ARG A 427      59.225  20.676  20.173  1.00 27.35           C
ATOM   4069  NH1 ARG A 427      60.283  21.503  19.992  1.00 27.80           N
ATOM   4070 1HH1 ARG A 427      60.271  22.459  20.400  1.00  0.00           H
ATOM   4071 2HH1 ARG A 427      61.107  21.181  19.445  1.00  0.00           H
ATOM   4072  NH2 ARG A 427      59.188  19.459  19.655  1.00 24.83           N
ATOM   4073 1HH2 ARG A 427      58.352  18.857  19.800  1.00  0.00           H
ATOM   4074 2HH2 ARG A 427      59.995  19.104  19.102  1.00  0.00           H
ATOM   4075  N   MET A 428      57.975  19.643  26.367  1.00 22.85           N
ATOM   4076  H   MET A 428      58.942  19.450  26.035  1.00  0.00           H
ATOM   4077  CA  MET A 428      57.204  18.596  27.065  1.00 23.06           C
ATOM   4078  C   MET A 428      57.289  18.606  28.575  1.00 24.16           C
ATOM   4079  O   MET A 428      56.506  17.894  29.252  1.00 24.36           O
ATOM   4080  CB  MET A 428      57.711  17.211  26.624  1.00 19.37           C
ATOM   4081  CG  MET A 428      57.407  16.936  25.160  1.00 20.72           C
ATOM   4082  SD  MET A 428      57.818  15.297  24.526  1.00 23.86           S
ATOM   4083  CE  MET A 428      56.443  14.381  25.308  1.00 25.07           C
ATOM   4084  N   SER A 429      58.285  19.280  29.165  1.00 22.79           N
ATOM   4085  H   SER A 429      58.984  19.760  28.563  1.00  0.00           H
ATOM   4086  CA  SER A 429      58.431  19.370  30.590  1.00 19.91           C
ATOM   4087  C   SER A 429      57.151  19.754  31.316  1.00 20.80           C
ATOM   4088  O   SER A 429      56.370  20.604  30.839  1.00 19.55           O
ATOM   4089  CB  SER A 429      59.493  20.443  30.948  1.00 21.44           C
ATOM   4090  OG  SER A 429      59.705  20.396  32.361  1.00 20.30           O
ATOM   4091  HG  SER A 429      60.381  21.074  32.615  1.00  0.00           H
ATOM   4092  N   LEU A 430      56.991  19.169  32.510  1.00 19.79           N
ATOM   4093  H   LEU A 430      57.671  18.451  32.831  1.00  0.00           H
ATOM   4094  CA  LEU A 430      55.858  19.539  33.367  1.00 21.52           C
ATOM   4095  C   LEU A 430      56.097  20.953  33.913  1.00 21.19           C
ATOM   4096  O   LEU A 430      55.165  21.602  34.358  1.00 20.71           O
ATOM   4097  CB  LEU A 430      55.713  18.566  34.550  1.00 19.82           C
ATOM   4098  CG  LEU A 430      54.911  17.275  34.235  1.00 21.41           C
ATOM   4099  CD1 LEU A 430      55.517  16.508  33.088  1.00 19.51           C
ATOM   4100  CD2 LEU A 430      54.778  16.439  35.526  1.00 20.73           C
ATOM   4101  N   VAL A 431      57.385  21.360  33.970  1.00 21.49           N
ATOM   4102  H   VAL A 431      58.118  20.725  33.594  1.00  0.00           H
ATOM   4103  CA  VAL A 431      57.803  22.634  34.527  1.00 23.00           C
ATOM   4104  C   VAL A 431      57.946  23.695  33.433  1.00 24.27           C
ATOM   4105  O   VAL A 431      58.669  23.504  32.439  1.00 23.92           O
ATOM   4106  CB  VAL A 431      59.152  22.479  35.265  1.00 23.79           C
ATOM   4107  CG1 VAL A 431      59.471  23.844  35.941  1.00 24.22           C
ATOM   4108  CG2 VAL A 431      59.220  21.359  36.254  1.00 24.56           C
ATOM   4109  N   GLU A 432      57.180  24.796  33.498  1.00 24.87           N
ATOM   4110  H   GLU A 432      56.499  24.894  34.278  1.00  0.00           H
ATOM   4111  CA  GLU A 432      57.277  25.849  32.512  1.00 27.45           C
ATOM   4112  C   GLU A 432      58.148  27.012  33.035  1.00 30.76           C
ATOM   4113  O   GLU A 432      57.977  27.456  34.171  1.00 31.22           O
ATOM   4114  CB  GLU A 432      55.924  26.422  32.100  1.00 28.56           C
ATOM   4115  CG  GLU A 432      54.994  25.278  31.666  1.00 31.49           C
ATOM   4116  CD  GLU A 432      53.766  25.814  30.926  1.00 34.31           C
ATOM   4117  OE1 GLU A 432      53.272  26.892  31.338  1.00 35.57           O
ATOM   4118  OE2 GLU A 432      53.348  25.123  29.974  1.00 34.61           O
ATOM   4119  N   GLU A 433      59.016  27.463  32.142  1.00 35.00           N
ATOM   4120  H   GLU A 433      59.054  27.026  31.199  1.00  0.00           H
ATOM   4121  CA  GLU A 433      59.921  28.566  32.461  1.00 38.73           C
ATOM   4122  C   GLU A 433      59.263  29.935  32.354  1.00 38.14           C
ATOM   4123  O   GLU A 433      58.162  30.081  31.819  1.00 36.22           O
ATOM   4124  CB  GLU A 433      61.174  28.568  31.559  1.00 42.73           C
ATOM   4125  CG  GLU A 433      62.335  29.195  32.387  1.00 48.43           C
ATOM   4126  CD  GLU A 433      62.588  28.266  33.581  1.00 51.12           C
ATOM   4127  OE1 GLU A 433      62.563  27.055  33.228  1.00 50.03           O
ATOM   4128  OE2 GLU A 433      62.757  28.754  34.718  1.00 53.53           O
ATOM   4129  N   GLY A 434      59.933  30.939  32.928  1.00 38.52           N
ATOM   4130  H   GLY A 434      60.829  30.759  33.425  1.00  0.00           H
ATOM   4131  CA  GLY A 434      59.388  32.296  32.847  1.00 40.22           C
ATOM   4132  C   GLY A 434      59.702  33.057  34.123  1.00 41.44           C
ATOM   4133  O   GLY A 434      60.287  32.473  35.035  1.00 42.16           O
ATOM   4134  N   ALA A 435      59.185  34.289  34.230  1.00 42.23           N
ATOM   4135  H   ALA A 435      58.612  34.694  33.462  1.00  0.00           H
ATOM   4136  CA  ALA A 435      59.447  35.057  35.461  1.00 43.66           C
ATOM   4137  C   ALA A 435      58.910  34.285  36.660  1.00 42.45           C
ATOM   4138  O   ALA A 435      59.594  34.195  37.685  1.00 43.07           O
ATOM   4139  CB  ALA A 435      58.878  36.452  35.344  1.00 43.79           C
ATOM   4140  N   VAL A 436      57.727  33.674  36.504  1.00 40.79           N
ATOM   4141  H   VAL A 436      57.197  33.824  35.622  1.00  0.00           H
ATOM   4142  CA  VAL A 436      57.153  32.800  37.536  1.00 38.29           C
ATOM   4143  C   VAL A 436      57.194  31.394  36.931  1.00 34.78           C
ATOM   4144  O   VAL A 436      56.602  31.262  35.857  1.00 33.08           O
ATOM   4145  CB  VAL A 436      55.673  33.181  37.768  1.00 40.22           C
ATOM   4146  CG1 VAL A 436      54.927  32.238  38.698  1.00 39.82           C
ATOM   4147  CG2 VAL A 436      55.563  34.606  38.329  1.00 42.13           C
ATOM   4148  N   LYS A 437      57.882  30.432  37.478  1.00 31.82           N
ATOM   4149  H   LYS A 437      58.442  30.653  38.326  1.00  0.00           H
ATOM   4150  CA  LYS A 437      57.915  29.055  36.970  1.00 29.62           C
ATOM   4151  C   LYS A 437      56.553  28.426  37.370  1.00 25.71           C
ATOM   4152  O   LYS A 437      56.043  28.848  38.393  1.00 21.98           O
ATOM   4153  CB  LYS A 437      59.025  28.271  37.635  1.00 33.79           C
ATOM   4154  CG  LYS A 437      60.407  28.346  37.014  1.00 40.28           C
ATOM   4155  CD  LYS A 437      61.367  27.407  37.737  1.00 42.81           C
ATOM   4156  CE  LYS A 437      60.851  25.993  37.896  1.00 45.18           C
ATOM   4157  NZ  LYS A 437      60.836  25.455  39.287  1.00 44.61           N
ATOM   4158  HZ1 LYS A 437      61.804  25.454  39.668  1.00  0.00           H
ATOM   4159  HZ2 LYS A 437      60.228  26.053  39.882  1.00  0.00           H
ATOM   4160  HZ3 LYS A 437      60.465  24.483  39.278  1.00  0.00           H
ATOM   4161  N   ARG A 438      56.006  27.576  36.512  1.00 23.51           N
ATOM   4162  H   ARG A 438      56.524  27.340  35.641  1.00  0.00           H
ATOM   4163  CA  ARG A 438      54.710  26.962  36.744  1.00 21.79           C
ATOM   4164  C   ARG A 438      54.746  25.466  36.402  1.00 22.29           C
ATOM   4165  O   ARG A 438      55.484  25.032  35.565  1.00 22.64           O
ATOM   4166  CB  ARG A 438      53.648  27.623  35.857  1.00 24.77           C
ATOM   4167  CG  ARG A 438      53.242  29.036  36.256  1.00 25.22           C
ATOM   4168  CD  ARG A 438      52.538  29.837  35.155  1.00 27.08           C
ATOM   4169  NE  ARG A 438      52.196  31.154  35.659  1.00 35.27           N
ATOM   4170  HE  ARG A 438      52.900  31.874  35.399  1.00  0.00           H
ATOM   4171  CZ  ARG A 438      51.205  31.653  36.367  1.00 37.26           C
ATOM   4172  NH1 ARG A 438      50.130  30.995  36.806  1.00 35.93           N
ATOM   4173 1HH1 ARG A 438      50.017  29.983  36.594  1.00  0.00           H
ATOM   4174 2HH1 ARG A 438      49.405  31.494  37.361  1.00  0.00           H
ATOM   4175  NH2 ARG A 438      51.289  32.971  36.656  1.00 39.02           N
ATOM   4176 1HH2 ARG A 438      52.103  33.526  36.322  1.00  0.00           H
ATOM   4177 2HH2 ARG A 438      50.540  33.430  37.212  1.00  0.00           H
ATOM   4178  N   ILE A 439      53.814  24.722  37.007  1.00 20.73           N
ATOM   4179  H   ILE A 439      53.250  25.135  37.777  1.00  0.00           H
ATOM   4180  CA  ILE A 439      53.574  23.335  36.603  1.00 18.97           C
ATOM   4181  C   ILE A 439      52.367  23.323  35.644  1.00 19.50           C
ATOM   4182  O   ILE A 439      51.313  23.813  35.995  1.00 19.38           O
ATOM   4183  CB  ILE A 439      53.271  22.442  37.815  1.00 18.45           C
ATOM   4184  CG1 ILE A 439      54.412  22.507  38.845  1.00 22.56           C
ATOM   4185  CG2 ILE A 439      53.048  21.004  37.274  1.00 19.38           C
ATOM   4186  CD1 ILE A 439      55.756  22.104  38.244  1.00 23.07           C
ATOM   4187  N   ASN A 440      52.545  22.775  34.484  1.00 17.93           N
ATOM   4188  H   ASN A 440      53.502  22.431  34.266  1.00  0.00           H
ATOM   4189  CA  ASN A 440      51.533  22.598  33.463  1.00 18.03           C
ATOM   4190  C   ASN A 440      50.807  21.281  33.884  1.00 18.66           C
ATOM   4191  O   ASN A 440      51.417  20.224  33.745  1.00 20.28           O
ATOM   4192  CB  ASN A 440      52.126  22.455  32.092  1.00 19.60           C
ATOM   4193  CG  ASN A 440      51.070  22.367  31.006  1.00 22.29           C
ATOM   4194  OD1 ASN A 440      50.165  21.544  31.132  1.00 21.92           O
ATOM   4195  ND2 ASN A 440      51.196  23.174  29.941  1.00 22.10           N
ATOM   4196 1HD2 ASN A 440      50.505  23.123  29.165  1.00  0.00           H
ATOM   4197 2HD2 ASN A 440      51.984  23.851  29.892  1.00  0.00           H
ATOM   4198  N   MET A 441      49.583  21.475  34.381  1.00 16.21           N
ATOM   4199  H   MET A 441      49.172  22.429  34.431  1.00  0.00           H
ATOM   4200  CA  MET A 441      48.823  20.290  34.862  1.00 17.57           C
ATOM   4201  C   MET A 441      48.363  19.354  33.770  1.00 15.37           C
ATOM   4202  O   MET A 441      48.235  18.120  34.085  1.00 16.56           O
ATOM   4203  CB  MET A 441      47.678  20.742  35.780  1.00 16.40           C
ATOM   4204  CG  MET A 441      48.085  21.700  36.918  1.00 17.29           C
ATOM   4205  SD  MET A 441      49.387  21.113  38.014  1.00 18.15           S
ATOM   4206  CE  MET A 441      48.466  20.218  39.276  1.00 17.66           C
ATOM   4207  N   ALA A 442      48.143  19.855  32.575  1.00 15.40           N
ATOM   4208  H   ALA A 442      48.187  20.884  32.433  1.00  0.00           H
ATOM   4209  CA  ALA A 442      47.836  18.979  31.438  1.00 15.54           C
ATOM   4210  C   ALA A 442      49.030  18.059  31.161  1.00 17.15           C
ATOM   4211  O   ALA A 442      48.842  16.877  30.871  1.00 16.48           O
ATOM   4212  CB  ALA A 442      47.504  19.665  30.160  1.00 17.12           C
ATOM   4213  N   HIS A 443      50.286  18.585  31.215  1.00 17.86           N
ATOM   4214  H   HIS A 443      50.449  19.585  31.448  1.00  0.00           H
ATOM   4215  CA  HIS A 443      51.383  17.681  30.932  1.00 16.76           C
ATOM   4216  C   HIS A 443      51.491  16.665  32.057  1.00 16.78           C
ATOM   4217  O   HIS A 443      51.922  15.510  31.842  1.00 18.45           O
ATOM   4218  CB  HIS A 443      52.741  18.471  30.856  1.00 20.14           C
ATOM   4219  CG  HIS A 443      52.723  19.401  29.678  1.00 20.82           C
ATOM   4220  ND1 HIS A 443      53.814  20.227  29.486  1.00 22.38           N
ATOM   4221  CD2 HIS A 443      51.872  19.675  28.671  1.00 20.92           C
ATOM   4222  CE1 HIS A 443      53.593  20.985  28.415  1.00 21.96           C
ATOM   4223  NE2 HIS A 443      52.446  20.649  27.866  1.00 21.64           N
ATOM   4224  N   LEU A 444      51.204  17.054  33.283  1.00 14.86           N
ATOM   4225  H   LEU A 444      50.952  18.047  33.462  1.00  0.00           H
ATOM   4226  CA  LEU A 444      51.236  16.107  34.390  1.00 16.75           C
ATOM   4227  C   LEU A 444      50.201  14.971  34.128  1.00 18.45           C
ATOM   4228  O   LEU A 444      50.535  13.789  34.317  1.00 16.74           O
ATOM   4229  CB  LEU A 444      50.930  16.800  35.709  1.00 16.42           C
ATOM   4230  CG  LEU A 444      50.652  15.926  36.932  1.00 16.89           C
ATOM   4231  CD1 LEU A 444      51.831  15.028  37.302  1.00 17.33           C
ATOM   4232  CD2 LEU A 444      50.182  16.813  38.106  1.00 17.49           C
ATOM   4233  N   CYS A 445      48.988  15.308  33.729  1.00 15.54           N
ATOM   4234  H   CYS A 445      48.741  16.311  33.608  1.00  0.00           H
ATOM   4235  CA  CYS A 445      47.974  14.255  33.453  1.00 17.68           C
ATOM   4236  C   CYS A 445      48.401  13.329  32.324  1.00 19.20           C
ATOM   4237  O   CYS A 445      48.204  12.125  32.450  1.00 19.61           O
ATOM   4238  CB  CYS A 445      46.655  14.946  33.071  1.00 17.12           C
ATOM   4239  SG  CYS A 445      45.878  15.707  34.529  1.00 19.33           S
ATOM   4240  N   ILE A 446      48.963  13.852  31.214  1.00 19.11           N
ATOM   4241  H   ILE A 446      49.101  14.880  31.141  1.00  0.00           H
ATOM   4242  CA  ILE A 446      49.377  12.990  30.119  1.00 16.76           C
ATOM   4243  C   ILE A 446      50.471  12.035  30.573  1.00 18.57           C
ATOM   4244  O   ILE A 446      50.288  10.829  30.407  1.00 17.78           O
ATOM   4245  CB  ILE A 446      49.840  13.806  28.895  1.00 16.96           C
ATOM   4246  CG1 ILE A 446      48.702  14.691  28.395  1.00 17.91           C
ATOM   4247  CG2 ILE A 446      50.328  12.933  27.775  1.00 17.71           C
ATOM   4248  CD1 ILE A 446      49.172  15.746  27.381  1.00 19.04           C
ATOM   4249  N   ALA A 447      51.469  12.480  31.326  1.00 17.91           N
ATOM   4250  H   ALA A 447      51.492  13.491  31.569  1.00  0.00           H
ATOM   4251  CA  ALA A 447      52.534  11.624  31.829  1.00 18.94           C
ATOM   4252  C   ALA A 447      52.007  10.545  32.774  1.00 18.80           C
ATOM   4253  O   ALA A 447      52.480   9.391  32.808  1.00 21.52           O
ATOM   4254  CB  ALA A 447      53.593  12.436  32.582  1.00 18.63           C
ATOM   4255  N   GLY A 448      51.012  10.885  33.572  1.00 18.19           N
ATOM   4256  H   GLY A 448      50.574  11.824  33.477  1.00  0.00           H
ATOM   4257  CA  GLY A 448      50.510   9.940  34.606  1.00 18.15           C
ATOM   4258  C   GLY A 448      49.232   9.194  34.255  1.00 17.38           C
ATOM   4259  O   GLY A 448      48.634   8.675  35.227  1.00 19.17           O
ATOM   4260  N   SER A 449      48.759   9.248  33.025  1.00 17.94           N
ATOM   4261  H   SER A 449      49.277   9.773  32.291  1.00  0.00           H
ATOM   4262  CA  SER A 449      47.489   8.560  32.688  1.00 17.25           C
ATOM   4263  C   SER A 449      47.765   7.492  31.617  1.00 20.07           C
ATOM   4264  O   SER A 449      48.516   7.817  30.684  1.00 18.43           O
ATOM   4265  CB  SER A 449      46.508   9.621  32.103  1.00 17.07           C
ATOM   4266  OG  SER A 449      46.123  10.500  33.191  1.00 16.88           O
ATOM   4267  HG  SER A 449      46.930  10.939  33.560  1.00  0.00           H
ATOM   4268  N   HIS A 450      46.970   6.411  31.595  1.00 16.36           N
ATOM   4269  H   HIS A 450      46.269   6.252  32.347  1.00  0.00           H
ATOM   4270  CA  HIS A 450      47.110   5.456  30.487  1.00 18.72           C
ATOM   4271  C   HIS A 450      46.244   5.864  29.308  1.00 19.03           C
ATOM   4272  O   HIS A 450      46.423   5.346  28.209  1.00 19.11           O
ATOM   4273  CB  HIS A 450      46.741   4.028  30.929  1.00 18.98           C
ATOM   4274  CG  HIS A 450      45.274   3.772  31.104  1.00 18.73           C
ATOM   4275  ND1 HIS A 450      44.592   4.004  32.296  1.00 22.11           N
ATOM   4276  CD2 HIS A 450      44.348   3.331  30.252  1.00 15.97           C
ATOM   4277  CE1 HIS A 450      43.304   3.699  32.124  1.00 17.04           C
ATOM   4278  NE2 HIS A 450      43.120   3.281  30.904  1.00 21.37           N
ATOM   4279  N   ALA A 451      45.351   6.861  29.491  1.00 19.07           N
ATOM   4280  H   ALA A 451      45.233   7.300  30.426  1.00  0.00           H
ATOM   4281  CA  ALA A 451      44.563   7.306  28.366  1.00 18.58           C
ATOM   4282  C   ALA A 451      44.239   8.802  28.534  1.00 17.57           C
ATOM   4283  O   ALA A 451      44.115   9.316  29.645  1.00 16.96           O
ATOM   4284  CB  ALA A 451      43.254   6.533  28.194  1.00 17.16           C
ATOM   4285  N   VAL A 452      44.256   9.440  27.404  1.00 17.21           N
ATOM   4286  H   VAL A 452      44.497   8.911  26.542  1.00  0.00           H
ATOM   4287  CA  VAL A 452      43.949  10.886  27.280  1.00 16.04           C
ATOM   4288  C   VAL A 452      42.938  11.004  26.155  1.00 15.17           C
ATOM   4289  O   VAL A 452      43.150  10.636  24.992  1.00 16.86           O
ATOM   4290  CB  VAL A 452      45.195  11.703  26.895  1.00 18.50           C
ATOM   4291  CG1 VAL A 452      44.897  13.202  26.670  1.00 17.86           C
ATOM   4292  CG2 VAL A 452      46.268  11.590  27.973  1.00 18.24           C
ATOM   4293  N   ASN A 453      41.836  11.758  26.346  1.00 16.72           N
ATOM   4294  H   ASN A 453      41.663  12.225  27.259  1.00  0.00           H
ATOM   4295  CA  ASN A 453      40.907  11.902  25.259  1.00 14.80           C
ATOM   4296  C   ASN A 453      40.345  13.322  25.151  1.00 13.70           C
ATOM   4297  O   ASN A 453      40.352  13.938  26.183  1.00 16.11           O
ATOM   4298  CB  ASN A 453      39.661  10.951  25.455  1.00 15.25           C
ATOM   4299  CG  ASN A 453      38.711  11.310  26.574  1.00 16.28           C
ATOM   4300  OD1 ASN A 453      38.881  10.985  27.728  1.00 17.60           O
ATOM   4301  ND2 ASN A 453      37.560  11.951  26.256  1.00 17.07           N
ATOM   4302 1HD2 ASN A 453      36.855  12.150  26.994  1.00  0.00           H
ATOM   4303 2HD2 ASN A 453      37.382  12.244  25.274  1.00  0.00           H
ATOM   4304  N   GLY A 454      40.001  13.660  23.938  1.00 14.50           N
ATOM   4305  H   GLY A 454      40.249  13.045  23.137  1.00  0.00           H
ATOM   4306  CA  GLY A 454      39.259  14.916  23.702  1.00 14.49           C
ATOM   4307  C   GLY A 454      37.769  14.516  23.563  1.00 19.08           C
ATOM   4308  O   GLY A 454      37.464  13.342  23.681  1.00 16.38           O
ATOM   4309  N   VAL A 455      36.912  15.481  23.279  1.00 16.32           N
ATOM   4310  H   VAL A 455      37.282  16.375  22.897  1.00  0.00           H
ATOM   4311  CA  VAL A 455      35.458  15.351  23.477  1.00 17.35           C
ATOM   4312  C   VAL A 455      34.666  15.499  22.192  1.00 18.78           C
ATOM   4313  O   VAL A 455      33.438  15.571  22.245  1.00 19.76           O
ATOM   4314  CB  VAL A 455      35.007  16.333  24.587  1.00 16.43           C
ATOM   4315  CG1 VAL A 455      35.594  15.981  25.945  1.00 15.48           C
ATOM   4316  CG2 VAL A 455      35.510  17.764  24.268  1.00 14.72           C
ATOM   4317  N   ALA A 456      35.347  15.508  21.054  1.00 17.17           N
ATOM   4318  H   ALA A 456      36.386  15.533  21.103  1.00  0.00           H
ATOM   4319  CA  ALA A 456      34.716  15.485  19.731  1.00 17.89           C
ATOM   4320  C   ALA A 456      35.815  15.177  18.722  1.00 18.93           C
ATOM   4321  O   ALA A 456      36.997  15.376  19.059  1.00 17.30           O
ATOM   4322  CB  ALA A 456      33.875  16.647  19.269  1.00 17.39           C
ATOM   4323  N   ARG A 457      35.480  14.471  17.626  1.00 17.73           N
ATOM   4324  H   ARG A 457      34.484  14.248  17.429  1.00  0.00           H
ATOM   4325  CA  ARG A 457      36.542  14.017  16.706  1.00 20.68           C
ATOM   4326  C   ARG A 457      37.483  15.139  16.306  1.00 17.66           C
ATOM   4327  O   ARG A 457      38.691  14.906  16.426  1.00 18.63           O
ATOM   4328  CB  ARG A 457      35.872  13.412  15.462  1.00 23.32           C
ATOM   4329  CG  ARG A 457      36.788  12.595  14.579  1.00 27.82           C
ATOM   4330  CD  ARG A 457      35.816  11.767  13.684  1.00 29.86           C
ATOM   4331  NE  ARG A 457      35.261  12.713  12.749  1.00 33.23           N
ATOM   4332  HE  ARG A 457      35.768  13.615  12.643  1.00  0.00           H
ATOM   4333  CZ  ARG A 457      34.160  12.552  12.001  1.00 33.66           C
ATOM   4334  NH1 ARG A 457      33.461  11.447  12.109  1.00 30.17           N
ATOM   4335 1HH1 ARG A 457      33.762  10.704  12.771  1.00  0.00           H
ATOM   4336 2HH1 ARG A 457      32.606  11.314  11.532  1.00  0.00           H
ATOM   4337  NH2 ARG A 457      33.927  13.595  11.201  1.00 34.62           N
ATOM   4338 1HH2 ARG A 457      34.572  14.411  11.209  1.00  0.00           H
ATOM   4339 2HH2 ARG A 457      33.101  13.592  10.570  1.00  0.00           H
ATOM   4340  N   ILE A 458      37.002  16.300  15.926  1.00 20.12           N
ATOM   4341  H   ILE A 458      35.973  16.454  15.924  1.00  0.00           H
ATOM   4342  CA  ILE A 458      37.908  17.396  15.499  1.00 20.08           C
ATOM   4343  C   ILE A 458      38.852  17.831  16.600  1.00 19.98           C
ATOM   4344  O   ILE A 458      40.030  18.172  16.349  1.00 18.96           O
ATOM   4345  CB  ILE A 458      37.022  18.542  14.963  1.00 19.91           C
ATOM   4346  CG1 ILE A 458      37.866  19.580  14.225  1.00 22.70           C
ATOM   4347  CG2 ILE A 458      36.188  19.170  16.074  1.00 23.06           C
ATOM   4348  CD1 ILE A 458      37.095  20.839  13.820  1.00 21.87           C
ATOM   4349  N   HIS A 459      38.371  17.903  17.850  1.00 19.74           N
ATOM   4350  H   HIS A 459      37.369  17.670  18.005  1.00  0.00           H
ATOM   4351  CA  HIS A 459      39.174  18.289  19.003  1.00 19.84           C
ATOM   4352  C   HIS A 459      40.168  17.205  19.376  1.00 20.07           C
ATOM   4353  O   HIS A 459      41.380  17.425  19.593  1.00 21.12           O
ATOM   4354  CB  HIS A 459      38.247  18.575  20.186  1.00 17.35           C
ATOM   4355  CG  HIS A 459      38.856  18.737  21.526  1.00 18.59           C
ATOM   4356  ND1 HIS A 459      39.711  19.789  21.861  1.00 19.20           N
ATOM   4357  CD2 HIS A 459      38.679  18.017  22.655  1.00 14.01           C
ATOM   4358  CE1 HIS A 459      40.076  19.661  23.127  1.00 16.05           C
ATOM   4359  NE2 HIS A 459      39.421  18.583  23.641  1.00 19.08           N
ATOM   4360  N   SER A 460      39.693  15.939  19.441  1.00 17.88           N
ATOM   4361  H   SER A 460      38.689  15.717  19.287  1.00  0.00           H
ATOM   4362  CA  SER A 460      40.684  14.900  19.742  1.00 18.95           C
ATOM   4363  C   SER A 460      41.813  14.902  18.700  1.00 19.31           C
ATOM   4364  O   SER A 460      42.954  14.559  19.077  1.00 20.49           O
ATOM   4365  CB  SER A 460      40.045  13.469  19.792  1.00 20.88           C
ATOM   4366  OG  SER A 460      39.133  13.587  20.905  1.00 18.20           O
ATOM   4367  HG  SER A 460      38.473  14.301  20.716  1.00  0.00           H
ATOM   4368  N   GLU A 461      41.497  15.079  17.412  1.00 21.05           N
ATOM   4369  H   GLU A 461      40.498  15.207  17.153  1.00  0.00           H
ATOM   4370  CA  GLU A 461      42.497  15.098  16.366  1.00 20.90           C
ATOM   4371  C   GLU A 461      43.407  16.325  16.575  1.00 21.77           C
ATOM   4372  O   GLU A 461      44.612  16.124  16.422  1.00 22.41           O
ATOM   4373  CB  GLU A 461      41.888  15.103  14.953  1.00 19.53           C
ATOM   4374  CG  GLU A 461      41.084  13.787  14.669  1.00 22.82           C
ATOM   4375  CD  GLU A 461      42.080  12.611  14.683  1.00 27.38           C
ATOM   4376  OE1 GLU A 461      43.138  12.690  14.011  1.00 30.50           O
ATOM   4377  OE2 GLU A 461      41.880  11.582  15.341  1.00 27.80           O
ATOM   4378  N   ILE A 462      42.845  17.511  16.898  1.00 19.88           N
ATOM   4379  H   ILE A 462      41.819  17.625  17.024  1.00  0.00           H
ATOM   4380  CA  ILE A 462      43.805  18.649  17.061  1.00 20.07           C
ATOM   4381  C   ILE A 462      44.725  18.422  18.252  1.00 21.85           C
ATOM   4382  O   ILE A 462      45.872  18.953  18.242  1.00 22.83           O
ATOM   4383  CB  ILE A 462      43.074  19.990  17.095  1.00 23.95           C
ATOM   4384  CG1 ILE A 462      43.895  21.195  16.531  1.00 25.31           C
ATOM   4385  CG2 ILE A 462      42.662  20.454  18.500  1.00 24.57           C
ATOM   4386  CD1 ILE A 462      44.308  20.910  15.092  1.00 26.59           C
ATOM   4387  N   LEU A 463      44.345  17.704  19.339  1.00 21.07           N
ATOM   4388  H   LEU A 463      43.371  17.339  19.361  1.00  0.00           H
ATOM   4389  CA  LEU A 463      45.188  17.413  20.457  1.00 20.61           C
ATOM   4390  C   LEU A 463      46.421  16.624  19.977  1.00 24.17           C
ATOM   4391  O   LEU A 463      47.537  16.859  20.414  1.00 23.84           O
ATOM   4392  CB  LEU A 463      44.508  16.525  21.540  1.00 20.16           C
ATOM   4393  CG  LEU A 463      43.400  17.244  22.329  1.00 19.45           C
ATOM   4394  CD1 LEU A 463      42.884  16.365  23.493  1.00 19.25           C
ATOM   4395  CD2 LEU A 463      43.783  18.595  22.917  1.00 19.42           C
ATOM   4396  N   LYS A 464      46.213  15.663  19.094  1.00 21.80           N
ATOM   4397  H   LYS A 464      45.243  15.466  18.774  1.00  0.00           H
ATOM   4398  CA  LYS A 464      47.329  14.864  18.554  1.00 22.37           C
ATOM   4399  C   LYS A 464      48.208  15.589  17.528  1.00 24.83           C
ATOM   4400  O   LYS A 464      49.430  15.342  17.420  1.00 27.04           O
ATOM   4401  CB  LYS A 464      46.678  13.687  17.799  1.00 22.63           C
ATOM   4402  CG  LYS A 464      46.136  12.649  18.747  1.00 26.35           C
ATOM   4403  CD  LYS A 464      45.617  11.404  18.054  1.00 27.56           C
ATOM   4404  CE  LYS A 464      44.629  11.623  16.969  1.00 30.04           C
ATOM   4405  NZ  LYS A 464      44.067  10.300  16.494  1.00 31.47           N
ATOM   4406  HZ1 LYS A 464      44.841   9.705  16.134  1.00  0.00           H
ATOM   4407  HZ2 LYS A 464      43.599   9.819  17.288  1.00  0.00           H
ATOM   4408  HZ3 LYS A 464      43.377  10.470  15.735  1.00  0.00           H
ATOM   4409  N   LYS A 465      47.572  16.430  16.715  1.00 27.74           N
ATOM   4410  H   LYS A 465      46.552  16.596  16.834  1.00  0.00           H
ATOM   4411  CA  LYS A 465      48.301  17.118  15.660  1.00 30.06           C
ATOM   4412  C   LYS A 465      49.014  18.373  16.102  1.00 28.69           C
ATOM   4413  O   LYS A 465      50.089  18.654  15.547  1.00 28.65           O
ATOM   4414  CB  LYS A 465      47.312  17.562  14.564  1.00 34.90           C
ATOM   4415  CG  LYS A 465      46.570  16.431  13.899  1.00 40.12           C
ATOM   4416  CD  LYS A 465      47.469  15.220  13.621  1.00 43.30           C
ATOM   4417  CE  LYS A 465      46.852  13.989  14.289  1.00 44.73           C
ATOM   4418  NZ  LYS A 465      45.380  14.223  14.495  1.00 42.68           N
ATOM   4419  HZ1 LYS A 465      45.244  15.056  15.103  1.00  0.00           H
ATOM   4420  HZ2 LYS A 465      44.924  14.387  13.575  1.00  0.00           H
ATOM   4421  HZ3 LYS A 465      44.958  13.388  14.949  1.00  0.00           H
ATOM   4422  N   THR A 466      48.474  19.121  17.044  1.00 26.42           N
ATOM   4423  H   THR A 466      47.599  18.802  17.506  1.00  0.00           H
ATOM   4424  CA  THR A 466      49.072  20.378  17.451  1.00 27.69           C
ATOM   4425  C   THR A 466      49.323  20.544  18.929  1.00 27.17           C
ATOM   4426  O   THR A 466      50.468  20.524  19.378  1.00 24.18           O
ATOM   4427  CB  THR A 466      48.099  21.535  17.041  1.00 31.35           C
ATOM   4428  OG1 THR A 466      47.914  21.519  15.618  1.00 34.59           O
ATOM   4429  HG1 THR A 466      47.299  22.250  15.358  1.00  0.00           H
ATOM   4430  CG2 THR A 466      48.671  22.860  17.481  1.00 33.67           C
ATOM   4431  N   ILE A 467      48.230  20.668  19.705  1.00 23.80           N
ATOM   4432  H   ILE A 467      47.288  20.551  19.280  1.00  0.00           H
ATOM   4433  CA  ILE A 467      48.337  20.960  21.115  1.00 24.16           C
ATOM   4434  C   ILE A 467      49.251  20.046  21.911  1.00 23.54           C
ATOM   4435  O   ILE A 467      50.045  20.582  22.708  1.00 22.49           O
ATOM   4436  CB  ILE A 467      46.907  21.013  21.736  1.00 25.47           C
ATOM   4437  CG1 ILE A 467      46.107  22.061  20.983  1.00 24.41           C
ATOM   4438  CG2 ILE A 467      47.029  21.278  23.224  1.00 24.46           C
ATOM   4439  CD1 ILE A 467      44.695  22.372  21.454  1.00 26.37           C
ATOM   4440  N   PHE A 468      49.086  18.711  21.769  1.00 20.96           N
ATOM   4441  H   PHE A 468      48.330  18.343  21.156  1.00  0.00           H
ATOM   4442  CA  PHE A 468      49.958  17.795  22.467  1.00 20.78           C
ATOM   4443  C   PHE A 468      50.707  16.868  21.508  1.00 21.94           C
ATOM   4444  O   PHE A 468      50.956  15.694  21.779  1.00 20.86           O
ATOM   4445  CB  PHE A 468      49.162  16.951  23.511  1.00 21.47           C
ATOM   4446  CG  PHE A 468      48.502  17.815  24.562  1.00 22.07           C
ATOM   4447  CD1 PHE A 468      49.251  18.616  25.401  1.00 22.64           C
ATOM   4448  CD2 PHE A 468      47.125  17.829  24.705  1.00 25.38           C
ATOM   4449  CE1 PHE A 468      48.673  19.430  26.366  1.00 22.95           C
ATOM   4450  CE2 PHE A 468      46.526  18.618  25.682  1.00 24.55           C
ATOM   4451  CZ  PHE A 468      47.315  19.443  26.513  1.00 25.67           C
ATOM   4452  N   LYS A 469      51.075  17.357  20.326  1.00 22.25           N
ATOM   4453  H   LYS A 469      50.836  18.348  20.118  1.00  0.00           H
ATOM   4454  CA  LYS A 469      51.780  16.613  19.313  1.00 22.26           C
ATOM   4455  C   LYS A 469      53.073  15.957  19.811  1.00 21.29           C
ATOM   4456  O   LYS A 469      53.218  14.790  19.410  1.00 22.81           O
ATOM   4457  CB  LYS A 469      52.079  17.534  18.115  1.00 25.47           C
ATOM   4458  CG  LYS A 469      53.190  17.078  17.184  1.00 32.34           C
ATOM   4459  CD  LYS A 469      53.280  17.850  15.869  1.00 35.49           C
ATOM   4460  CE  LYS A 469      54.047  19.145  16.062  1.00 39.95           C
ATOM   4461  NZ  LYS A 469      54.482  19.358  17.487  1.00 45.49           N
ATOM   4462  HZ1 LYS A 469      53.645  19.389  18.103  1.00  0.00           H
ATOM   4463  HZ2 LYS A 469      55.100  18.575  17.780  1.00  0.00           H
ATOM   4464  HZ3 LYS A 469      55.001  20.257  17.559  1.00  0.00           H
ATOM   4465  N   ASP A 470      53.864  16.547  20.671  1.00 22.36           N
ATOM   4466  H   ASP A 470      53.630  17.498  21.020  1.00  0.00           H
ATOM   4467  CA  ASP A 470      55.080  15.874  21.147  1.00 22.54           C
ATOM   4468  C   ASP A 470      54.714  14.627  21.960  1.00 23.16           C
ATOM   4469  O   ASP A 470      55.342  13.585  21.899  1.00 20.17           O
ATOM   4470  CB  ASP A 470      55.928  16.814  21.997  1.00 23.80           C
ATOM   4471  CG  ASP A 470      56.463  18.053  21.316  1.00 23.93           C
ATOM   4472  OD1 ASP A 470      56.886  17.991  20.156  1.00 25.96           O
ATOM   4473  OD2 ASP A 470      56.434  19.174  21.851  1.00 27.63           O
ATOM   4474  N   PHE A 471      53.662  14.724  22.791  1.00 21.99           N
ATOM   4475  H   PHE A 471      53.145  15.626  22.821  1.00  0.00           H
ATOM   4476  CA  PHE A 471      53.204  13.649  23.647  1.00 22.42           C
ATOM   4477  C   PHE A 471      52.632  12.496  22.846  1.00 20.82           C
ATOM   4478  O   PHE A 471      52.839  11.305  23.115  1.00 22.79           O
ATOM   4479  CB  PHE A 471      52.138  14.194  24.655  1.00 20.81           C
ATOM   4480  CG  PHE A 471      52.750  15.228  25.586  1.00 21.14           C
ATOM   4481  CD1 PHE A 471      52.793  16.578  25.233  1.00 21.93           C
ATOM   4482  CD2 PHE A 471      53.203  14.832  26.832  1.00 21.34           C
ATOM   4483  CE1 PHE A 471      53.321  17.484  26.141  1.00 22.70           C
ATOM   4484  CE2 PHE A 471      53.760  15.737  27.730  1.00 22.96           C
ATOM   4485  CZ  PHE A 471      53.815  17.089  27.371  1.00 21.37           C
ATOM   4486  N   TYR A 472      51.890  12.854  21.802  1.00 21.19           N
ATOM   4487  H   TYR A 472      51.714  13.864  21.627  1.00  0.00           H
ATOM   4488  CA  TYR A 472      51.317  11.864  20.897  1.00 21.39           C
ATOM   4489  C   TYR A 472      52.447  11.100  20.184  1.00 23.50           C
ATOM   4490  O   TYR A 472      52.442   9.892  19.977  1.00 25.17           O
ATOM   4491  CB  TYR A 472      50.466  12.573  19.864  1.00 20.41           C
ATOM   4492  CG  TYR A 472      49.963  11.627  18.789  1.00 23.27           C
ATOM   4493  CD1 TYR A 472      49.131  10.555  19.088  1.00 23.30           C
ATOM   4494  CD2 TYR A 472      50.351  11.836  17.463  1.00 23.27           C
ATOM   4495  CE1 TYR A 472      48.666   9.693  18.107  1.00 25.17           C
ATOM   4496  CE2 TYR A 472      49.897  10.995  16.468  1.00 27.33           C
ATOM   4497  CZ  TYR A 472      49.081   9.917  16.803  1.00 28.71           C
ATOM   4498  OH  TYR A 472      48.648   9.075  15.803  1.00 31.01           O
ATOM   4499  HH  TYR A 472      48.082   8.363  16.194  1.00  0.00           H
ATOM   4500  N   GLU A 473      53.501  11.829  19.795  1.00 24.04           N
ATOM   4501  H   GLU A 473      53.518  12.857  19.952  1.00  0.00           H
ATOM   4502  CA  GLU A 473      54.630  11.158  19.145  1.00 24.93           C
ATOM   4503  C   GLU A 473      55.322  10.238  20.133  1.00 24.23           C
ATOM   4504  O   GLU A 473      55.821   9.151  19.752  1.00 25.19           O
ATOM   4505  CB  GLU A 473      55.581  12.239  18.576  1.00 26.53           C
ATOM   4506  CG  GLU A 473      55.056  12.762  17.239  1.00 28.21           C
ATOM   4507  CD  GLU A 473      55.820  13.998  16.775  1.00 30.86           C
ATOM   4508  OE1 GLU A 473      56.803  14.384  17.426  1.00 31.49           O
ATOM   4509  OE2 GLU A 473      55.392  14.629  15.792  1.00 30.47           O
ATOM   4510  N   LEU A 474      55.403  10.606  21.402  1.00 23.20           N
ATOM   4511  H   LEU A 474      55.008  11.519  21.706  1.00  0.00           H
ATOM   4512  CA  LEU A 474      56.054   9.720  22.384  1.00 24.10           C
ATOM   4513  C   LEU A 474      55.182   8.518  22.730  1.00 24.48           C
ATOM   4514  O   LEU A 474      55.685   7.375  22.858  1.00 23.21           O
ATOM   4515  CB  LEU A 474      56.432  10.465  23.684  1.00 22.59           C
ATOM   4516  CG  LEU A 474      57.148   9.619  24.737  1.00 23.05           C
ATOM   4517  CD1 LEU A 474      58.616   9.403  24.364  1.00 24.34           C
ATOM   4518  CD2 LEU A 474      57.067  10.211  26.129  1.00 20.17           C
ATOM   4519  N   GLU A 475      53.882   8.757  22.873  1.00 22.96           N
ATOM   4520  H   GLU A 475      53.497   9.704  22.679  1.00  0.00           H
ATOM   4521  CA  GLU A 475      52.982   7.654  23.314  1.00 24.81           C
ATOM   4522  C   GLU A 475      51.652   7.703  22.587  1.00 23.73           C
ATOM   4523  O   GLU A 475      50.616   8.128  23.141  1.00 22.34           O
ATOM   4524  CB  GLU A 475      52.782   7.898  24.826  1.00 24.72           C
ATOM   4525  CG  GLU A 475      53.880   7.555  25.777  1.00 27.27           C
ATOM   4526  CD  GLU A 475      53.771   7.991  27.218  1.00 27.45           C
ATOM   4527  OE1 GLU A 475      53.350   9.106  27.571  1.00 26.42           O
ATOM   4528  OE2 GLU A 475      54.200   7.214  28.111  1.00 30.35           O
ATOM   4529  N   PRO A 476      51.577   7.333  21.320  1.00 23.87           N
ATOM   4530  CA  PRO A 476      50.427   7.415  20.480  1.00 23.04           C
ATOM   4531  C   PRO A 476      49.239   6.561  20.917  1.00 23.94           C
ATOM   4532  O   PRO A 476      48.117   7.010  20.795  1.00 22.43           O
ATOM   4533  CB  PRO A 476      50.886   6.930  19.101  1.00 24.54           C
ATOM   4534  CG  PRO A 476      52.076   6.044  19.441  1.00 24.55           C
ATOM   4535  CD  PRO A 476      52.775   6.785  20.566  1.00 23.65           C
ATOM   4536  N   HIS A 477      49.497   5.436  21.560  1.00 21.23           N
ATOM   4537  H   HIS A 477      50.488   5.163  21.720  1.00  0.00           H
ATOM   4538  CA  HIS A 477      48.434   4.563  22.054  1.00 22.74           C
ATOM   4539  C   HIS A 477      47.677   5.251  23.174  1.00 22.36           C
ATOM   4540  O   HIS A 477      46.597   4.773  23.535  1.00 21.16           O
ATOM   4541  CB  HIS A 477      49.090   3.298  22.646  1.00 26.80           C
ATOM   4542  CG  HIS A 477      50.189   3.613  23.618  1.00 31.60           C
ATOM   4543  ND1 HIS A 477      51.511   3.923  23.274  1.00 33.40           N
ATOM   4544  CD2 HIS A 477      50.111   3.741  24.975  1.00 32.91           C
ATOM   4545  CE1 HIS A 477      52.170   4.167  24.389  1.00 34.78           C
ATOM   4546  NE2 HIS A 477      51.345   4.087  25.438  1.00 33.63           N
ATOM   4547  N   LYS A 478      48.187   6.255  23.863  1.00 21.06           N
ATOM   4548  H   LYS A 478      49.144   6.591  23.635  1.00  0.00           H
ATOM   4549  CA  LYS A 478      47.446   6.903  24.932  1.00 21.19           C
ATOM   4550  C   LYS A 478      46.276   7.719  24.395  1.00 20.74           C
ATOM   4551  O   LYS A 478      45.343   7.943  25.181  1.00 18.88           O
ATOM   4552  CB  LYS A 478      48.335   7.990  25.636  1.00 21.09           C
ATOM   4553  CG  LYS A 478      49.214   7.340  26.688  1.00 25.01           C
ATOM   4554  CD  LYS A 478      49.740   8.397  27.685  1.00 22.66           C
ATOM   4555  CE  LYS A 478      50.656   7.546  28.574  1.00 21.71           C
ATOM   4556  NZ  LYS A 478      51.485   8.354  29.515  1.00 21.15           N
ATOM   4557  HZ1 LYS A 478      52.090   9.003  28.972  1.00  0.00           H
ATOM   4558  HZ2 LYS A 478      50.861   8.902  30.142  1.00  0.00           H
ATOM   4559  HZ3 LYS A 478      52.079   7.719  30.085  1.00  0.00           H
ATOM   4560  N   PHE A 479      46.383   8.271  23.207  1.00 19.96           N
ATOM   4561  H   PHE A 479      47.177   7.991  22.597  1.00  0.00           H
ATOM   4562  CA  PHE A 479      45.432   9.263  22.708  1.00 19.31           C
ATOM   4563  C   PHE A 479      44.153   8.725  22.093  1.00 19.82           C
ATOM   4564  O   PHE A 479      44.125   7.950  21.109  1.00 19.31           O
ATOM   4565  CB  PHE A 479      46.173  10.221  21.716  1.00 20.40           C
ATOM   4566  CG  PHE A 479      47.049  11.179  22.506  1.00 19.09           C
ATOM   4567  CD1 PHE A 479      48.291  10.818  22.952  1.00 18.98           C
ATOM   4568  CD2 PHE A 479      46.569  12.455  22.820  1.00 19.33           C
ATOM   4569  CE1 PHE A 479      49.047  11.679  23.747  1.00 19.83           C
ATOM   4570  CE2 PHE A 479      47.328  13.319  23.603  1.00 20.94           C
ATOM   4571  CZ  PHE A 479      48.573  12.927  24.078  1.00 20.26           C
ATOM   4572  N   GLN A 480      43.014   9.161  22.662  1.00 18.32           N
ATOM   4573  H   GLN A 480      43.058   9.849  23.440  1.00  0.00           H
ATOM   4574  CA  GLN A 480      41.719   8.677  22.197  1.00 18.86           C
ATOM   4575  C   GLN A 480      40.732   9.819  21.937  1.00 19.74           C
ATOM   4576  O   GLN A 480      41.007  10.977  22.247  1.00 18.08           O
ATOM   4577  CB  GLN A 480      41.082   7.703  23.256  1.00 18.22           C
ATOM   4578  CG  GLN A 480      41.952   6.504  23.671  1.00 19.81           C
ATOM   4579  CD  GLN A 480      41.192   5.450  24.494  1.00 19.58           C
ATOM   4580  OE1 GLN A 480      39.945   5.497  24.478  1.00 22.26           O
ATOM   4581  NE2 GLN A 480      41.852   4.556  25.194  1.00 20.02           N
ATOM   4582 1HE2 GLN A 480      41.335   3.854  25.761  1.00  0.00           H
ATOM   4583 2HE2 GLN A 480      42.892   4.550  25.181  1.00  0.00           H
ATOM   4584  N   ASN A 481      39.578   9.456  21.357  1.00 17.30           N
ATOM   4585  H   ASN A 481      39.493   8.478  21.014  1.00  0.00           H
ATOM   4586  CA  ASN A 481      38.461  10.325  21.181  1.00 17.44           C
ATOM   4587  C   ASN A 481      37.213   9.756  21.907  1.00 15.51           C
ATOM   4588  O   ASN A 481      37.067   8.550  21.910  1.00 17.28           O
ATOM   4589  CB  ASN A 481      38.056  10.476  19.711  1.00 17.54           C
ATOM   4590  CG  ASN A 481      36.799  11.331  19.623  1.00 18.78           C
ATOM   4591  OD1 ASN A 481      35.801  10.895  19.069  1.00 21.83           O
ATOM   4592  ND2 ASN A 481      36.789  12.564  20.107  1.00 14.86           N
ATOM   4593 1HD2 ASN A 481      35.936  13.152  20.014  1.00  0.00           H
ATOM   4594 2HD2 ASN A 481      37.634  12.944  20.580  1.00  0.00           H
ATOM   4595  N   LYS A 482      36.454  10.626  22.567  1.00 15.41           N
ATOM   4596  H   LYS A 482      36.781  11.608  22.671  1.00  0.00           H
ATOM   4597  CA  LYS A 482      35.175  10.236  23.148  1.00 14.84           C
ATOM   4598  C   LYS A 482      34.212  11.402  22.837  1.00 14.82           C
ATOM   4599  O   LYS A 482      34.077  12.224  23.717  1.00 17.20           O
ATOM   4600  CB  LYS A 482      35.207   9.909  24.642  1.00 15.21           C
ATOM   4601  CG  LYS A 482      36.127   8.745  25.044  1.00 16.68           C
ATOM   4602  CD  LYS A 482      35.571   7.384  24.524  1.00 17.28           C
ATOM   4603  CE  LYS A 482      36.649   6.309  24.711  1.00 19.85           C
ATOM   4604  NZ  LYS A 482      37.494   6.237  23.477  1.00 16.25           N
ATOM   4605  HZ1 LYS A 482      36.895   5.993  22.662  1.00  0.00           H
ATOM   4606  HZ2 LYS A 482      37.946   7.159  23.313  1.00  0.00           H
ATOM   4607  HZ3 LYS A 482      38.226   5.509  23.601  1.00  0.00           H
ATOM   4608  N   THR A 483      33.546  11.315  21.689  1.00 13.87           N
ATOM   4609  H   THR A 483      33.717  10.544  21.012  1.00  0.00           H
ATOM   4610  CA  THR A 483      32.553  12.372  21.429  1.00 15.37           C
ATOM   4611  C   THR A 483      31.503  12.453  22.518  1.00 17.38           C
ATOM   4612  O   THR A 483      30.910  11.468  22.976  1.00 17.53           O
ATOM   4613  CB  THR A 483      31.946  12.216  20.032  1.00 15.64           C
ATOM   4614  OG1 THR A 483      32.958  12.166  19.039  1.00 17.49           O
ATOM   4615  HG1 THR A 483      32.539  12.065  18.148  1.00  0.00           H
ATOM   4616  CG2 THR A 483      30.991  13.382  19.736  1.00 14.12           C
ATOM   4617  N   ASN A 484      31.242  13.691  22.960  1.00 17.13           N
ATOM   4618  H   ASN A 484      31.731  14.486  22.501  1.00  0.00           H
ATOM   4619  CA  ASN A 484      30.323  13.988  24.035  1.00 17.42           C
ATOM   4620  C   ASN A 484      28.877  13.532  23.661  1.00 16.88           C
ATOM   4621  O   ASN A 484      28.558  13.230  22.514  1.00 15.64           O
ATOM   4622  CB  ASN A 484      30.265  15.512  24.298  1.00 15.99           C
ATOM   4623  CG  ASN A 484      31.435  15.929  25.227  1.00 16.36           C
ATOM   4624  OD1 ASN A 484      31.677  17.160  25.358  1.00 18.67           O
ATOM   4625  ND2 ASN A 484      32.155  15.035  25.833  1.00 11.92           N
ATOM   4626 1HD2 ASN A 484      32.947  15.329  26.439  1.00  0.00           H
ATOM   4627 2HD2 ASN A 484      31.940  14.025  25.712  1.00  0.00           H
ATOM   4628  N   GLY A 485      28.030  13.510  24.687  1.00 17.28           N
ATOM   4629  H   GLY A 485      28.343  13.746  25.650  1.00  0.00           H
ATOM   4630  CA  GLY A 485      26.637  13.140  24.408  1.00 16.35           C
ATOM   4631  C   GLY A 485      25.817  13.829  25.529  1.00 17.82           C
ATOM   4632  O   GLY A 485      26.364  14.433  26.483  1.00 17.70           O
ATOM   4633  N   ILE A 486      24.502  13.597  25.521  1.00 15.47           N
ATOM   4634  H   ILE A 486      24.118  12.975  24.781  1.00  0.00           H
ATOM   4635  CA  ILE A 486      23.582  14.160  26.481  1.00 15.13           C
ATOM   4636  C   ILE A 486      22.568  13.058  26.893  1.00 16.94           C
ATOM   4637  O   ILE A 486      22.357  12.211  26.034  1.00 18.18           O
ATOM   4638  CB  ILE A 486      22.713  15.326  25.969  1.00 17.13           C
ATOM   4639  CG1 ILE A 486      22.052  14.942  24.604  1.00 17.57           C
ATOM   4640  CG2 ILE A 486      23.629  16.557  25.654  1.00 14.78           C
ATOM   4641  CD1 ILE A 486      21.055  15.942  24.093  1.00 15.13           C
ATOM   4642  N   THR A 487      21.991  13.079  28.087  1.00 18.64           N
ATOM   4643  H   THR A 487      22.165  13.844  28.770  1.00  0.00           H
ATOM   4644  CA  THR A 487      21.081  11.943  28.390  1.00 18.21           C
ATOM   4645  C   THR A 487      19.730  12.183  27.773  1.00 17.36           C
ATOM   4646  O   THR A 487      19.105  13.236  27.975  1.00 17.65           O
ATOM   4647  CB  THR A 487      20.981  11.725  29.919  1.00 17.08           C
ATOM   4648  OG1 THR A 487      19.903  10.737  30.138  1.00 17.21           O
ATOM   4649  HG1 THR A 487      19.805  10.567  31.108  1.00  0.00           H
ATOM   4650  CG2 THR A 487      20.596  12.985  30.674  1.00 16.22           C
ATOM   4651  N   PRO A 488      19.123  11.189  27.083  1.00 17.61           N
ATOM   4652  CA  PRO A 488      17.813  11.380  26.498  1.00 18.28           C
ATOM   4653  C   PRO A 488      16.680  11.279  27.523  1.00 19.72           C
ATOM   4654  O   PRO A 488      15.494  11.452  27.194  1.00 20.21           O
ATOM   4655  CB  PRO A 488      17.776  10.291  25.429  1.00 19.37           C
ATOM   4656  CG  PRO A 488      18.595   9.170  25.969  1.00 18.72           C
ATOM   4657  CD  PRO A 488      19.723   9.877  26.779  1.00 17.65           C
ATOM   4658  N   ARG A 489      17.004  11.013  28.784  1.00 19.75           N
ATOM   4659  H   ARG A 489      17.989  10.766  29.008  1.00  0.00           H
ATOM   4660  CA  ARG A 489      16.030  11.055  29.861  1.00 18.63           C
ATOM   4661  C   ARG A 489      15.733  12.529  30.120  1.00 19.69           C
ATOM   4662  O   ARG A 489      14.701  13.081  29.752  1.00 18.30           O
ATOM   4663  CB  ARG A 489      16.467  10.296  31.102  1.00 21.14           C
ATOM   4664  CG  ARG A 489      16.060   8.813  31.132  1.00 20.94           C
ATOM   4665  CD  ARG A 489      16.854   7.999  30.122  1.00 19.59           C
ATOM   4666  NE  ARG A 489      18.263   7.860  30.447  1.00 19.33           N
ATOM   4667  HE  ARG A 489      18.541   8.246  31.372  1.00  0.00           H
ATOM   4668  CZ  ARG A 489      19.248   7.318  29.748  1.00 17.32           C
ATOM   4669  NH1 ARG A 489      19.182   6.760  28.527  1.00 16.61           N
ATOM   4670 1HH1 ARG A 489      18.274   6.721  28.022  1.00  0.00           H
ATOM   4671 2HH1 ARG A 489      20.039   6.368  28.088  1.00  0.00           H
ATOM   4672  NH2 ARG A 489      20.482   7.274  30.263  1.00 17.43           N
ATOM   4673 1HH2 ARG A 489      20.665   7.665  31.209  1.00  0.00           H
ATOM   4674 2HH2 ARG A 489      21.258   6.849  29.717  1.00  0.00           H
ATOM   4675  N   ARG A 490      16.702  13.221  30.765  1.00 17.18           N
ATOM   4676  H   ARG A 490      17.594  12.781  31.068  1.00  0.00           H
ATOM   4677  CA  ARG A 490      16.399  14.653  31.008  1.00 17.14           C
ATOM   4678  C   ARG A 490      16.145  15.420  29.709  1.00 15.15           C
ATOM   4679  O   ARG A 490      15.285  16.289  29.668  1.00 17.05           O
ATOM   4680  CB  ARG A 490      17.626  15.316  31.731  1.00 17.66           C
ATOM   4681  CG  ARG A 490      17.341  16.761  32.111  1.00 17.66           C
ATOM   4682  CD  ARG A 490      18.486  17.272  33.017  1.00 17.94           C
ATOM   4683  NE  ARG A 490      18.566  16.567  34.302  1.00 18.23           N
ATOM   4684  HE  ARG A 490      19.199  15.745  34.376  1.00  0.00           H
ATOM   4685  CZ  ARG A 490      17.865  16.929  35.385  1.00 17.19           C
ATOM   4686  NH1 ARG A 490      16.994  17.937  35.395  1.00 15.31           N
ATOM   4687 1HH1 ARG A 490      16.829  18.490  34.530  1.00  0.00           H
ATOM   4688 2HH1 ARG A 490      16.479  18.171  36.268  1.00  0.00           H
ATOM   4689  NH2 ARG A 490      17.974  16.144  36.461  1.00 18.66           N
ATOM   4690 1HH2 ARG A 490      18.581  15.300  36.430  1.00  0.00           H
ATOM   4691 2HH2 ARG A 490      17.452  16.377  37.330  1.00  0.00           H
ATOM   4692  N   TRP A 491      16.943  15.194  28.639  1.00 16.81           N
ATOM   4693  H   TRP A 491      17.612  14.398  28.669  1.00  0.00           H
ATOM   4694  CA  TRP A 491      16.894  16.031  27.445  1.00 17.44           C
ATOM   4695  C   TRP A 491      15.962  15.569  26.323  1.00 16.39           C
ATOM   4696  O   TRP A 491      15.880  16.192  25.281  1.00 17.72           O
ATOM   4697  CB  TRP A 491      18.316  16.333  26.886  1.00 17.82           C
ATOM   4698  CG  TRP A 491      19.146  17.030  27.942  1.00 15.77           C
ATOM   4699  CD1 TRP A 491      20.215  16.444  28.586  1.00 17.85           C
ATOM   4700  CD2 TRP A 491      19.030  18.350  28.424  1.00 16.62           C
ATOM   4701  NE1 TRP A 491      20.759  17.339  29.520  1.00 16.84           N
ATOM   4702  HE1 TRP A 491      21.541  17.150  30.179  1.00  0.00           H
ATOM   4703  CE2 TRP A 491      20.047  18.529  29.392  1.00 15.97           C
ATOM   4704  CE3 TRP A 491      18.160  19.411  28.162  1.00 15.97           C
ATOM   4705  CZ2 TRP A 491      20.214  19.685  30.132  1.00 15.60           C
ATOM   4706  CZ3 TRP A 491      18.357  20.599  28.874  1.00 17.61           C
ATOM   4707  CH2 TRP A 491      19.344  20.739  29.827  1.00 15.17           C
ATOM   4708  N   LEU A 492      14.975  14.717  26.679  1.00 18.25           N
ATOM   4709  H   LEU A 492      14.983  14.290  27.627  1.00  0.00           H
ATOM   4710  CA  LEU A 492      13.902  14.389  25.754  1.00 18.09           C
ATOM   4711  C   LEU A 492      12.654  13.963  26.590  1.00 17.05           C
ATOM   4712  O   LEU A 492      11.720  14.697  26.520  1.00 18.37           O
ATOM   4713  CB  LEU A 492      14.182  13.328  24.722  1.00 18.75           C
ATOM   4714  CG  LEU A 492      13.001  12.915  23.788  1.00 16.96           C
ATOM   4715  CD1 LEU A 492      12.457  14.070  23.014  1.00 19.40           C
ATOM   4716  CD2 LEU A 492      13.563  11.817  22.842  1.00 16.85           C
ATOM   4717  N   VAL A 493      12.715  12.903  27.331  1.00 19.90           N
ATOM   4718  H   VAL A 493      13.596  12.357  27.415  1.00  0.00           H
ATOM   4719  CA  VAL A 493      11.471  12.488  28.066  1.00 19.68           C
ATOM   4720  C   VAL A 493      10.986  13.488  29.082  1.00 22.49           C
ATOM   4721  O   VAL A 493       9.797  13.895  29.178  1.00 22.57           O
ATOM   4722  CB  VAL A 493      11.758  11.127  28.706  1.00 20.28           C
ATOM   4723  CG1 VAL A 493      10.631  10.640  29.633  1.00 22.11           C
ATOM   4724  CG2 VAL A 493      12.086  10.056  27.670  1.00 22.74           C
ATOM   4725  N   LEU A 494      11.933  14.026  29.920  1.00 21.10           N
ATOM   4726  H   LEU A 494      12.927  13.728  29.852  1.00  0.00           H
ATOM   4727  CA  LEU A 494      11.528  15.012  30.897  1.00 20.04           C
ATOM   4728  C   LEU A 494      11.159  16.332  30.257  1.00 19.50           C
ATOM   4729  O   LEU A 494      10.132  16.900  30.625  1.00 18.02           O
ATOM   4730  CB  LEU A 494      12.583  15.399  31.957  1.00 24.12           C
ATOM   4731  CG  LEU A 494      13.475  14.541  32.771  1.00 29.92           C
ATOM   4732  CD1 LEU A 494      13.879  15.169  34.120  1.00 27.27           C
ATOM   4733  CD2 LEU A 494      13.004  13.140  33.006  1.00 30.37           C
ATOM   4734  N   CYS A 495      12.060  16.926  29.429  1.00 18.40           N
ATOM   4735  H   CYS A 495      12.927  16.432  29.135  1.00  0.00           H
ATOM   4736  CA  CYS A 495      11.774  18.262  28.972  1.00 17.73           C
ATOM   4737  C   CYS A 495      10.803  18.344  27.813  1.00 19.46           C
ATOM   4738  O   CYS A 495      10.284  19.454  27.605  1.00 18.36           O
ATOM   4739  CB  CYS A 495      13.091  18.992  28.622  1.00 19.38           C
ATOM   4740  SG  CYS A 495      13.957  18.233  27.230  1.00 20.27           S
ATOM   4741  N   ASN A 496      10.539  17.254  27.102  1.00 19.25           N
ATOM   4742  H   ASN A 496      10.939  16.333  27.374  1.00  0.00           H
ATOM   4743  CA  ASN A 496       9.659  17.376  25.909  1.00 21.07           C
ATOM   4744  C   ASN A 496       8.808  16.095  25.756  1.00 20.42           C
ATOM   4745  O   ASN A 496       8.968  15.246  24.885  1.00 20.58           O
ATOM   4746  CB  ASN A 496      10.523  17.511  24.664  1.00 22.63           C
ATOM   4747  CG  ASN A 496       9.817  18.065  23.463  1.00 21.39           C
ATOM   4748  OD1 ASN A 496       8.569  18.151  23.414  1.00 20.67           O
ATOM   4749  ND2 ASN A 496      10.601  18.467  22.448  1.00 17.92           N
ATOM   4750 1HD2 ASN A 496      10.174  18.865  21.587  1.00  0.00           H
ATOM   4751 2HD2 ASN A 496      11.635  18.381  22.524  1.00  0.00           H
ATOM   4752  N   PRO A 497       7.976  15.861  26.771  1.00 21.22           N
ATOM   4753  CA  PRO A 497       7.151  14.642  26.809  1.00 22.62           C
ATOM   4754  C   PRO A 497       6.267  14.513  25.578  1.00 22.53           C
ATOM   4755  O   PRO A 497       5.983  13.387  25.161  1.00 21.90           O
ATOM   4756  CB  PRO A 497       6.351  14.838  28.095  1.00 24.73           C
ATOM   4757  CG  PRO A 497       6.182  16.332  28.193  1.00 24.22           C
ATOM   4758  CD  PRO A 497       7.627  16.768  27.889  1.00 23.24           C
ATOM   4759  N   GLY A 498       5.799  15.631  25.072  1.00 22.62           N
ATOM   4760  H   GLY A 498       6.024  16.538  25.528  1.00  0.00           H
ATOM   4761  CA  GLY A 498       4.947  15.608  23.849  1.00 24.36           C
ATOM   4762  C   GLY A 498       5.679  14.927  22.710  1.00 25.18           C
ATOM   4763  O   GLY A 498       5.108  14.141  21.931  1.00 22.68           O
ATOM   4764  N   LEU A 499       6.978  15.268  22.543  1.00 22.88           N
ATOM   4765  H   LEU A 499       7.435  15.922  23.210  1.00  0.00           H
ATOM   4766  CA  LEU A 499       7.736  14.716  21.426  1.00 22.37           C
ATOM   4767  C   LEU A 499       8.110  13.289  21.724  1.00 21.07           C
ATOM   4768  O   LEU A 499       8.049  12.346  20.921  1.00 21.63           O
ATOM   4769  CB  LEU A 499       9.027  15.572  21.195  1.00 21.24           C
ATOM   4770  CG  LEU A 499       9.916  15.023  20.062  1.00 21.89           C
ATOM   4771  CD1 LEU A 499       9.204  14.996  18.734  1.00 19.23           C
ATOM   4772  CD2 LEU A 499      11.170  15.957  19.912  1.00 19.85           C
ATOM   4773  N   ALA A 500       8.366  13.043  23.030  1.00 20.44           N
ATOM   4774  H   ALA A 500       8.326  13.827  23.712  1.00  0.00           H
ATOM   4775  CA  ALA A 500       8.694  11.717  23.499  1.00 19.68           C
ATOM   4776  C   ALA A 500       7.473  10.762  23.219  1.00 19.19           C
ATOM   4777  O   ALA A 500       7.610   9.612  22.770  1.00 19.70           O
ATOM   4778  CB  ALA A 500       8.955  11.732  25.003  1.00 18.83           C
ATOM   4779  N   GLU A 501       6.310  11.279  23.436  1.00 21.76           N
ATOM   4780  H   GLU A 501       6.241  12.260  23.775  1.00  0.00           H
ATOM   4781  CA  GLU A 501       5.085  10.506  23.213  1.00 23.52           C
ATOM   4782  C   GLU A 501       4.785  10.228  21.741  1.00 23.71           C
ATOM   4783  O   GLU A 501       4.429   9.064  21.457  1.00 22.62           O
ATOM   4784  CB  GLU A 501       3.859  11.199  23.828  1.00 26.04           C
ATOM   4785  CG  GLU A 501       2.685  10.201  23.783  1.00 29.48           C
ATOM   4786  CD  GLU A 501       2.753   8.984  24.674  1.00 31.41           C
ATOM   4787  OE1 GLU A 501       3.678   8.625  25.442  1.00 31.70           O
ATOM   4788  OE2 GLU A 501       1.750   8.208  24.629  1.00 32.43           O
ATOM   4789  N   ILE A 502       4.946  11.170  20.820  1.00 20.37           N
ATOM   4790  H   ILE A 502       5.282  12.114  21.098  1.00  0.00           H
ATOM   4791  CA  ILE A 502       4.653  10.885  19.414  1.00 22.14           C
ATOM   4792  C   ILE A 502       5.654   9.947  18.824  1.00 22.94           C
ATOM   4793  O   ILE A 502       5.359   9.100  17.957  1.00 21.38           O
ATOM   4794  CB  ILE A 502       4.462  12.076  18.480  1.00 23.85           C
ATOM   4795  CG1 ILE A 502       5.782  12.884  18.340  1.00 23.69           C
ATOM   4796  CG2 ILE A 502       3.284  12.899  18.973  1.00 23.90           C
ATOM   4797  CD1 ILE A 502       5.536  14.091  17.469  1.00 22.58           C
ATOM   4798  N   ILE A 503       6.923   9.999  19.304  1.00 20.73           N
ATOM   4799  H   ILE A 503       7.205  10.763  19.951  1.00  0.00           H
ATOM   4800  CA  ILE A 503       7.874   8.996  18.915  1.00 19.25           C
ATOM   4801  C   ILE A 503       7.493   7.610  19.462  1.00 22.58           C
ATOM   4802  O   ILE A 503       7.626   6.585  18.749  1.00 22.64           O
ATOM   4803  CB  ILE A 503       9.297   9.399  19.404  1.00 19.32           C
ATOM   4804  CG1 ILE A 503       9.700  10.665  18.599  1.00 19.20           C
ATOM   4805  CG2 ILE A 503      10.279   8.296  19.284  1.00 18.06           C
ATOM   4806  CD1 ILE A 503      10.975  11.294  19.237  1.00 20.42           C
ATOM   4807  N   ALA A 504       7.090   7.504  20.722  1.00 20.95           N
ATOM   4808  H   ALA A 504       6.995   8.375  21.283  1.00  0.00           H
ATOM   4809  CA  ALA A 504       6.772   6.231  21.364  1.00 25.14           C
ATOM   4810  C   ALA A 504       5.553   5.578  20.651  1.00 24.27           C
ATOM   4811  O   ALA A 504       5.561   4.355  20.433  1.00 24.64           O
ATOM   4812  CB  ALA A 504       6.376   6.355  22.842  1.00 25.81           C
ATOM   4813  N   GLU A 505       4.691   6.457  20.190  1.00 21.07           N
ATOM   4814  H   GLU A 505       4.851   7.476  20.325  1.00  0.00           H
ATOM   4815  CA  GLU A 505       3.492   5.973  19.478  1.00 26.32           C
ATOM   4816  C   GLU A 505       3.840   5.118  18.269  1.00 27.08           C
ATOM   4817  O   GLU A 505       3.124   4.126  17.962  1.00 26.21           O
ATOM   4818  CB  GLU A 505       2.597   7.114  19.088  1.00 24.76           C
ATOM   4819  CG  GLU A 505       1.794   7.736  20.227  1.00 28.23           C
ATOM   4820  CD  GLU A 505       1.010   8.949  19.786  1.00 31.83           C
ATOM   4821  OE1 GLU A 505       1.159   9.389  18.607  1.00 32.11           O
ATOM   4822  OE2 GLU A 505       0.204   9.517  20.607  1.00 34.22           O
ATOM   4823  N   ARG A 506       4.920   5.448  17.580  1.00 24.55           N
ATOM   4824  H   ARG A 506       5.459   6.279  17.897  1.00  0.00           H
ATOM   4825  CA  ARG A 506       5.398   4.747  16.436  1.00 24.59           C
ATOM   4826  C   ARG A 506       6.426   3.683  16.694  1.00 26.81           C
ATOM   4827  O   ARG A 506       6.343   2.603  16.035  1.00 27.91           O
ATOM   4828  CB  ARG A 506       5.877   5.768  15.387  1.00 25.03           C
ATOM   4829  CG  ARG A 506       5.066   7.002  15.088  1.00 26.70           C
ATOM   4830  CD  ARG A 506       3.660   6.609  14.622  1.00 30.46           C
ATOM   4831  NE  ARG A 506       2.939   7.682  13.973  1.00 32.09           N
ATOM   4832  HE  ARG A 506       2.487   8.396  14.579  1.00  0.00           H
ATOM   4833  CZ  ARG A 506       2.811   7.822  12.634  1.00 31.91           C
ATOM   4834  NH1 ARG A 506       3.401   6.975  11.810  1.00 32.57           N
ATOM   4835 1HH1 ARG A 506       3.970   6.192  12.189  1.00  0.00           H
ATOM   4836 2HH1 ARG A 506       3.296   7.091  10.782  1.00  0.00           H
ATOM   4837  NH2 ARG A 506       2.128   8.862  12.166  1.00 30.10           N
ATOM   4838 1HH2 ARG A 506       1.706   9.546  12.826  1.00  0.00           H
ATOM   4839 2HH2 ARG A 506       2.016   8.991  11.140  1.00  0.00           H
ATOM   4840  N   ILE A 507       7.444   3.815  17.582  1.00 23.49           N
ATOM   4841  H   ILE A 507       7.463   4.655  18.195  1.00  0.00           H
ATOM   4842  CA  ILE A 507       8.502   2.840  17.712  1.00 23.37           C
ATOM   4843  C   ILE A 507       8.684   2.260  19.105  1.00 22.42           C
ATOM   4844  O   ILE A 507       9.620   1.486  19.328  1.00 23.74           O
ATOM   4845  CB  ILE A 507       9.881   3.381  17.219  1.00 23.34           C
ATOM   4846  CG1 ILE A 507      10.302   4.541  18.141  1.00 23.39           C
ATOM   4847  CG2 ILE A 507       9.735   3.901  15.791  1.00 22.91           C
ATOM   4848  CD1 ILE A 507      11.698   5.084  17.797  1.00 20.69           C
ATOM   4849  N   GLY A 508       7.699   2.488  19.978  1.00 22.71           N
ATOM   4850  H   GLY A 508       6.893   3.085  19.702  1.00  0.00           H
ATOM   4851  CA  GLY A 508       7.745   1.905  21.319  1.00 23.24           C
ATOM   4852  C   GLY A 508       8.619   2.781  22.260  1.00 25.66           C
ATOM   4853  O   GLY A 508       9.079   3.817  21.781  1.00 24.33           O
ATOM   4854  N   GLU A 509       8.955   2.183  23.398  1.00 26.01           N
ATOM   4855  H   GLU A 509       8.667   1.205  23.605  1.00  0.00           H
ATOM   4856  CA  GLU A 509       9.752   2.967  24.350  1.00 28.20           C
ATOM   4857  C   GLU A 509      11.204   2.613  24.412  1.00 26.74           C
ATOM   4858  O   GLU A 509      11.932   3.264  25.223  1.00 27.55           O
ATOM   4859  CB  GLU A 509       9.129   2.769  25.756  1.00 29.03           C
ATOM   4860  CG  GLU A 509       7.856   3.572  25.893  1.00 30.94           C
ATOM   4861  CD  GLU A 509       7.227   3.502  27.280  1.00 33.17           C
ATOM   4862  OE1 GLU A 509       7.839   2.895  28.162  1.00 33.59           O
ATOM   4863  OE2 GLU A 509       6.125   4.063  27.485  1.00 34.47           O
ATOM   4864  N   GLU A 510      11.707   1.624  23.687  1.00 24.48           N
ATOM   4865  H   GLU A 510      11.095   1.164  22.983  1.00  0.00           H
ATOM   4866  CA  GLU A 510      13.055   1.159  23.829  1.00 24.66           C
ATOM   4867  C   GLU A 510      14.103   2.273  23.519  1.00 22.92           C
ATOM   4868  O   GLU A 510      15.166   2.217  24.126  1.00 23.99           O
ATOM   4869  CB  GLU A 510      13.397  -0.008  22.886  1.00 28.96           C
ATOM   4870  CG  GLU A 510      12.772  -1.338  23.333  1.00 34.40           C
ATOM   4871  CD  GLU A 510      13.157  -2.567  22.549  1.00 37.36           C
ATOM   4872  OE1 GLU A 510      13.758  -2.484  21.456  1.00 38.46           O
ATOM   4873  OE2 GLU A 510      12.876  -3.716  23.008  1.00 38.63           O
ATOM   4874  N   TYR A 511      13.767   3.168  22.644  1.00 22.61           N
ATOM   4875  H   TYR A 511      12.814   3.156  22.229  1.00  0.00           H
ATOM   4876  CA  TYR A 511      14.736   4.204  22.236  1.00 21.56           C
ATOM   4877  C   TYR A 511      15.183   5.024  23.440  1.00 22.28           C
ATOM   4878  O   TYR A 511      16.300   5.584  23.401  1.00 22.17           O
ATOM   4879  CB  TYR A 511      14.093   5.144  21.214  1.00 21.35           C
ATOM   4880  CG  TYR A 511      13.078   6.099  21.756  1.00 23.67           C
ATOM   4881  CD1 TYR A 511      11.739   5.720  21.909  1.00 23.65           C
ATOM   4882  CD2 TYR A 511      13.445   7.379  22.176  1.00 21.64           C
ATOM   4883  CE1 TYR A 511      10.830   6.610  22.465  1.00 24.67           C
ATOM   4884  CE2 TYR A 511      12.546   8.255  22.738  1.00 22.17           C
ATOM   4885  CZ  TYR A 511      11.232   7.875  22.867  1.00 23.92           C
ATOM   4886  OH  TYR A 511      10.308   8.695  23.404  1.00 22.11           O
ATOM   4887  HH  TYR A 511       9.428   8.241  23.408  1.00  0.00           H
ATOM   4888  N   ILE A 512      14.306   5.222  24.450  1.00 22.90           N
ATOM   4889  H   ILE A 512      13.341   4.838  24.388  1.00  0.00           H
ATOM   4890  CA  ILE A 512      14.728   5.991  25.649  1.00 22.39           C
ATOM   4891  C   ILE A 512      16.019   5.493  26.236  1.00 21.60           C
ATOM   4892  O   ILE A 512      16.783   6.324  26.850  1.00 20.03           O
ATOM   4893  CB  ILE A 512      13.571   5.999  26.669  1.00 21.69           C
ATOM   4894  CG1 ILE A 512      12.344   6.669  26.019  1.00 22.22           C
ATOM   4895  CG2 ILE A 512      13.934   6.749  27.966  1.00 22.77           C
ATOM   4896  CD1 ILE A 512      11.071   6.575  26.871  1.00 23.23           C
ATOM   4897  N   SER A 513      16.407   4.226  26.204  1.00 20.42           N
ATOM   4898  H   SER A 513      15.749   3.525  25.808  1.00  0.00           H
ATOM   4899  CA  SER A 513      17.675   3.763  26.681  1.00 21.35           C
ATOM   4900  C   SER A 513      18.391   3.061  25.525  1.00 22.64           C
ATOM   4901  O   SER A 513      19.252   2.217  25.754  1.00 23.14           O
ATOM   4902  CB  SER A 513      17.565   2.843  27.894  1.00 25.17           C
ATOM   4903  OG  SER A 513      16.539   1.866  27.657  1.00 28.02           O
ATOM   4904  HG  SER A 513      16.771   1.333  26.856  1.00  0.00           H
ATOM   4905  N   ASP A 514      18.116   3.489  24.299  1.00 21.32           N
ATOM   4906  H   ASP A 514      17.402   4.230  24.150  1.00  0.00           H
ATOM   4907  CA  ASP A 514      18.835   2.902  23.145  1.00 22.91           C
ATOM   4908  C   ASP A 514      18.547   3.858  22.003  1.00 24.20           C
ATOM   4909  O   ASP A 514      17.742   3.595  21.065  1.00 23.25           O
ATOM   4910  CB  ASP A 514      18.305   1.504  22.857  1.00 25.29           C
ATOM   4911  CG  ASP A 514      18.921   0.763  21.698  1.00 30.10           C
ATOM   4912  OD1 ASP A 514      20.014   1.117  21.192  1.00 27.48           O
ATOM   4913  OD2 ASP A 514      18.286  -0.259  21.288  1.00 30.20           O
ATOM   4914  N   LEU A 515      19.074   5.097  22.136  1.00 19.93           N
ATOM   4915  H   LEU A 515      19.760   5.281  22.895  1.00  0.00           H
ATOM   4916  CA  LEU A 515      18.701   6.167  21.243  1.00 18.21           C
ATOM   4917  C   LEU A 515      18.954   6.014  19.738  1.00 18.20           C
ATOM   4918  O   LEU A 515      18.317   6.718  18.936  1.00 19.31           O
ATOM   4919  CB  LEU A 515      19.362   7.499  21.685  1.00 18.76           C
ATOM   4920  CG  LEU A 515      18.572   8.769  21.373  1.00 18.95           C
ATOM   4921  CD1 LEU A 515      17.181   8.817  22.042  1.00 18.67           C
ATOM   4922  CD2 LEU A 515      19.376   9.992  21.813  1.00 19.90           C
ATOM   4923  N   ASP A 516      19.807   5.157  19.287  1.00 20.72           N
ATOM   4924  H   ASP A 516      20.368   4.627  19.984  1.00  0.00           H
ATOM   4925  CA  ASP A 516      20.045   4.874  17.881  1.00 21.86           C
ATOM   4926  C   ASP A 516      18.768   4.332  17.235  1.00 23.44           C
ATOM   4927  O   ASP A 516      18.652   4.451  15.995  1.00 22.18           O
ATOM   4928  CB  ASP A 516      21.195   3.860  17.723  1.00 23.69           C
ATOM   4929  CG  ASP A 516      22.514   4.501  18.094  1.00 26.55           C
ATOM   4930  OD1 ASP A 516      22.733   5.651  17.590  1.00 28.54           O
ATOM   4931  OD2 ASP A 516      23.233   3.846  18.878  1.00 26.69           O
ATOM   4932  N   GLN A 517      17.803   3.820  18.024  1.00 21.53           N
ATOM   4933  H   GLN A 517      17.963   3.718  19.047  1.00  0.00           H
ATOM   4934  CA  GLN A 517      16.515   3.404  17.428  1.00 22.39           C
ATOM   4935  C   GLN A 517      15.736   4.549  16.843  1.00 23.43           C
ATOM   4936  O   GLN A 517      14.782   4.413  16.052  1.00 22.25           O
ATOM   4937  CB  GLN A 517      15.614   2.730  18.508  1.00 23.14           C
ATOM   4938  CG  GLN A 517      16.133   1.321  18.814  1.00 25.10           C
ATOM   4939  CD  GLN A 517      15.084   0.416  19.428  1.00 24.78           C
ATOM   4940  OE1 GLN A 517      13.876   0.489  19.217  1.00 26.29           O
ATOM   4941  NE2 GLN A 517      15.538  -0.471  20.311  1.00 27.73           N
ATOM   4942 1HE2 GLN A 517      14.872  -1.092  20.813  1.00  0.00           H
ATOM   4943 2HE2 GLN A 517      16.558  -0.543  20.498  1.00  0.00           H
ATOM   4944  N   LEU A 518      16.071   5.829  17.129  1.00 19.26           N
ATOM   4945  H   LEU A 518      16.815   5.999  17.836  1.00  0.00           H
ATOM   4946  CA  LEU A 518      15.442   6.977  16.497  1.00 19.02           C
ATOM   4947  C   LEU A 518      15.640   6.900  14.982  1.00 17.70           C
ATOM   4948  O   LEU A 518      14.882   7.548  14.270  1.00 18.08           O
ATOM   4949  CB  LEU A 518      16.005   8.326  17.038  1.00 19.61           C
ATOM   4950  CG  LEU A 518      15.640   8.689  18.494  1.00 19.34           C
ATOM   4951  CD1 LEU A 518      16.202  10.082  18.872  1.00 22.09           C
ATOM   4952  CD2 LEU A 518      14.110   8.723  18.688  1.00 17.69           C
ATOM   4953  N   ARG A 519      16.628   6.200  14.474  1.00 19.27           N
ATOM   4954  H   ARG A 519      17.290   5.734  15.127  1.00  0.00           H
ATOM   4955  CA  ARG A 519      16.845   6.043  13.031  1.00 22.56           C
ATOM   4956  C   ARG A 519      15.604   5.400  12.387  1.00 25.38           C
ATOM   4957  O   ARG A 519      15.318   5.688  11.205  1.00 22.29           O
ATOM   4958  CB  ARG A 519      18.097   5.247  12.677  1.00 26.25           C
ATOM   4959  CG  ARG A 519      19.391   6.063  12.801  1.00 29.27           C
ATOM   4960  CD  ARG A 519      20.636   5.389  12.171  1.00 34.93           C
ATOM   4961  NE  ARG A 519      21.692   6.445  12.194  1.00 37.71           N
ATOM   4962  HE  ARG A 519      22.276   6.570  13.045  1.00  0.00           H
ATOM   4963  CZ  ARG A 519      21.893   7.225  11.139  1.00 39.27           C
ATOM   4964  NH1 ARG A 519      21.208   7.029  10.013  1.00 37.30           N
ATOM   4965 1HH1 ARG A 519      20.510   6.260   9.956  1.00  0.00           H
ATOM   4966 2HH1 ARG A 519      21.372   7.645   9.191  1.00  0.00           H
ATOM   4967  NH2 ARG A 519      22.798   8.227  11.178  1.00 40.72           N
ATOM   4968 1HH2 ARG A 519      23.349   8.396  12.043  1.00  0.00           H
ATOM   4969 2HH2 ARG A 519      22.943   8.829  10.343  1.00  0.00           H
ATOM   4970  N   LYS A 520      14.832   4.626  13.198  1.00 23.15           N
ATOM   4971  H   LYS A 520      15.136   4.357  14.155  1.00  0.00           H
ATOM   4972  CA  LYS A 520      13.533   4.190  12.635  1.00 23.50           C
ATOM   4973  C   LYS A 520      12.621   5.298  12.188  1.00 25.39           C
ATOM   4974  O   LYS A 520      11.734   5.117  11.292  1.00 24.83           O
ATOM   4975  CB  LYS A 520      12.834   3.441  13.790  1.00 24.43           C
ATOM   4976  CG  LYS A 520      13.620   2.101  14.003  1.00 24.85           C
ATOM   4977  CD  LYS A 520      12.863   1.316  15.106  1.00 26.56           C
ATOM   4978  CE  LYS A 520      13.728   0.133  15.546  1.00 30.04           C
ATOM   4979  NZ  LYS A 520      13.096  -0.597  16.700  1.00 33.49           N
ATOM   4980  HZ1 LYS A 520      12.987   0.055  17.503  1.00  0.00           H
ATOM   4981  HZ2 LYS A 520      12.162  -0.954  16.413  1.00  0.00           H
ATOM   4982  HZ3 LYS A 520      13.703  -1.394  16.978  1.00  0.00           H
ATOM   4983  N   LEU A 521      12.745   6.538  12.706  1.00 22.94           N
ATOM   4984  H   LEU A 521      13.495   6.713  13.405  1.00  0.00           H
ATOM   4985  CA  LEU A 521      11.883   7.629  12.333  1.00 21.20           C
ATOM   4986  C   LEU A 521      12.110   8.113  10.895  1.00 18.89           C
ATOM   4987  O   LEU A 521      11.252   8.822  10.405  1.00 19.69           O
ATOM   4988  CB  LEU A 521      11.918   8.814  13.290  1.00 24.53           C
ATOM   4989  CG  LEU A 521      11.624   8.602  14.769  1.00 27.25           C
ATOM   4990  CD1 LEU A 521      11.756   9.908  15.554  1.00 26.51           C
ATOM   4991  CD2 LEU A 521      10.211   8.035  14.951  1.00 25.02           C
ATOM   4992  N   LEU A 522      13.143   7.675  10.214  1.00 20.77           N
ATOM   4993  H   LEU A 522      13.809   7.020  10.671  1.00  0.00           H
ATOM   4994  CA  LEU A 522      13.383   8.085   8.825  1.00 20.96           C
ATOM   4995  C   LEU A 522      12.325   7.428   7.909  1.00 23.95           C
ATOM   4996  O   LEU A 522      11.960   8.032   6.884  1.00 22.49           O
ATOM   4997  CB  LEU A 522      14.754   7.627   8.355  1.00 21.23           C
ATOM   4998  CG  LEU A 522      15.923   8.490   8.899  1.00 21.16           C
ATOM   4999  CD1 LEU A 522      17.251   7.810   8.536  1.00 24.63           C
ATOM   5000  CD2 LEU A 522      15.803   9.916   8.423  1.00 21.54           C
ATOM   5001  N   SER A 523      11.698   6.381   8.432  1.00 22.66           N
ATOM   5002  H   SER A 523      12.000   6.000   9.352  1.00  0.00           H
ATOM   5003  CA  SER A 523      10.573   5.757   7.709  1.00 25.68           C
ATOM   5004  C   SER A 523       9.352   6.628   7.634  1.00 26.10           C
ATOM   5005  O   SER A 523       8.375   6.282   6.931  1.00 28.14           O
ATOM   5006  CB  SER A 523      10.125   4.511   8.525  1.00 25.84           C
ATOM   5007  OG  SER A 523      11.122   3.518   8.266  1.00 29.10           O
ATOM   5008  HG  SER A 523      10.897   2.690   8.759  1.00  0.00           H
ATOM   5009  N   TYR A 524       9.270   7.706   8.403  1.00 24.08           N
ATOM   5010  H   TYR A 524      10.091   7.947   8.994  1.00  0.00           H
ATOM   5011  CA  TYR A 524       8.111   8.567   8.471  1.00 22.73           C
ATOM   5012  C   TYR A 524       8.307   9.947   7.899  1.00 23.89           C
ATOM   5013  O   TYR A 524       7.451  10.802   8.094  1.00 21.63           O
ATOM   5014  CB  TYR A 524       7.676   8.744   9.953  1.00 27.23           C
ATOM   5015  CG  TYR A 524       7.378   7.409  10.604  1.00 30.39           C
ATOM   5016  CD1 TYR A 524       6.284   6.656  10.205  1.00 32.79           C
ATOM   5017  CD2 TYR A 524       8.173   6.915  11.613  1.00 30.76           C
ATOM   5018  CE1 TYR A 524       6.019   5.440  10.815  1.00 32.81           C
ATOM   5019  CE2 TYR A 524       7.935   5.709  12.229  1.00 32.53           C
ATOM   5020  CZ  TYR A 524       6.845   4.968  11.798  1.00 33.41           C
ATOM   5021  OH  TYR A 524       6.602   3.744  12.390  1.00 33.87           O
ATOM   5022  HH  TYR A 524       5.798   3.335  11.982  1.00  0.00           H
ATOM   5023  N   VAL A 525       9.354  10.169   7.088  1.00 26.24           N
ATOM   5024  H   VAL A 525      10.013   9.390   6.884  1.00  0.00           H
ATOM   5025  CA  VAL A 525       9.588  11.473   6.489  1.00 25.71           C
ATOM   5026  C   VAL A 525       8.483  11.879   5.520  1.00 26.50           C
ATOM   5027  O   VAL A 525       8.341  13.082   5.228  1.00 25.84           O
ATOM   5028  CB  VAL A 525      10.926  11.584   5.723  1.00 29.92           C
ATOM   5029  CG1 VAL A 525      12.139  11.634   6.642  1.00 28.48           C
ATOM   5030  CG2 VAL A 525      11.083  10.393   4.750  1.00 27.00           C
ATOM   5031  N   ASP A 526       7.742  10.874   4.994  1.00 24.80           N
ATOM   5032  H   ASP A 526       7.974   9.882   5.205  1.00  0.00           H
ATOM   5033  CA  ASP A 526       6.607  11.203   4.123  1.00 26.51           C
ATOM   5034  C   ASP A 526       5.280  10.820   4.775  1.00 28.43           C
ATOM   5035  O   ASP A 526       4.266  10.801   4.053  1.00 29.96           O
ATOM   5036  CB  ASP A 526       6.736  10.457   2.776  1.00 25.84           C
ATOM   5037  CG  ASP A 526       8.001  10.930   2.048  1.00 27.29           C
ATOM   5038  OD1 ASP A 526       8.193  12.141   1.898  1.00 28.20           O
ATOM   5039  OD2 ASP A 526       8.799  10.077   1.706  1.00 27.65           O
ATOM   5040  N   ASP A 527       5.277  10.653   6.087  1.00 28.40           N
ATOM   5041  H   ASP A 527       6.156  10.789   6.626  1.00  0.00           H
ATOM   5042  CA  ASP A 527       4.022  10.270   6.800  1.00 28.79           C
ATOM   5043  C   ASP A 527       3.269  11.518   7.226  1.00 30.32           C
ATOM   5044  O   ASP A 527       3.673  12.331   8.077  1.00 29.03           O
ATOM   5045  CB  ASP A 527       4.397   9.356   7.933  1.00 29.45           C
ATOM   5046  CG  ASP A 527       3.243   8.844   8.803  1.00 29.09           C
ATOM   5047  OD1 ASP A 527       2.482   9.663   9.310  1.00 28.45           O
ATOM   5048  OD2 ASP A 527       3.189   7.600   8.920  1.00 29.92           O
ATOM   5049  N   GLU A 528       2.084  11.722   6.618  1.00 28.09           N
ATOM   5050  H   GLU A 528       1.728  11.019   5.939  1.00  0.00           H
ATOM   5051  CA  GLU A 528       1.299  12.906   6.897  1.00 28.41           C
ATOM   5052  C   GLU A 528       0.929  13.076   8.379  1.00 28.05           C
ATOM   5053  O   GLU A 528       0.955  14.237   8.822  1.00 29.39           O
ATOM   5054  CB  GLU A 528      -0.023  12.940   6.116  1.00 31.90           C
ATOM   5055  CG  GLU A 528       0.184  12.893   4.614  1.00 36.72           C
ATOM   5056  CD  GLU A 528       1.020  14.030   4.067  1.00 38.30           C
ATOM   5057  OE1 GLU A 528       0.899  15.202   4.488  1.00 39.88           O
ATOM   5058  OE2 GLU A 528       1.827  13.684   3.186  1.00 39.78           O
ATOM   5059  N   ALA A 529       0.641  11.989   9.098  1.00 24.82           N
ATOM   5060  H   ALA A 529       0.689  11.037   8.682  1.00  0.00           H
ATOM   5061  CA  ALA A 529       0.256  12.189  10.492  1.00 27.42           C
[truncated: 885,898 more chars]
