# Supplementary material for: Representability of algebraic topology for biomolecules in machine learning based scoring and virtual screening
Source: PLoS Comput Biol. 2018 Jan 8;14(1):e1005929. doi: 10.1371/journal.pcbi.1005929 (PMC5774846; doi:10.1371/journal.pcbi.1005929)
Supplement: S1 Code — Code for generating the features used in the final models in the Results section. It takes PDB files for proteins and Mol2 files for ligands as inputs. (ZIP) [file pcbi.1005929.s002.zip › PH_Alpha.R]

Sys.getenv("R_LIBS_USER")
library("TDA")
args = commandArgs(trailingOnly=TRUE)
X = read.csv(args[1])
DiagAlphaComplex <- alphaShapeDiag(X=X)
sink(args[2])
print(DiagAlphaComplex[["diagram"]])
