# Supplementary material for: Representability of algebraic topology for biomolecules in machine learning based scoring and virtual screening
Source: PLoS Comput Biol. 2018 Jan 8;14(1):e1005929. doi: 10.1371/journal.pcbi.1005929 (PMC5774846; doi:10.1371/journal.pcbi.1005929)
Supplement: S1 Code — Code for generating the features used in the final models in the Results section. It takes PDB files for proteins and Mol2 files for ligands as inputs. (ZIP) [file pcbi.1005929.s002.zip › test_example.py]

# Dependency---------------------------------------------------------------------------------------
# Javaplex                                                                                        |
# download matlab-examples from https://github.com/appliedtopology/javaplex/releases/tag/4.3.1    |
# unzip, rename the folder as javeplex and put it in the same folder where this script is         |
#-------------------------------------------------------------------------------------------------|
# R-TDA                                                                                           |
# install TDA package in R and properly set the R library path                                    |
#-------------------------------------------------------------------------------------------------|
# Python packages                                                                                 |
# Numpy, Pickle                                                                                   |
#--------------------------------------------------------------------------------------------------

import os
import TopBio.ReadFile.ReadMOL2 as ReadMOL2
import TopBio.ReadFile.ReadPDB as ReadPDB
import TopBio.ReadFile.ReadPQR as ReadPQR
import TopBio.PersistentHomology.PHSmallMolecule as PHSmallMolecule
import TopBio.PersistentHomology.PHComplex as PHComplex
import TopBio.Feature.LigandFeature as LigandFeature
import TopBio.Feature.ComplexFeature as ComplexFeature

working_dir = # Full path to the folder '1a8i'
ligand_name = '1a8i_ligand'
protein_name = '1a8i_protein'

a = ReadMOL2.SmallMolecule(ligand_name,working_dir)
PHSmallMolecule.Level1_Rips(a, ligand_name, working_dir)
PHSmallMolecule.Alpha(a, ligand_name, working_dir)
ReadPDB.get_pdb_structure(a, 50.0, protein_name, working_dir)
ReadPQR.get_pqr_structure(ligand_name, protein_name,working_dir)
PHComplex.Interaction_Rips(50.0, protein_name, working_dir)
PHComplex.Electrostatics_Rips(16.0, protein_name, working_dir)
PHComplex.Alpha(12.0, protein_name, working_dir)

# TopBP-ML
LigandFeature.GenerateFeature_alpha(ligand_name, working_dir)
LigandFeature.GenerateFeature_level1(ligand_name, working_dir)
ComplexFeature.GenerateFeature_interaction_ML(protein_name, working_dir, 'all')
ComplexFeature.GenerateFeature_electrostatics_ML(protein_name, working_dir)
ComplexFeature.GenerateFeature_alpha_ML(protein_name, working_dir, 'carbon')
ComplexFeature.GenerateFeature_alpha_ML(protein_name, working_dir, 'heavy')

# TopBP-DL
ComplexFeature.GenerateFeature_interaction_1DCNN(protein_name, working_dir)
ComplexFeature.GenerateFeature_electrostatics_1DCNN(protein_name, working_dir)
ComplexFeature.GenerateFeature_alpha_2DCNN(protein_name, working_dir)

# TopVS-ML
LigandFeature.GenerateFeature_alpha(ligand_name, working_dir)
LigandFeature.GenerateFeature_level1(ligand_name, working_dir)
ComplexFeature.GenerateFeature_interaction_ML(protein_name, working_dir, 'pair')
ComplexFeature.GenerateFeature_electrostatics_ML(protein_name, working_dir)
ComplexFeature.GenerateFeature_alpha_ML(protein_name, working_dir, 'carbon')
ComplexFeature.GenerateFeature_alpha_ML(protein_name, working_dir, 'heavy')

# TopVS-DL
LigandFeature.GenerateFeature_alpha(ligand_name, working_dir)
LigandFeature.GenerateFeature_level1(ligand_name, working_dir)
ComplexFeature.GenerateFeature_interaction_1DCNN(protein_name, working_dir)
ComplexFeature.GenerateFeature_electrostatics_1DCNN(protein_name, working_dir)
ComplexFeature.GenerateFeature_alpha_1DCNN(protein_name, working_dir)

# All features
LigandFeature.GenerateFeature_alpha(ligand_name, working_dir)
LigandFeature.GenerateFeature_level1(ligand_name, working_dir)
ComplexFeature.GenerateFeature_interaction_ML(protein_name, working_dir)
ComplexFeature.GenerateFeature_interaction_1DCNN(protein_name, working_dir)
ComplexFeature.GenerateFeature_electrostatics_ML(protein_name, working_dir)
ComplexFeature.GenerateFeature_electrostatics_1DCNN(protein_name, working_dir)
ComplexFeature.GenerateFeature_alpha_ML(protein_name, working_dir, 'carbon')
ComplexFeature.GenerateFeature_alpha_ML(protein_name, working_dir, 'heavy')
ComplexFeature.GenerateFeature_alpha_1DCNN(protein_name, working_dir)
ComplexFeature.GenerateFeature_alpha_2DCNN(protein_name, working_dir)

Clean = True
if Clean:
    os.system('rm '+working_dir+'/*.PH')
    os.system('rm '+working_dir+'/*.csv')
    os.system('rm '+working_dir+'/*.pts')
    os.system('rm '+working_dir+'/*.bds')
    os.system('rm '+working_dir+'/tmp.out')
